# Supplementary material for: Divergence of exonic splicing elements after gene duplication and the impact on gene structures
Source: Genome Biol. 2009 Nov 2;10(11):R120. doi: 10.1186/gb-2009-10-11-r120 (PMC3091315; doi:10.1186/gb-2009-10-11-r120)
Supplement: Additional data file 4 — This file contains the complete list of 2,074 paralogous exon pairs and their genomic information used in this study. [file gb-2009-10-11-r120-S4.zip]

Archive with 1 entries (1 files):
- Dataset_S1_Human_paralogous_exons_list.tsv
