# Supplementary material for: Divergence of exonic splicing elements after gene duplication and the impact on gene structures
Source: Genome Biol. 2009 Nov 2;10(11):R120. doi: 10.1186/gb-2009-10-11-r120 (PMC3091315; doi:10.1186/gb-2009-10-11-r120)
Supplement: Additional data file 4 — This file contains the complete list of 2,074 paralogous exon pairs and their genomic information used in this study. [file gb-2009-10-11-r120-S4.zip › Dataset_S1_Human_paralogous_exons_list.tsv]

q_ncbi_exon_id	t_ncbi_exon_id	q_mrna	q_exon	t_mrna	t_exon	q_chrchr	q_exon_start.chr	q_exon_stop.chr	q_strand	t_chrchr	t_exon_start.chr	t_exon_stop.chr	t_strand	q_source	t_source
1690	208342	NM_005675.3	2	NM_033257.2	2	chr22	17274077	17274238	+	chr22	18687161	18687322	-	hg18	hg18
1691	208343	NM_005675.3	3	NM_033257.2	3	chr22	17277684	17277785	+	chr22	18683641	18683742	-	hg18	hg18
1692	208344	NM_005675.3	4	NM_033257.2	4	chr22	17278400	17278541	+	chr22	18682858	18682999	-	hg18	hg18
3694	133721	NM_138806.3	3	NM_001008784.1	2	chr3	114132642	114132708	-	chr3	114030855	114030921	-	hg18	hg18
3695	133722	NM_138806.3	4	NM_001008784.1	3	chr3	114130726	114131044	-	chr3	114028903	114029221	-	hg18	hg18
5552	8778	NM_021030.2	2	NM_153358.1	2	chr19	19686169	19686296	-	chr19	12595513	12595640	+	hg18	hg18
5552	8923	NM_021030.2	2	NM_152601.2	2	chr19	19686169	19686296	-	chr19	12438537	12438664	-	hg18	hg18
5553	8924	NM_021030.2	3	NM_152601.2	3	chr19	19685899	19685960	-	chr19	12438275	12438333	-	hg18	hg18
5553	8779	NM_021030.2	3	NM_153358.1	3	chr19	19685899	19685960	-	chr19	12596463	12596524	+	hg18	hg18
6456	85441	NM_053039.1	3	NM_001077.2	3	chr4	70187058	70187190	+	chr4	69108849	69108981	-	hg18	hg18
6456	172716	NM_053039.1	3	NM_001076.1	4	chr4	70187058	70187190	+	chr4	69563330	69563462	-	hg18	hg18
6456	152961	NM_053039.1	3	NM_001073.1	3	chr4	70187058	70187190	+	chr4	70108657	70108789	-	hg18	hg18
6456	27265	NM_053039.1	3	NM_001074.1	3	chr4	70187058	70187190	+	chr4	70003113	70003245	+	hg18	hg18
6457	85442	NM_053039.1	4	NM_001077.2	4	chr4	70189971	70190059	+	chr4	69100136	69100224	-	hg18	hg18
6457	152962	NM_053039.1	4	NM_001073.1	4	chr4	70189971	70190059	+	chr4	70105786	70105874	-	hg18	hg18
6457	172717	NM_053039.1	4	NM_001076.1	5	chr4	70189971	70190059	+	chr4	69555418	69555506	-	hg18	hg18
6457	208197	NM_053039.1	4	NM_001075.2	4	chr4	70189971	70190059	+	chr4	69726716	69726804	+	hg18	hg18
6457	27266	NM_053039.1	4	NM_001074.1	4	chr4	70189971	70190059	+	chr4	70007481	70007569	+	hg18	hg18
6458	172718	NM_053039.1	5	NM_001076.1	6	chr4	70190898	70191118	+	chr4	69554360	69554580	-	hg18	hg18
6458	27267	NM_053039.1	5	NM_001074.1	5	chr4	70190898	70191118	+	chr4	70008409	70008629	+	hg18	hg18
6458	85443	NM_053039.1	5	NM_001077.2	5	chr4	70190898	70191118	+	chr4	69098989	69099209	-	hg18	hg18
6458	152963	NM_053039.1	5	NM_001073.1	5	chr4	70190898	70191118	+	chr4	70104736	70104956	-	hg18	hg18
6458	208198	NM_053039.1	5	NM_001075.2	5	chr4	70190898	70191118	+	chr4	69727635	69727855	+	hg18	hg18
7630	93295	NM_007333.2	3	NM_002260.3	3	chr12	10462909	10462954	-	chr12	10478351	10478396	-	hg18	hg18
7631	93296	NM_007333.2	4	NM_002260.3	4	chr12	10462209	10462364	-	chr12	10477656	10477808	-	hg18	hg18
7631	47868	NM_007333.2	4	NM_002259.3	5	chr12	10462209	10462364	-	chr12	10493102	10493254	-	hg18	hg18
7632	93297	NM_007333.2	5	NM_002260.3	5	chr12	10460532	10460633	-	chr12	10475971	10476072	-	hg18	hg18
7632	47869	NM_007333.2	5	NM_002259.3	6	chr12	10460532	10460633	-	chr12	10491397	10491498	-	hg18	hg18
8923	8778	NM_152601.2	2	NM_153358.1	2	chr19	12438537	12438664	-	chr19	12595513	12595640	+	hg18	hg18
8924	8779	NM_152601.2	3	NM_153358.1	3	chr19	12438275	12438333	-	chr19	12596463	12596524	+	hg18	hg18
9468	118450	NM_199352.2	2	NM_080866.2	2	chr11	62752508	62752612	-	chr11	62895182	62895286	+	hg18	hg18
9469	118451	NM_199352.2	3	NM_080866.2	3	chr11	62741628	62741783	-	chr11	62897691	62897846	+	hg18	hg18
9470	118452	NM_199352.2	4	NM_080866.2	4	chr11	62741361	62741530	-	chr11	62897941	62898110	+	hg18	hg18
9471	118453	NM_199352.2	5	NM_080866.2	5	chr11	62707741	62707865	-	chr11	62899692	62899816	+	hg18	hg18
9472	118454	NM_199352.2	6	NM_080866.2	6	chr11	62704707	62704823	-	chr11	62906206	62906325	+	hg18	hg18
9473	118455	NM_199352.2	7	NM_080866.2	7	chr11	62690091	62690306	-	chr11	62930544	62930759	+	hg18	hg18
9474	118456	NM_199352.2	8	NM_080866.2	8	chr11	62688573	62688682	-	chr11	62932159	62932268	+	hg18	hg18
12090	31391	NM_021015.3	5	NM_005636.3	4	chrX	47938508	47938604	-	chrX	48129737	48129833	+	hg18	hg18
12090	79016	NM_021015.3	5	NM_173358.2	4	chrX	47938508	47938604	-	chrX	52698026	52698122	-	hg18	hg18
12090	148363	NM_021015.3	5	NM_003147.4	4	chrX	47938508	47938604	-	chrX	52750271	52750367	-	hg18	hg18
12090	32454	NM_021015.3	5	NM_173357.2	4	chrX	47938508	47938604	-	chrX	47855587	47855683	+	hg18	hg18
12090	123562	NM_021015.3	5	NM_005635.2	4	chrX	47938508	47938604	-	chrX	48002914	48003010	+	hg18	hg18
12090	109656	NM_021015.3	5	NM_001034832.2	4	chrX	47938508	47938604	-	chrX	48154364	48154460	-	hg18	hg18
12090	86283	NM_021015.3	5	NM_174962.2	4	chrX	47938508	47938604	-	chrX	48047982	48048078	-	hg18	hg18
12091	109657	NM_021015.3	6	NM_001034832.2	5	chrX	47936611	47936661	-	chrX	48152451	48152501	-	hg18	hg18
12091	123563	NM_021015.3	6	NM_005635.2	5	chrX	47936611	47936661	-	chrX	48006144	48006194	+	hg18	hg18
12091	31392	NM_021015.3	6	NM_005636.3	5	chrX	47936611	47936661	-	chrX	48131696	48131746	+	hg18	hg18
12091	32455	NM_021015.3	6	NM_173357.2	5	chrX	47936611	47936661	-	chrX	47857519	47857569	+	hg18	hg18
12091	148364	NM_021015.3	6	NM_003147.4	5	chrX	47936611	47936661	-	chrX	52748355	52748405	-	hg18	hg18
12091	86284	NM_021015.3	6	NM_174962.2	5	chrX	47936611	47936661	-	chrX	48046091	48046141	-	hg18	hg18
12091	79017	NM_021015.3	6	NM_173358.2	5	chrX	47936611	47936661	-	chrX	52696127	52696177	-	hg18	hg18
12677	40477	NM_003739.4	2	NM_001354.4	4	chr10	5128601	5128769	+	chr10	5033705	5033873	-	hg18	hg18
12677	130534	NM_003739.4	2	NM_001818.2	2	chr10	5128601	5128769	+	chr10	5232143	5232311	+	hg18	hg18
12678	40478	NM_003739.4	3	NM_001354.4	5	chr10	5129625	5129742	+	chr10	5032741	5032858	-	hg18	hg18
12678	130535	NM_003739.4	3	NM_001818.2	3	chr10	5129625	5129742	+	chr10	5236339	5236456	+	hg18	hg18
12679	40479	NM_003739.4	4	NM_001354.4	6	chr10	5130993	5131071	+	chr10	5031391	5031469	-	hg18	hg18
12679	130536	NM_003739.4	4	NM_001818.2	4	chr10	5130993	5131071	+	chr10	5237719	5237797	+	hg18	hg18
12680	40480	NM_003739.4	5	NM_001354.4	7	chr10	5131518	5131641	+	chr10	5030816	5030939	-	hg18	hg18
12680	130537	NM_003739.4	5	NM_001818.2	5	chr10	5131518	5131641	+	chr10	5238237	5238360	+	hg18	hg18
12681	40481	NM_003739.4	6	NM_001354.4	8	chr10	5134292	5134402	+	chr10	5027947	5028057	-	hg18	hg18
12681	130538	NM_003739.4	6	NM_001818.2	6	chr10	5134292	5134402	+	chr10	5244578	5244688	+	hg18	hg18
12682	130539	NM_003739.4	7	NM_001818.2	7	chr10	5134676	5134842	+	chr10	5244956	5245122	+	hg18	hg18
12682	40482	NM_003739.4	7	NM_001354.4	9	chr10	5134676	5134842	+	chr10	5027510	5027676	-	hg18	hg18
12683	40483	NM_003739.4	8	NM_001354.4	10	chr10	5137786	5137869	+	chr10	5024022	5024105	-	hg18	hg18
12683	130540	NM_003739.4	8	NM_001818.2	8	chr10	5137786	5137869	+	chr10	5248673	5248756	+	hg18	hg18
13503	107484	NM_183058.2	2	NM_032517.4	2	chr10	30955711	30955875	-	chr10	29620777	29620941	+	hg18	hg18
13504	107485	NM_183058.2	3	NM_032517.4	3	chr10	30955039	30955198	-	chr10	29621453	29621612	+	hg18	hg18
13505	107486	NM_183058.2	4	NM_032517.4	4	chr10	30941756	30941835	-	chr10	29639044	29639123	+	hg18	hg18
13588	199044	NM_014442.2	2	NM_053003.2	3	chr19	56652526	56652805	-	chr19	56694503	56694782	-	hg18	hg18
13588	64829	NM_014442.2	2	NM_014441.1	2	chr19	56652526	56652805	-	chr19	56320665	56320944	+	hg18	hg18
13588	62473	NM_014442.2	2	NM_014385.1	2	chr19	56652526	56652805	-	chr19	56339474	56339753	+	hg18	hg18
13589	64830	NM_014442.2	3	NM_014441.1	3	chr19	56652249	56652297	-	chr19	56321149	56321197	+	hg18	hg18
13589	62474	NM_014442.2	3	NM_014385.1	3	chr19	56652249	56652297	-	chr19	56339980	56340028	+	hg18	hg18
13589	199045	NM_014442.2	3	NM_053003.2	4	chr19	56652249	56652297	-	chr19	56694235	56694283	-	hg18	hg18
13591	62476	NM_014442.2	5	NM_014385.1	5	chr19	56649749	56649846	-	chr19	56341822	56341919	+	hg18	hg18
13591	199047	NM_014442.2	5	NM_053003.2	6	chr19	56649749	56649846	-	chr19	56692414	56692511	-	hg18	hg18
13592	64833	NM_014442.2	6	NM_014441.1	6	chr19	56649284	56649381	-	chr19	56323482	56323579	+	hg18	hg18
13592	62477	NM_014442.2	6	NM_014385.1	6	chr19	56649284	56649381	-	chr19	56342289	56342386	+	hg18	hg18
13592	199048	NM_014442.2	6	NM_053003.2	7	chr19	56649284	56649381	-	chr19	56691945	56692042	-	hg18	hg18
15338	104505	NM_024518.1	2	NM_130900.1	2	chr6	150428727	150428991	-	chr6	150384808	150385072	-	hg18	hg18
15338	52538	NM_024518.1	2	NM_001001788.1	2	chr6	150428727	150428991	-	chr6	150282381	150282645	-	hg18	hg18
16290	40009	NM_000777.2	2	NM_017460.3	2	chr7	99111673	99111767	-	chr7	99215550	99215644	-	hg18	hg18
16291	40010	NM_000777.2	3	NM_017460.3	3	chr7	99110091	99110144	-	chr7	99213586	99213639	-	hg18	hg18
16292	40011	NM_000777.2	4	NM_017460.3	4	chr7	99108138	99108238	-	chr7	99208148	99208248	-	hg18	hg18
16293	40012	NM_000777.2	5	NM_017460.3	5	chr7	99102510	99102624	-	chr7	99205680	99205794	-	hg18	hg18
16294	40013	NM_000777.2	6	NM_017460.3	6	chr7	99102159	99102248	-	chr7	99205326	99205415	-	hg18	hg18
16295	40014	NM_000777.2	7	NM_017460.3	7	chr7	99100724	99100873	-	chr7	99203912	99204061	-	hg18	hg18
16296	40015	NM_000777.2	8	NM_017460.3	8	chr7	99099526	99099654	-	chr7	99202689	99202817	-	hg18	hg18
16297	40016	NM_000777.2	9	NM_017460.3	9	chr7	99098374	99098441	-	chr7	99201935	99202002	-	hg18	hg18
16298	40017	NM_000777.2	10	NM_017460.3	10	chr7	99096057	99096218	-	chr7	99199413	99199574	-	hg18	hg18
16299	40018	NM_000777.2	11	NM_017460.3	11	chr7	99088111	99088338	-	chr7	99197599	99197826	-	hg18	hg18
16300	40019	NM_000777.2	12	NM_017460.3	12	chr7	99085631	99085791	-	chr7	99196377	99196540	-	hg18	hg18
16944	27419	NM_014582.1	2	NM_014581.2	2	chr9	137578444	137578578	+	chr9	135073676	135073810	-	hg18	hg18
16945	27420	NM_014582.1	3	NM_014581.2	3	chr9	137578844	137578915	+	chr9	135073340	135073411	-	hg18	hg18
16946	27421	NM_014582.1	4	NM_014581.2	4	chr9	137579537	137579648	+	chr9	135072433	135072544	-	hg18	hg18
16947	27422	NM_014582.1	5	NM_014581.2	5	chr9	137580374	137580476	+	chr9	135071522	135071624	-	hg18	hg18
17218	49177	NM_002116.5	2	NM_005516.4	2	chr6	30018512	30018782	+	chr6	30565481	30565751	+	hg18	hg18
17218	103623	NM_002116.5	2	NM_005514.5	2	chr6	30018512	30018782	+	chr6	31432443	31432713	-	hg18	hg18
17219	103624	NM_002116.5	3	NM_005514.5	3	chr6	30019023	30019299	+	chr6	31431922	31432198	-	hg18	hg18
17219	49178	NM_002116.5	3	NM_005516.4	3	chr6	30019023	30019299	+	chr6	30565995	30566271	+	hg18	hg18
17220	103625	NM_002116.5	4	NM_005514.5	4	chr6	30019877	30020153	+	chr6	31431072	31431348	-	hg18	hg18
17220	49179	NM_002116.5	4	NM_005516.4	4	chr6	30019877	30020153	+	chr6	30566892	30567168	+	hg18	hg18
17221	103626	NM_002116.5	5	NM_005514.5	5	chr6	30020255	30020372	+	chr6	31430862	31430979	-	hg18	hg18
17221	49180	NM_002116.5	5	NM_005516.4	5	chr6	30020255	30020372	+	chr6	30567292	30567409	+	hg18	hg18
17222	103627	NM_002116.5	6	NM_005514.5	6	chr6	30020814	30020847	+	chr6	31430388	31430421	-	hg18	hg18
17222	49181	NM_002116.5	6	NM_005516.4	6	chr6	30020814	30020847	+	chr6	30568159	30568192	+	hg18	hg18
17712	77184	NM_000085.1	3	NM_004070.2	2	chr1	16244639	16244768	+	chr1	16222881	16223010	+	hg18	hg18
17713	77185	NM_000085.1	4	NM_004070.2	3	chr1	16245616	16245745	+	chr1	16223844	16223973	+	hg18	hg18
17714	77186	NM_000085.1	5	NM_004070.2	4	chr1	16246986	16247126	+	chr1	16225189	16225329	+	hg18	hg18
17715	77187	NM_000085.1	6	NM_004070.2	5	chr1	16247424	16247502	+	chr1	16225617	16225695	+	hg18	hg18
17716	77188	NM_000085.1	7	NM_004070.2	6	chr1	16247585	16247664	+	chr1	16225778	16225857	+	hg18	hg18
17717	77189	NM_000085.1	8	NM_004070.2	7	chr1	16248201	16248327	+	chr1	16226391	16226517	+	hg18	hg18
17718	77190	NM_000085.1	9	NM_004070.2	8	chr1	16248699	16248784	+	chr1	16226902	16226987	+	hg18	hg18
17719	77191	NM_000085.1	10	NM_004070.2	9	chr1	16248896	16248998	+	chr1	16227099	16227201	+	hg18	hg18
17720	77192	NM_000085.1	11	NM_004070.2	10	chr1	16249597	16249682	+	chr1	16227842	16227927	+	hg18	hg18
17721	77193	NM_000085.1	12	NM_004070.2	11	chr1	16249956	16250130	+	chr1	16228207	16228381	+	hg18	hg18
17722	77194	NM_000085.1	13	NM_004070.2	12	chr1	16250559	16250629	+	chr1	16228812	16228882	+	hg18	hg18
17723	77195	NM_000085.1	14	NM_004070.2	13	chr1	16250791	16250902	+	chr1	16229046	16229157	+	hg18	hg18
17724	77196	NM_000085.1	15	NM_004070.2	14	chr1	16251279	16251493	+	chr1	16229542	16229756	+	hg18	hg18
17725	77197	NM_000085.1	16	NM_004070.2	15	chr1	16252720	16252854	+	chr1	16230791	16230925	+	hg18	hg18
17726	77198	NM_000085.1	17	NM_004070.2	16	chr1	16254516	16254605	+	chr1	16231284	16231373	+	hg18	hg18
17727	77199	NM_000085.1	18	NM_004070.2	17	chr1	16254756	16254840	+	chr1	16231524	16231608	+	hg18	hg18
17728	77200	NM_000085.1	19	NM_004070.2	18	chr1	16255503	16255590	+	chr1	16232251	16232338	+	hg18	hg18
21017	81718	NM_014512.1	2	NM_006737.1	2	chr19|NT_113949.1	116109	116145	+	chr19	60054486	60054522	+	hg18	hg18
21017	110408	NM_014512.1	2	NM_012313.1	2	chr19|NT_113949.1	116109	116145	+	chr19|NT_113949.1	99655	99691	+	hg18	hg18
21019	81721	NM_014512.1	4	NM_006737.1	5	chr19|NT_113949.1	120418	120712	+	chr19	60058885	60059179	+	hg18	hg18
21019	110410	NM_014512.1	4	NM_012313.1	4	chr19|NT_113949.1	120418	120712	+	chr19|NT_113949.1	103963	104257	+	hg18	hg18
21020	81722	NM_014512.1	5	NM_006737.1	6	chr19|NT_113949.1	123866	123917	+	chr19	60062345	60062396	+	hg18	hg18
21020	110411	NM_014512.1	5	NM_012313.1	5	chr19|NT_113949.1	123866	123917	+	chr19|NT_113949.1	107404	107455	+	hg18	hg18
21021	110412	NM_014512.1	6	NM_012313.1	6	chr19|NT_113949.1	128180	128285	+	chr19|NT_113949.1	111720	111825	+	hg18	hg18
21021	81723	NM_014512.1	6	NM_006737.1	7	chr19|NT_113949.1	128180	128285	+	chr19	60069071	60069176	+	hg18	hg18
21022	81724	NM_014512.1	7	NM_006737.1	8	chr19|NT_113949.1	128747	128800	+	chr19	60069636	60069689	+	hg18	hg18
21022	110413	NM_014512.1	7	NM_012313.1	7	chr19|NT_113949.1	128747	128800	+	chr19|NT_113949.1	112287	112340	+	hg18	hg18
21215	176005	NM_001012276.1	3	NM_001013407.1	3	chr1	13261044	13261620	-	chr1	13238430	13239012	+	hg18	hg18
21215	163518	NM_001012276.1	3	NM_001010890.1	4	chr1	13261044	13261620	-	chr1	13297553	13298135	+	hg18	hg18
21215	135192	NM_001012276.1	3	NM_001012277.1	2	chr1	13261044	13261620	-	chr1	12900768	12901344	+	hg18	hg18
21742	114664	NM_002580.1	3	NM_001008387.1	3	chr2	79239284	79239403	-	chr2	79107346	79107465	+	hg18	hg18
21743	114665	NM_002580.1	4	NM_001008387.1	4	chr2	79238959	79239097	-	chr2	79107667	79107805	+	hg18	hg18
21744	114666	NM_002580.1	5	NM_001008387.1	5	chr2	79238205	79238332	-	chr2	79108440	79108567	+	hg18	hg18
24689	39279	NM_024493.1	3	NM_019110.3	2	chr6	28437079	28437227	+	chr6	28325443	28325591	-	hg18	hg18
24690	39280	NM_024493.1	4	NM_019110.3	3	chr6	28439058	28439141	+	chr6	28323823	28323906	-	hg18	hg18
24691	39281	NM_024493.1	5	NM_019110.3	4	chr6	28439447	28439571	+	chr6	28322725	28322849	-	hg18	hg18
24954	177684	NM_001002029.1	2	NM_007293.2	2	chr6	32058060	32058259	+	chr6	32090797	32090996	+	hg18	hg18
24955	177685	NM_001002029.1	3	NM_007293.2	3	chr6	32058473	32058675	+	chr6	32091210	32091412	+	hg18	hg18
24956	177686	NM_001002029.1	4	NM_007293.2	4	chr6	32058884	32058955	+	chr6	32091621	32091692	+	hg18	hg18
24957	177687	NM_001002029.1	5	NM_007293.2	5	chr6	32059033	32059122	+	chr6	32091770	32091859	+	hg18	hg18
24958	177688	NM_001002029.1	6	NM_007293.2	6	chr6	32059340	32059423	+	chr6	32092077	32092160	+	hg18	hg18
24959	177689	NM_001002029.1	7	NM_007293.2	7	chr6	32059593	32059690	+	chr6	32092330	32092427	+	hg18	hg18
24960	177690	NM_001002029.1	8	NM_007293.2	8	chr6	32059828	32059934	+	chr6	32092565	32092671	+	hg18	hg18
24961	177691	NM_001002029.1	9	NM_007293.2	9	chr6	32060031	32060164	+	chr6	32092768	32092901	+	hg18	hg18
24962	177692	NM_001002029.1	10	NM_007293.2	10	chr6	32066947	32067063	+	chr6	32099684	32099800	+	hg18	hg18
24963	177693	NM_001002029.1	11	NM_007293.2	11	chr6	32067162	32067342	+	chr6	32099899	32100079	+	hg18	hg18
24964	177694	NM_001002029.1	12	NM_007293.2	12	chr6	32067487	32067670	+	chr6	32100224	32100407	+	hg18	hg18
24965	177695	NM_001002029.1	13	NM_007293.2	13	chr6	32067802	32067988	+	chr6	32100539	32100725	+	hg18	hg18
24966	177696	NM_001002029.1	14	NM_007293.2	14	chr6	32068141	32068300	+	chr6	32100878	32101037	+	hg18	hg18
24967	177697	NM_001002029.1	15	NM_007293.2	15	chr6	32068551	32068678	+	chr6	32101288	32101415	+	hg18	hg18
24968	177698	NM_001002029.1	16	NM_007293.2	16	chr6	32068845	32068920	+	chr6	32101582	32101657	+	hg18	hg18
24969	177699	NM_001002029.1	17	NM_007293.2	17	chr6	32069180	32069378	+	chr6	32101917	32102115	+	hg18	hg18
24970	177700	NM_001002029.1	18	NM_007293.2	18	chr6	32069469	32069581	+	chr6	32102206	32102318	+	hg18	hg18
24971	177701	NM_001002029.1	19	NM_007293.2	19	chr6	32069671	32069742	+	chr6	32102408	32102479	+	hg18	hg18
24972	177702	NM_001002029.1	20	NM_007293.2	20	chr6	32070000	32070140	+	chr6	32102737	32102877	+	hg18	hg18
24973	177703	NM_001002029.1	21	NM_007293.2	21	chr6	32070253	32070463	+	chr6	32102990	32103200	+	hg18	hg18
24974	177704	NM_001002029.1	22	NM_007293.2	22	chr6	32070707	32070759	+	chr6	32103444	32103496	+	hg18	hg18
24975	177705	NM_001002029.1	23	NM_007293.2	23	chr6	32070860	32070950	+	chr6	32103597	32103687	+	hg18	hg18
24976	177706	NM_001002029.1	24	NM_007293.2	24	chr6	32071085	32071295	+	chr6	32103822	32104032	+	hg18	hg18
24977	177707	NM_001002029.1	25	NM_007293.2	25	chr6	32071474	32071550	+	chr6	32104211	32104287	+	hg18	hg18
24978	177708	NM_001002029.1	26	NM_007293.2	26	chr6	32071710	32071867	+	chr6	32104447	32104604	+	hg18	hg18
24979	177709	NM_001002029.1	27	NM_007293.2	27	chr6	32071962	32072079	+	chr6	32104699	32104816	+	hg18	hg18
24980	177710	NM_001002029.1	28	NM_007293.2	28	chr6	32072184	32072356	+	chr6	32104921	32105093	+	hg18	hg18
24981	177711	NM_001002029.1	29	NM_007293.2	29	chr6	32072583	32072816	+	chr6	32105321	32105554	+	hg18	hg18
24982	177712	NM_001002029.1	30	NM_007293.2	30	chr6	32072898	32073066	+	chr6	32105636	32105804	+	hg18	hg18
24983	177713	NM_001002029.1	31	NM_007293.2	31	chr6	32073459	32073519	+	chr6	32106197	32106257	+	hg18	hg18
24984	177714	NM_001002029.1	32	NM_007293.2	32	chr6	32074568	32074662	+	chr6	32107306	32107400	+	hg18	hg18
24985	177715	NM_001002029.1	33	NM_007293.2	33	chr6	32074759	32074946	+	chr6	32107497	32107684	+	hg18	hg18
24986	177716	NM_001002029.1	34	NM_007293.2	34	chr6	32075060	32075151	+	chr6	32107798	32107889	+	hg18	hg18
24987	177717	NM_001002029.1	35	NM_007293.2	35	chr6	32075241	32075316	+	chr6	32107979	32108054	+	hg18	hg18
24988	177718	NM_001002029.1	36	NM_007293.2	36	chr6	32076807	32076910	+	chr6	32109545	32109648	+	hg18	hg18
24989	177719	NM_001002029.1	37	NM_007293.2	37	chr6	32077075	32077165	+	chr6	32109813	32109903	+	hg18	hg18
24990	177720	NM_001002029.1	38	NM_007293.2	38	chr6	32077250	32077349	+	chr6	32109988	32110087	+	hg18	hg18
24991	177721	NM_001002029.1	39	NM_007293.2	39	chr6	32077531	32077615	+	chr6	32110269	32110353	+	hg18	hg18
24992	177722	NM_001002029.1	40	NM_007293.2	40	chr6	32077877	32078010	+	chr6	32110615	32110748	+	hg18	hg18
25062	86283	NM_021014.2	4	NM_174962.2	4	chrX	48098377	48098473	-	chrX	48047982	48048078	-	hg18	hg18
25062	109656	NM_021014.2	4	NM_001034832.2	4	chrX	48098377	48098473	-	chrX	48154364	48154460	-	hg18	hg18
25062	151722	NM_021014.2	4	NM_174961.2	4	chrX	48098377	48098473	-	chrX	52672066	52672162	+	hg18	hg18
25062	79016	NM_021014.2	4	NM_173358.2	4	chrX	48098377	48098473	-	chrX	52698026	52698122	-	hg18	hg18
25062	123562	NM_021014.2	4	NM_005635.2	4	chrX	48098377	48098473	-	chrX	48002914	48003010	+	hg18	hg18
25062	12090	NM_021014.2	4	NM_021015.3	5	chrX	48098377	48098473	-	chrX	47938508	47938604	-	hg18	hg18
25062	31391	NM_021014.2	4	NM_005636.3	4	chrX	48098377	48098473	-	chrX	48129737	48129833	+	hg18	hg18
25062	148363	NM_021014.2	4	NM_003147.4	4	chrX	48098377	48098473	-	chrX	52750271	52750367	-	hg18	hg18
25062	32454	NM_021014.2	4	NM_173357.2	4	chrX	48098377	48098473	-	chrX	47855587	47855683	+	hg18	hg18
25063	123563	NM_021014.2	5	NM_005635.2	5	chrX	48096478	48096528	-	chrX	48006144	48006194	+	hg18	hg18
25063	79017	NM_021014.2	5	NM_173358.2	5	chrX	48096478	48096528	-	chrX	52696127	52696177	-	hg18	hg18
25063	151723	NM_021014.2	5	NM_174961.2	5	chrX	48096478	48096528	-	chrX	52674022	52674072	+	hg18	hg18
25063	109657	NM_021014.2	5	NM_001034832.2	5	chrX	48096478	48096528	-	chrX	48152451	48152501	-	hg18	hg18
25063	86284	NM_021014.2	5	NM_174962.2	5	chrX	48096478	48096528	-	chrX	48046091	48046141	-	hg18	hg18
25063	32455	NM_021014.2	5	NM_173357.2	5	chrX	48096478	48096528	-	chrX	47857519	47857569	+	hg18	hg18
25063	31392	NM_021014.2	5	NM_005636.3	5	chrX	48096478	48096528	-	chrX	48131696	48131746	+	hg18	hg18
25063	148364	NM_021014.2	5	NM_003147.4	5	chrX	48096478	48096528	-	chrX	52748355	52748405	-	hg18	hg18
25063	12091	NM_021014.2	5	NM_021015.3	6	chrX	48096478	48096528	-	chrX	47936611	47936661	-	hg18	hg18
25100	110408	NM_001018081.1	2	NM_012313.1	2	chr19|NT_113949.1	87512	87548	+	chr19|NT_113949.1	99655	99691	+	hg18	hg18
25100	81718	NM_001018081.1	2	NM_006737.1	2	chr19|NT_113949.1	87512	87548	+	chr19	60054486	60054522	+	hg18	hg18
25100	198398	NM_001018081.1	2	NM_014513.1	2	chr19|NT_113949.1	87512	87548	+	chr19|NT_113949.1	99655	99691	+	hg18	hg18
25100	150191	NM_001018081.1	2	NM_013289.1	2	chr19|NT_113949.1	87512	87548	+	chr19	60020800	60020836	+	hg18	hg18
25100	43512	NM_001018081.1	2	NM_020535.3	2	chr19|NT_113949.1	87512	87548	+	chr19|NT_113949.1	87512	87548	+	hg18	hg18
25100	21017	NM_001018081.1	2	NM_014512.1	2	chr19|NT_113949.1	87512	87548	+	chr19|NT_113949.1	116109	116145	+	hg18	hg18
25100	131821	NM_001018081.1	2	NM_014218.1	2	chr19|NT_113949.1	87512	87548	+	chr19	59974112	59974148	+	hg18	hg18
25102	198400	NM_001018081.1	4	NM_014513.1	4	chr19|NT_113949.1	89470	89764	+	chr19|NT_113949.1	103963	104257	+	hg18	hg18
25102	110410	NM_001018081.1	4	NM_012313.1	4	chr19|NT_113949.1	89470	89764	+	chr19|NT_113949.1	103963	104257	+	hg18	hg18
25102	81721	NM_001018081.1	4	NM_006737.1	5	chr19|NT_113949.1	89470	89764	+	chr19	60058885	60059179	+	hg18	hg18
25102	43514	NM_001018081.1	4	NM_020535.3	4	chr19|NT_113949.1	89470	89764	+	chr19|NT_113949.1	89470	89764	+	hg18	hg18
25102	150194	NM_001018081.1	4	NM_013289.1	5	chr19|NT_113949.1	89470	89764	+	chr19	60024831	60025125	+	hg18	hg18
25102	131823	NM_001018081.1	4	NM_014218.1	4	chr19|NT_113949.1	89470	89764	+	chr19	59978428	59978722	+	hg18	hg18
25102	21019	NM_001018081.1	4	NM_014512.1	4	chr19|NT_113949.1	89470	89764	+	chr19|NT_113949.1	120418	120712	+	hg18	hg18
25103	21020	NM_001018081.1	5	NM_014512.1	5	chr19|NT_113949.1	91936	91987	+	chr19|NT_113949.1	123866	123917	+	hg18	hg18
25103	81722	NM_001018081.1	5	NM_006737.1	6	chr19|NT_113949.1	91936	91987	+	chr19	60062345	60062396	+	hg18	hg18
25103	110411	NM_001018081.1	5	NM_012313.1	5	chr19|NT_113949.1	91936	91987	+	chr19|NT_113949.1	107404	107455	+	hg18	hg18
25103	150195	NM_001018081.1	5	NM_013289.1	6	chr19|NT_113949.1	91936	91987	+	chr19	60028294	60028345	+	hg18	hg18
25103	43515	NM_001018081.1	5	NM_020535.3	5	chr19|NT_113949.1	91936	91987	+	chr19|NT_113949.1	91936	91987	+	hg18	hg18
25103	131824	NM_001018081.1	5	NM_014218.1	5	chr19|NT_113949.1	91936	91987	+	chr19	59981875	59981926	+	hg18	hg18
25103	198401	NM_001018081.1	5	NM_014513.1	5	chr19|NT_113949.1	91936	91987	+	chr19|NT_113949.1	107404	107455	+	hg18	hg18
25104	110412	NM_001018081.1	6	NM_012313.1	6	chr19|NT_113949.1	94752	94857	+	chr19|NT_113949.1	111720	111825	+	hg18	hg18
25104	43516	NM_001018081.1	6	NM_020535.3	6	chr19|NT_113949.1	94752	94857	+	chr19|NT_113949.1	94752	94857	+	hg18	hg18
25104	150196	NM_001018081.1	6	NM_013289.1	7	chr19|NT_113949.1	94752	94857	+	chr19	60032627	60032732	+	hg18	hg18
25104	81723	NM_001018081.1	6	NM_006737.1	7	chr19|NT_113949.1	94752	94857	+	chr19	60069071	60069176	+	hg18	hg18
25104	198402	NM_001018081.1	6	NM_014513.1	6	chr19|NT_113949.1	94752	94857	+	chr19|NT_113949.1	111720	111825	+	hg18	hg18
25104	21021	NM_001018081.1	6	NM_014512.1	6	chr19|NT_113949.1	94752	94857	+	chr19|NT_113949.1	128180	128285	+	hg18	hg18
25104	131825	NM_001018081.1	6	NM_014218.1	6	chr19|NT_113949.1	94752	94857	+	chr19	59986185	59986287	+	hg18	hg18
25105	198403	NM_001018081.1	7	NM_014513.1	7	chr19|NT_113949.1	95319	95372	+	chr19|NT_113949.1	112287	112340	+	hg18	hg18
25105	43517	NM_001018081.1	7	NM_020535.3	7	chr19|NT_113949.1	95319	95372	+	chr19|NT_113949.1	95319	95372	+	hg18	hg18
25105	110413	NM_001018081.1	7	NM_012313.1	7	chr19|NT_113949.1	95319	95372	+	chr19|NT_113949.1	112287	112340	+	hg18	hg18
25105	81724	NM_001018081.1	7	NM_006737.1	8	chr19|NT_113949.1	95319	95372	+	chr19	60069636	60069689	+	hg18	hg18
25105	150197	NM_001018081.1	7	NM_013289.1	8	chr19|NT_113949.1	95319	95372	+	chr19	60033194	60033247	+	hg18	hg18
25105	131826	NM_001018081.1	7	NM_014218.1	7	chr19|NT_113949.1	95319	95372	+	chr19	59986749	59986802	+	hg18	hg18
25105	21022	NM_001018081.1	7	NM_014512.1	7	chr19|NT_113949.1	95319	95372	+	chr19|NT_113949.1	128747	128800	+	hg18	hg18
25259	175865	NM_000331.2	3	NM_030754.2	3	chr11	18247317	18247456	+	chr11	18224032	18224171	-	hg18	hg18
27201	67302	NM_017986.2	3	NM_024531.3	3	chr17	4877497	4878377	-	chr8	145554090	145554961	+	hg18	hg18
27202	67303	NM_017986.2	4	NM_024531.3	4	chr17	4877279	4877403	-	chr8	145555057	145555181	+	hg18	hg18
27265	152961	NM_001074.1	3	NM_001073.1	3	chr4	70003113	70003245	+	chr4	70108657	70108789	-	hg18	hg18
27265	85441	NM_001074.1	3	NM_001077.2	3	chr4	70003113	70003245	+	chr4	69108849	69108981	-	hg18	hg18
27266	85442	NM_001074.1	4	NM_001077.2	4	chr4	70007481	70007569	+	chr4	69100136	69100224	-	hg18	hg18
27266	152962	NM_001074.1	4	NM_001073.1	4	chr4	70007481	70007569	+	chr4	70105786	70105874	-	hg18	hg18
27267	152963	NM_001074.1	5	NM_001073.1	5	chr4	70008409	70008629	+	chr4	70104736	70104956	-	hg18	hg18
27267	85443	NM_001074.1	5	NM_001077.2	5	chr4	70008409	70008629	+	chr4	69098989	69099209	-	hg18	hg18
27391	44237	NM_019076.4	2	NM_021027.2	2	chr2	234340418	234340550	+	chr2	234340418	234340550	+	hg18	hg18
27391	140701	NM_019076.4	2	NM_019077.2	2	chr2	234340418	234340550	+	chr2	234340418	234340550	+	hg18	hg18
27392	44238	NM_019076.4	3	NM_021027.2	3	chr2	234341233	234341321	+	chr2	234341233	234341321	+	hg18	hg18
27392	140702	NM_019076.4	3	NM_019077.2	3	chr2	234341233	234341321	+	chr2	234341233	234341321	+	hg18	hg18
27393	44239	NM_019076.4	4	NM_021027.2	4	chr2	234341604	234341824	+	chr2	234341604	234341824	+	hg18	hg18
27393	140703	NM_019076.4	4	NM_019077.2	4	chr2	234341604	234341824	+	chr2	234341604	234341824	+	hg18	hg18
30316	61409	NM_016044.1	3	NM_199336.1	3	chr2	95436415	95436632	+	chr2	97119572	97119789	-	hg18	hg18
30317	61410	NM_016044.1	4	NM_199336.1	4	chr2	95440001	95440061	+	chr2	97115602	97115662	-	hg18	hg18
30318	61411	NM_016044.1	5	NM_199336.1	5	chr2	95440338	95440501	+	chr2	97115162	97115325	-	hg18	hg18
30319	61412	NM_016044.1	6	NM_199336.1	6	chr2	95441908	95442017	+	chr2	97113632	97113741	-	hg18	hg18
30320	61413	NM_016044.1	7	NM_199336.1	7	chr2	95442151	95442239	+	chr2	97113411	97113499	-	hg18	hg18
31998	37340	NM_002089.1	2	NM_002090.2	2	chr4	75183379	75183503	-	chr4	75122870	75122994	-	hg18	hg18
31999	37341	NM_002089.1	3	NM_002090.2	3	chr4	75183181	75183265	-	chr4	75122673	75122757	-	hg18	hg18
32041	153521	NM_020990.3	3	NM_001015001.1	3	chr15	41674461	41674660	+	chr15	41774293	41774492	+	hg18	hg18
32042	153522	NM_020990.3	4	NM_001015001.1	4	chr15	41674863	41674959	+	chr15	41774695	41774791	+	hg18	hg18
32043	153523	NM_020990.3	5	NM_001015001.1	5	chr15	41675345	41675567	+	chr15	41775177	41775399	+	hg18	hg18
32044	153524	NM_020990.3	6	NM_001015001.1	6	chr15	41675696	41675782	+	chr15	41775528	41775614	+	hg18	hg18
32045	153525	NM_020990.3	7	NM_001015001.1	7	chr15	41675897	41676021	+	chr15	41775729	41775853	+	hg18	hg18
32046	153526	NM_020990.3	8	NM_001015001.1	8	chr15	41677682	41677817	+	chr15	41777503	41777638	+	hg18	hg18
32047	153527	NM_020990.3	9	NM_001015001.1	9	chr15	41678316	41678442	+	chr15	41778130	41778256	+	hg18	hg18
32193	208471	NM_207395.1	3	NM_014347.1	3	chr19	63657406	63657523	+	chr19	63672906	63673023	+	hg18	hg18
32454	79016	NM_173357.2	4	NM_173358.2	4	chrX	47855587	47855683	+	chrX	52698026	52698122	-	hg18	hg18
32454	31391	NM_173357.2	4	NM_005636.3	4	chrX	47855587	47855683	+	chrX	48129737	48129833	+	hg18	hg18
32454	109656	NM_173357.2	4	NM_001034832.2	4	chrX	47855587	47855683	+	chrX	48154364	48154460	-	hg18	hg18
32455	31392	NM_173357.2	5	NM_005636.3	5	chrX	47857519	47857569	+	chrX	48131696	48131746	+	hg18	hg18
32455	79017	NM_173357.2	5	NM_173358.2	5	chrX	47857519	47857569	+	chrX	52696127	52696177	-	hg18	hg18
32455	109657	NM_173357.2	5	NM_001034832.2	5	chrX	47857519	47857569	+	chrX	48152451	48152501	-	hg18	hg18
32507	171716	NM_000766.3	2	NM_000764.2	2	chr19	46286673	46286836	+	chr19	46079333	46079496	-	hg18	hg18
32508	171717	NM_000766.3	3	NM_000764.2	3	chr19	46287791	46287941	+	chr19	46078223	46078373	-	hg18	hg18
32509	171718	NM_000766.3	4	NM_000764.2	4	chr19	46288148	46288309	+	chr19	46077828	46077989	-	hg18	hg18
32510	171719	NM_000766.3	5	NM_000764.2	5	chr19	46289476	46289653	+	chr19	46076504	46076681	-	hg18	hg18
32511	171720	NM_000766.3	6	NM_000764.2	6	chr19	46291374	46291516	+	chr19	46075596	46075738	-	hg18	hg18
32512	171721	NM_000766.3	7	NM_000764.2	7	chr19	46291989	46292177	+	chr19	46074934	46075122	-	hg18	hg18
32513	171722	NM_000766.3	8	NM_000764.2	8	chr19	46292703	46292845	+	chr19	46074271	46074413	-	hg18	hg18
35774	150191	NM_015868.2	2	NM_013289.1	2	chr19	59942764	59942800	+	chr19	60020800	60020836	+	hg18	hg18
35774	131821	NM_015868.2	2	NM_014218.1	2	chr19	59942764	59942800	+	chr19	59974112	59974148	+	hg18	hg18
35774	70766	NM_015868.2	2	NM_002255.3	2	chr19	59942764	59942800	+	chr19|NT_113949.1	57487	57523	+	hg18	hg18
35774	190812	NM_015868.2	2	NM_014219.1	2	chr19	59942764	59942800	+	chr19|NT_113949.1	22881	22917	+	hg18	hg18
35774	100343	NM_015868.2	2	NM_153443.2	2	chr19	59942764	59942800	+	chr19	59928524	59928560	+	hg18	hg18
35774	56530	NM_015868.2	2	NM_012312.1	2	chr19	59942764	59942800	+	chr19|NT_113949.1	132293	132329	+	hg18	hg18
35774	43512	NM_015868.2	2	NM_020535.3	2	chr19	59942764	59942800	+	chr19|NT_113949.1	87512	87548	+	hg18	hg18
35774	21017	NM_015868.2	2	NM_014512.1	2	chr19	59942764	59942800	+	chr19|NT_113949.1	116109	116145	+	hg18	hg18
35774	110408	NM_015868.2	2	NM_012313.1	2	chr19	59942764	59942800	+	chr19|NT_113949.1	99655	99691	+	hg18	hg18
35774	25100	NM_015868.2	2	NM_001018081.1	2	chr19	59942764	59942800	+	chr19|NT_113949.1	87512	87548	+	hg18	hg18
35774	81718	NM_015868.2	2	NM_006737.1	2	chr19	59942764	59942800	+	chr19	60054486	60054522	+	hg18	hg18
35774	198398	NM_015868.2	2	NM_014513.1	2	chr19	59942764	59942800	+	chr19|NT_113949.1	99655	99691	+	hg18	hg18
35777	100346	NM_015868.2	4	NM_153443.2	5	chr19	59947054	59947348	+	chr19	59932770	59933064	+	hg18	hg18
35777	21019	NM_015868.2	4	NM_014512.1	4	chr19	59947054	59947348	+	chr19|NT_113949.1	120418	120712	+	hg18	hg18
35777	81721	NM_015868.2	4	NM_006737.1	5	chr19	59947054	59947348	+	chr19	60058885	60059179	+	hg18	hg18
35777	110410	NM_015868.2	4	NM_012313.1	4	chr19	59947054	59947348	+	chr19|NT_113949.1	103963	104257	+	hg18	hg18
35777	150194	NM_015868.2	4	NM_013289.1	5	chr19	59947054	59947348	+	chr19	60024831	60025125	+	hg18	hg18
35777	190814	NM_015868.2	4	NM_014219.1	4	chr19	59947054	59947348	+	chr19|NT_113949.1	27167	27461	+	hg18	hg18
35777	25102	NM_015868.2	4	NM_001018081.1	4	chr19	59947054	59947348	+	chr19|NT_113949.1	89470	89764	+	hg18	hg18
35777	56532	NM_015868.2	4	NM_012312.1	4	chr19	59947054	59947348	+	chr19|NT_113949.1	136583	136877	+	hg18	hg18
35777	198400	NM_015868.2	4	NM_014513.1	4	chr19	59947054	59947348	+	chr19|NT_113949.1	103963	104257	+	hg18	hg18
35777	70768	NM_015868.2	4	NM_002255.3	4	chr19	59947054	59947348	+	chr19|NT_113949.1	59553	59847	+	hg18	hg18
35777	43514	NM_015868.2	4	NM_020535.3	4	chr19	59947054	59947348	+	chr19|NT_113949.1	89470	89764	+	hg18	hg18
35777	131823	NM_015868.2	4	NM_014218.1	4	chr19	59947054	59947348	+	chr19	59978428	59978722	+	hg18	hg18
35779	131824	NM_015868.2	5	NM_014218.1	5	chr19	59950598	59950649	+	chr19	59981875	59981926	+	hg18	hg18
35779	70769	NM_015868.2	5	NM_002255.3	5	chr19	59950598	59950649	+	chr19|NT_113949.1	62435	62486	+	hg18	hg18
35779	150195	NM_015868.2	5	NM_013289.1	6	chr19	59950598	59950649	+	chr19	60028294	60028345	+	hg18	hg18
35779	25103	NM_015868.2	5	NM_001018081.1	5	chr19	59950598	59950649	+	chr19|NT_113949.1	91936	91987	+	hg18	hg18
35779	43515	NM_015868.2	5	NM_020535.3	5	chr19	59950598	59950649	+	chr19|NT_113949.1	91936	91987	+	hg18	hg18
35779	198401	NM_015868.2	5	NM_014513.1	5	chr19	59950598	59950649	+	chr19|NT_113949.1	107404	107455	+	hg18	hg18
35779	110411	NM_015868.2	5	NM_012313.1	5	chr19	59950598	59950649	+	chr19|NT_113949.1	107404	107455	+	hg18	hg18
35779	81722	NM_015868.2	5	NM_006737.1	6	chr19	59950598	59950649	+	chr19	60062345	60062396	+	hg18	hg18
35779	190815	NM_015868.2	5	NM_014219.1	5	chr19	59950598	59950649	+	chr19|NT_113949.1	30730	30781	+	hg18	hg18
35779	56533	NM_015868.2	5	NM_012312.1	5	chr19	59950598	59950649	+	chr19|NT_113949.1	140045	140096	+	hg18	hg18
35779	21020	NM_015868.2	5	NM_014512.1	5	chr19	59950598	59950649	+	chr19|NT_113949.1	123866	123917	+	hg18	hg18
35780	198402	NM_015868.2	6	NM_014513.1	6	chr19	59954912	59955017	+	chr19|NT_113949.1	111720	111825	+	hg18	hg18
35780	43516	NM_015868.2	6	NM_020535.3	6	chr19	59954912	59955017	+	chr19|NT_113949.1	94752	94857	+	hg18	hg18
35780	56534	NM_015868.2	6	NM_012312.1	6	chr19	59954912	59955017	+	chr19|NT_113949.1	144360	144465	+	hg18	hg18
35780	81723	NM_015868.2	6	NM_006737.1	7	chr19	59954912	59955017	+	chr19	60069071	60069176	+	hg18	hg18
35780	21021	NM_015868.2	6	NM_014512.1	6	chr19	59954912	59955017	+	chr19|NT_113949.1	128180	128285	+	hg18	hg18
35780	110412	NM_015868.2	6	NM_012313.1	6	chr19	59954912	59955017	+	chr19|NT_113949.1	111720	111825	+	hg18	hg18
35780	190816	NM_015868.2	6	NM_014219.1	6	chr19	59954912	59955017	+	chr19|NT_113949.1	35046	35148	+	hg18	hg18
35780	131825	NM_015868.2	6	NM_014218.1	6	chr19	59954912	59955017	+	chr19	59986185	59986287	+	hg18	hg18
35780	70770	NM_015868.2	6	NM_002255.3	6	chr19	59954912	59955017	+	chr19|NT_113949.1	66729	66834	+	hg18	hg18
35780	150196	NM_015868.2	6	NM_013289.1	7	chr19	59954912	59955017	+	chr19	60032627	60032732	+	hg18	hg18
35780	25104	NM_015868.2	6	NM_001018081.1	6	chr19	59954912	59955017	+	chr19|NT_113949.1	94752	94857	+	hg18	hg18
35781	43517	NM_015868.2	7	NM_020535.3	7	chr19	59955479	59955532	+	chr19|NT_113949.1	95319	95372	+	hg18	hg18
35781	81724	NM_015868.2	7	NM_006737.1	8	chr19	59955479	59955532	+	chr19	60069636	60069689	+	hg18	hg18
35781	198403	NM_015868.2	7	NM_014513.1	7	chr19	59955479	59955532	+	chr19|NT_113949.1	112287	112340	+	hg18	hg18
35781	21022	NM_015868.2	7	NM_014512.1	7	chr19	59955479	59955532	+	chr19|NT_113949.1	128747	128800	+	hg18	hg18
35781	70771	NM_015868.2	7	NM_002255.3	7	chr19	59955479	59955532	+	chr19|NT_113949.1	67295	67348	+	hg18	hg18
35781	25105	NM_015868.2	7	NM_001018081.1	7	chr19	59955479	59955532	+	chr19|NT_113949.1	95319	95372	+	hg18	hg18
35781	150197	NM_015868.2	7	NM_013289.1	8	chr19	59955479	59955532	+	chr19	60033194	60033247	+	hg18	hg18
35781	56535	NM_015868.2	7	NM_012312.1	7	chr19	59955479	59955532	+	chr19|NT_113949.1	144927	144980	+	hg18	hg18
35781	110413	NM_015868.2	7	NM_012313.1	7	chr19	59955479	59955532	+	chr19|NT_113949.1	112287	112340	+	hg18	hg18
35781	131826	NM_015868.2	7	NM_014218.1	7	chr19	59955479	59955532	+	chr19	59986749	59986802	+	hg18	hg18
35781	190817	NM_015868.2	7	NM_014219.1	7	chr19	59955479	59955532	+	chr19|NT_113949.1	35610	35663	+	hg18	hg18
35781	100348	NM_015868.2	7	NM_153443.2	7	chr19	59955479	59955532	+	chr19	59939098	59939151	+	hg18	hg18
35986	104020	NM_001001435.2	2	NM_207007.2	2	chr17	31563290	31563405	+	chr17	31664856	31664971	+	hg18	hg18
36066	44453	NM_152250.1	2	NM_001040703.1	2	chr8	7718313	7718355	-	chr8	7333067	7333109	+	hg18	hg18
37494	91590	NM_000737.2	2	NM_000894.2	2	chr19	54218504	54218672	-	chr19	54211615	54211783	-	hg18	hg18
39639	15392	NM_182619.1	3	NM_001011880.1	2	chr16	68543438	68543530	+	chr16	73011899	73011991	-	hg18	hg18
39640	15393	NM_182619.1	4	NM_001011880.1	3	chr16	68545737	68545977	+	chr16	73009457	73009697	-	hg18	hg18
39641	15394	NM_182619.1	5	NM_001011880.1	4	chr16	68550345	68550443	+	chr16	73004977	73005075	-	hg18	hg18
39642	15395	NM_182619.1	6	NM_001011880.1	5	chr16	68550863	68550985	+	chr16	73004435	73004557	-	hg18	hg18
39643	15396	NM_182619.1	7	NM_001011880.1	6	chr16	68551142	68551250	+	chr16	73004171	73004279	-	hg18	hg18
39644	15397	NM_182619.1	8	NM_001011880.1	7	chr16	68551776	68551869	+	chr16	73003552	73003645	-	hg18	hg18
39645	15398	NM_182619.1	9	NM_001011880.1	8	chr16	68552248	68552355	+	chr16	73003067	73003174	-	hg18	hg18
39646	15399	NM_182619.1	10	NM_001011880.1	9	chr16	68552989	68553119	+	chr16	73002303	73002433	-	hg18	hg18
39647	15400	NM_182619.1	11	NM_001011880.1	10	chr16	68553391	68553488	+	chr16	73001934	73002031	-	hg18	hg18
39923	179080	NM_001004060.1	2	NM_001004067.1	2	chr16	18476524	18476614	-	chr16	16238258	16238348	+	hg18	hg18
39924	179081	NM_001004060.1	3	NM_001004067.1	3	chr16	18473629	18473675	-	chr16	16241208	16241254	+	hg18	hg18
39925	179082	NM_001004060.1	4	NM_001004067.1	4	chr16	18470261	18470362	-	chr16	16244518	16244619	+	hg18	hg18
39926	179083	NM_001004060.1	5	NM_001004067.1	5	chr16	18468343	18468450	-	chr16	16246425	16246532	+	hg18	hg18
39927	179084	NM_001004060.1	6	NM_001004067.1	6	chr16	18466050	18466123	-	chr16	16248752	16248825	+	hg18	hg18
39928	179085	NM_001004060.1	7	NM_001004067.1	7	chr16	18462439	18462592	-	chr16	16252285	16252438	+	hg18	hg18
39929	179086	NM_001004060.1	8	NM_001004067.1	8	chr16	18461416	18461554	-	chr16	16253320	16253458	+	hg18	hg18
39930	179087	NM_001004060.1	9	NM_001004067.1	9	chr16	18460994	18461084	-	chr16	16253790	16253880	+	hg18	hg18
39931	179088	NM_001004060.1	10	NM_001004067.1	10	chr16	18457681	18457787	-	chr16	16257077	16257183	+	hg18	hg18
39932	179089	NM_001004060.1	11	NM_001004067.1	11	chr16	18457348	18457499	-	chr16	16257365	16257516	+	hg18	hg18
39933	179090	NM_001004060.1	12	NM_001004067.1	12	chr16	18451827	18452002	-	chr16	16262859	16263034	+	hg18	hg18
39934	179091	NM_001004060.1	13	NM_001004067.1	13	chr16	18450288	18450430	-	chr16	16264431	16264573	+	hg18	hg18
39935	179092	NM_001004060.1	14	NM_001004067.1	14	chr16	18449859	18449991	-	chr16	16264870	16265002	+	hg18	hg18
39936	179093	NM_001004060.1	15	NM_001004067.1	15	chr16	18448323	18448460	-	chr16	16266400	16266537	+	hg18	hg18
39937	179094	NM_001004060.1	16	NM_001004067.1	16	chr16	18446359	18446447	-	chr16	16268401	16268489	+	hg18	hg18
39938	179095	NM_001004060.1	17	NM_001004067.1	17	chr16	18443311	18443375	-	chr16	16271478	16271542	+	hg18	hg18
39939	179096	NM_001004060.1	18	NM_001004067.1	18	chr16	18442666	18442762	-	chr16	16272090	16272186	+	hg18	hg18
39940	179097	NM_001004060.1	19	NM_001004067.1	19	chr16	18439587	18439806	-	chr16	16275046	16275265	+	hg18	hg18
39941	179098	NM_001004060.1	20	NM_001004067.1	20	chr16	18439419	18439502	-	chr16	16275350	16275433	+	hg18	hg18
39942	179099	NM_001004060.1	21	NM_001004067.1	21	chr16	18438323	18438483	-	chr16	16276369	16276529	+	hg18	hg18
39943	179100	NM_001004060.1	22	NM_001004067.1	22	chr16	18438051	18438178	-	chr16	16276674	16276801	+	hg18	hg18
39944	179101	NM_001004060.1	23	NM_001004067.1	23	chr16	18436011	18436125	-	chr16	16278727	16278841	+	hg18	hg18
39945	179102	NM_001004060.1	24	NM_001004067.1	24	chr16	18434705	18434833	-	chr16	16280019	16280147	+	hg18	hg18
39946	179103	NM_001004060.1	25	NM_001004067.1	25	chr16	18433164	18433306	-	chr16	16281546	16281688	+	hg18	hg18
39947	179104	NM_001004060.1	26	NM_001004067.1	26	chr16	18432172	18432256	-	chr16	16282596	16282680	+	hg18	hg18
39948	179105	NM_001004060.1	27	NM_001004067.1	27	chr16	18430367	18430478	-	chr16	16284373	16284484	+	hg18	hg18
39949	179106	NM_001004060.1	28	NM_001004067.1	28	chr16	18427987	18428089	-	chr16	16286762	16286864	+	hg18	hg18
39950	179107	NM_001004060.1	29	NM_001004067.1	29	chr16	18425631	18425751	-	chr16	16289100	16289220	+	hg18	hg18
39951	179108	NM_001004060.1	30	NM_001004067.1	30	chr16	18419749	18419842	-	chr16	16295009	16295102	+	hg18	hg18
40477	130534	NM_001354.4	4	NM_001818.2	2	chr10	5033705	5033873	-	chr10	5232143	5232311	+	hg18	hg18
40478	130535	NM_001354.4	5	NM_001818.2	3	chr10	5032741	5032858	-	chr10	5236339	5236456	+	hg18	hg18
40479	130536	NM_001354.4	6	NM_001818.2	4	chr10	5031391	5031469	-	chr10	5237719	5237797	+	hg18	hg18
40480	130537	NM_001354.4	7	NM_001818.2	5	chr10	5030816	5030939	-	chr10	5238237	5238360	+	hg18	hg18
40481	130538	NM_001354.4	8	NM_001818.2	6	chr10	5027947	5028057	-	chr10	5244578	5244688	+	hg18	hg18
40482	130539	NM_001354.4	9	NM_001818.2	7	chr10	5027510	5027676	-	chr10	5244956	5245122	+	hg18	hg18
40483	130540	NM_001354.4	10	NM_001818.2	8	chr10	5024022	5024105	-	chr10	5248673	5248756	+	hg18	hg18
41181	54909	NM_000771.2	2	NM_000769.1	2	chr10	96691604	96691767	+	chr10	96524804	96524967	+	hg18	hg18
41181	159578	NM_000771.2	2	NM_000772.1	2	chr10	96691604	96691767	+	chr10	96437516	96437679	+	hg18	hg18
41182	159579	NM_000771.2	3	NM_000772.1	3	chr10	96691938	96692088	+	chr10	96437871	96438021	+	hg18	hg18
41182	54910	NM_000771.2	3	NM_000769.1	3	chr10	96691938	96692088	+	chr10	96525136	96525286	+	hg18	hg18
41183	159580	NM_000771.2	4	NM_000772.1	4	chr10	96697525	96697686	+	chr10	96444663	96444824	+	hg18	hg18
41183	54911	NM_000771.2	4	NM_000769.1	4	chr10	96697525	96697686	+	chr10	96530245	96530406	+	hg18	hg18
41184	54912	NM_000771.2	5	NM_000769.1	5	chr10	96698854	96699031	+	chr10	96531567	96531744	+	hg18	hg18
41184	159581	NM_000771.2	5	NM_000772.1	5	chr10	96698854	96699031	+	chr10	96456530	96456707	+	hg18	hg18
41185	54913	NM_000771.2	6	NM_000769.1	6	chr10	96721850	96721992	+	chr10	96570242	96570384	+	hg18	hg18
41185	159582	NM_000771.2	6	NM_000772.1	6	chr10	96721850	96721992	+	chr10	96470142	96470284	+	hg18	hg18
41186	159583	NM_000771.2	7	NM_000772.1	7	chr10	96730929	96731117	+	chr10	96474092	96474280	+	hg18	hg18
41186	54914	NM_000771.2	7	NM_000769.1	7	chr10	96730929	96731117	+	chr10	96592583	96592771	+	hg18	hg18
41187	54915	NM_000771.2	8	NM_000769.1	8	chr10	96735779	96735921	+	chr10	96599663	96599805	+	hg18	hg18
41187	159584	NM_000771.2	8	NM_000772.1	8	chr10	96735779	96735921	+	chr10	96483043	96483185	+	hg18	hg18
41799	47160	NM_006866.1	2	NM_006669.2	4	chr19	59777354	59777390	+	chr19	59834533	59834569	+	hg18	hg18
41799	79063	NM_006866.1	2	NM_006865.2	2	chr19	59777354	59777390	+	chr19	59495754	59495790	-	hg18	hg18
41799	130705	NM_006866.1	2	NM_024318.1	2	chr19	59777354	59777390	+	chr19	59438182	59438218	-	hg18	hg18
41800	130706	NM_006866.1	3	NM_024318.1	3	chr19	59777579	59777861	+	chr19	59437713	59437998	-	hg18	hg18
41800	79064	NM_006866.1	3	NM_006865.2	3	chr19	59777579	59777861	+	chr19	59495277	59495565	-	hg18	hg18
41800	155579	NM_006866.1	3	NM_006863.1	4	chr19	59777579	59777861	+	chr19	59797941	59798229	+	hg18	hg18
41800	149346	NM_006866.1	3	NM_005874.1	4	chr19	59777579	59777861	+	chr19	59475457	59475742	-	hg18	hg18
41800	47161	NM_006866.1	3	NM_006669.2	5	chr19	59777579	59777861	+	chr19	59834762	59835050	+	hg18	hg18
41800	138642	NM_006866.1	3	NM_006864.1	3	chr19	59777579	59777861	+	chr19	59417961	59418246	-	hg18	hg18
41802	130708	NM_006866.1	5	NM_024318.1	5	chr19	59778534	59778831	+	chr19	59436518	59436815	-	hg18	hg18
41802	79066	NM_006866.1	5	NM_006865.2	5	chr19	59778534	59778831	+	chr19	59494294	59494591	-	hg18	hg18
41802	47163	NM_006866.1	5	NM_006669.2	7	chr19	59778534	59778831	+	chr19	59835726	59836023	+	hg18	hg18
41803	130709	NM_006866.1	6	NM_024318.1	6	chr19	59779085	59779388	+	chr19	59435961	59436264	-	hg18	hg18
41803	47164	NM_006866.1	6	NM_006669.2	8	chr19	59779085	59779388	+	chr19	59836278	59836581	+	hg18	hg18
41803	79067	NM_006866.1	6	NM_006865.2	6	chr19	59779085	59779388	+	chr19	59493738	59494041	-	hg18	hg18
42022	159504	NM_001008221.1	3	NM_001008219.1	3	chr1	104000988	104001135	+	chr1	104095127	104095274	+	hg18	hg18
42023	159505	NM_001008221.1	4	NM_001008219.1	4	chr1	104001938	104002136	+	chr1	104096077	104096275	+	hg18	hg18
42024	159506	NM_001008221.1	5	NM_001008219.1	5	chr1	104002584	104002815	+	chr1	104096723	104096954	+	hg18	hg18
42025	159507	NM_001008221.1	6	NM_001008219.1	6	chr1	104003554	104003688	+	chr1	104097693	104097827	+	hg18	hg18
42026	159508	NM_001008221.1	7	NM_001008219.1	7	chr1	104004504	104004627	+	chr1	104098643	104098766	+	hg18	hg18
42027	159509	NM_001008221.1	8	NM_001008219.1	8	chr1	104004721	104004821	+	chr1	104098859	104098959	+	hg18	hg18
42028	159510	NM_001008221.1	9	NM_001008219.1	9	chr1	104006801	104006920	+	chr1	104100939	104101058	+	hg18	hg18
42029	159511	NM_001008221.1	10	NM_001008219.1	10	chr1	104007030	104007156	+	chr1	104101168	104101294	+	hg18	hg18
42032	101037	NM_020485.3	2	NM_016124.3	2	chr1	25607760	25607947	-	chr1	25483650	25483837	+	hg18	hg18
42033	101038	NM_020485.3	3	NM_016124.3	3	chr1	25601673	25601824	-	chr1	25489718	25489869	+	hg18	hg18
42034	101039	NM_020485.3	4	NM_016124.3	4	chr1	25591071	25591219	-	chr1	25500023	25500171	+	hg18	hg18
42035	101040	NM_020485.3	5	NM_016124.3	5	chr1	25589826	25589993	-	chr1	25500597	25500764	+	hg18	hg18
42036	101041	NM_020485.3	6	NM_016124.3	6	chr1	25588053	25588191	-	chr1	25502399	25502537	+	hg18	hg18
42037	101042	NM_020485.3	7	NM_016124.3	7	chr1	25584788	25584922	-	chr1	25505673	25505807	+	hg18	hg18
42038	101043	NM_020485.3	8	NM_016124.3	8	chr1	25574426	25574506	-	chr1	25516077	25516157	+	hg18	hg18
42039	101044	NM_020485.3	9	NM_016124.3	9	chr1	25569544	25569618	-	chr1	25520966	25521040	+	hg18	hg18
42640	106726	NM_033531.1	3	NM_001787.1	4	chr1	1642894	1643010	-	chr1	1642894	1643010	-	hg18	hg18
42641	106728	NM_033531.1	4	NM_001787.1	5	chr1	1640656	1640754	-	chr1	1640626	1640754	-	hg18	hg18
42644	106729	NM_033531.1	5	NM_001787.1	6	chr1	1637644	1637777	-	chr1	1637644	1637777	-	hg18	hg18
42647	106732	NM_033531.1	6	NM_001787.1	7	chr1	1633562	1633699	-	chr1	1633562	1633699	-	hg18	hg18
42649	106734	NM_033531.1	7	NM_001787.1	8	chr1	1630777	1630939	-	chr1	1630777	1630939	-	hg18	hg18
42650	106735	NM_033531.1	8	NM_001787.1	9	chr1	1630336	1630432	-	chr1	1630336	1630432	-	hg18	hg18
42651	106736	NM_033531.1	9	NM_001787.1	10	chr1	1630092	1630251	-	chr1	1630092	1630251	-	hg18	hg18
42652	106737	NM_033531.1	10	NM_001787.1	11	chr1	1629478	1629544	-	chr1	1629478	1629544	-	hg18	hg18
42654	106738	NM_033531.1	11	NM_001787.1	12	chr1	1628707	1628883	-	chr1	1628707	1628883	-	hg18	hg18
42655	106739	NM_033531.1	12	NM_001787.1	13	chr1	1626940	1627031	-	chr1	1626940	1627031	-	hg18	hg18
42656	106740	NM_033531.1	13	NM_001787.1	14	chr1	1626202	1626324	-	chr1	1626202	1626324	-	hg18	hg18
42657	106741	NM_033531.1	14	NM_001787.1	15	chr1	1625848	1625954	-	chr1	1625848	1625954	-	hg18	hg18
42658	106742	NM_033531.1	15	NM_001787.1	16	chr1	1625521	1625643	-	chr1	1625521	1625643	-	hg18	hg18
42659	106743	NM_033531.1	16	NM_001787.1	17	chr1	1625337	1625445	-	chr1	1625337	1625445	-	hg18	hg18
42660	106744	NM_033531.1	17	NM_001787.1	18	chr1	1625122	1625239	-	chr1	1625122	1625239	-	hg18	hg18
42661	106745	NM_033531.1	18	NM_001787.1	19	chr1	1624774	1624923	-	chr1	1624774	1624923	-	hg18	hg18
42663	106746	NM_033531.1	19	NM_001787.1	20	chr1	1624378	1624568	-	chr1	1624378	1624568	-	hg18	hg18
43512	110408	NM_020535.3	2	NM_012313.1	2	chr19|NT_113949.1	87512	87548	+	chr19|NT_113949.1	99655	99691	+	hg18	hg18
43512	21017	NM_020535.3	2	NM_014512.1	2	chr19|NT_113949.1	87512	87548	+	chr19|NT_113949.1	116109	116145	+	hg18	hg18
43512	131821	NM_020535.3	2	NM_014218.1	2	chr19|NT_113949.1	87512	87548	+	chr19	59974112	59974148	+	hg18	hg18
43512	81718	NM_020535.3	2	NM_006737.1	2	chr19|NT_113949.1	87512	87548	+	chr19	60054486	60054522	+	hg18	hg18
43512	198398	NM_020535.3	2	NM_014513.1	2	chr19|NT_113949.1	87512	87548	+	chr19|NT_113949.1	99655	99691	+	hg18	hg18
43514	131823	NM_020535.3	4	NM_014218.1	4	chr19|NT_113949.1	89470	89764	+	chr19	59978428	59978722	+	hg18	hg18
43514	198400	NM_020535.3	4	NM_014513.1	4	chr19|NT_113949.1	89470	89764	+	chr19|NT_113949.1	103963	104257	+	hg18	hg18
43514	81721	NM_020535.3	4	NM_006737.1	5	chr19|NT_113949.1	89470	89764	+	chr19	60058885	60059179	+	hg18	hg18
43514	21019	NM_020535.3	4	NM_014512.1	4	chr19|NT_113949.1	89470	89764	+	chr19|NT_113949.1	120418	120712	+	hg18	hg18
43514	110410	NM_020535.3	4	NM_012313.1	4	chr19|NT_113949.1	89470	89764	+	chr19|NT_113949.1	103963	104257	+	hg18	hg18
43515	131824	NM_020535.3	5	NM_014218.1	5	chr19|NT_113949.1	91936	91987	+	chr19	59981875	59981926	+	hg18	hg18
43515	198401	NM_020535.3	5	NM_014513.1	5	chr19|NT_113949.1	91936	91987	+	chr19|NT_113949.1	107404	107455	+	hg18	hg18
43515	110411	NM_020535.3	5	NM_012313.1	5	chr19|NT_113949.1	91936	91987	+	chr19|NT_113949.1	107404	107455	+	hg18	hg18
43515	21020	NM_020535.3	5	NM_014512.1	5	chr19|NT_113949.1	91936	91987	+	chr19|NT_113949.1	123866	123917	+	hg18	hg18
43515	81722	NM_020535.3	5	NM_006737.1	6	chr19|NT_113949.1	91936	91987	+	chr19	60062345	60062396	+	hg18	hg18
43516	131825	NM_020535.3	6	NM_014218.1	6	chr19|NT_113949.1	94752	94857	+	chr19	59986185	59986287	+	hg18	hg18
43516	198402	NM_020535.3	6	NM_014513.1	6	chr19|NT_113949.1	94752	94857	+	chr19|NT_113949.1	111720	111825	+	hg18	hg18
43516	81723	NM_020535.3	6	NM_006737.1	7	chr19|NT_113949.1	94752	94857	+	chr19	60069071	60069176	+	hg18	hg18
43516	21021	NM_020535.3	6	NM_014512.1	6	chr19|NT_113949.1	94752	94857	+	chr19|NT_113949.1	128180	128285	+	hg18	hg18
43516	110412	NM_020535.3	6	NM_012313.1	6	chr19|NT_113949.1	94752	94857	+	chr19|NT_113949.1	111720	111825	+	hg18	hg18
43517	131826	NM_020535.3	7	NM_014218.1	7	chr19|NT_113949.1	95319	95372	+	chr19	59986749	59986802	+	hg18	hg18
43517	198403	NM_020535.3	7	NM_014513.1	7	chr19|NT_113949.1	95319	95372	+	chr19|NT_113949.1	112287	112340	+	hg18	hg18
43517	81724	NM_020535.3	7	NM_006737.1	8	chr19|NT_113949.1	95319	95372	+	chr19	60069636	60069689	+	hg18	hg18
43517	110413	NM_020535.3	7	NM_012313.1	7	chr19|NT_113949.1	95319	95372	+	chr19|NT_113949.1	112287	112340	+	hg18	hg18
43517	21022	NM_020535.3	7	NM_014512.1	7	chr19|NT_113949.1	95319	95372	+	chr19|NT_113949.1	128747	128800	+	hg18	hg18
44509	159278	NM_002117.4	2	NM_002127.3	2	chr6	31347354	31347624	-	chr6	29903802	29904072	+	hg18	hg18
44509	49177	NM_002117.4	2	NM_005516.4	2	chr6	31347354	31347624	-	chr6	30565481	30565751	+	hg18	hg18
44509	17218	NM_002117.4	2	NM_002116.5	2	chr6	31347354	31347624	-	chr6	30018512	30018782	+	hg18	hg18
44509	103623	NM_002117.4	2	NM_005514.5	2	chr6	31347354	31347624	-	chr6	31432443	31432713	-	hg18	hg18
44510	159279	NM_002117.4	3	NM_002127.3	3	chr6	31346828	31347104	-	chr6	29904298	29904574	+	hg18	hg18
44510	103624	NM_002117.4	3	NM_005514.5	3	chr6	31346828	31347104	-	chr6	31431922	31432198	-	hg18	hg18
44510	49178	NM_002117.4	3	NM_005516.4	3	chr6	31346828	31347104	-	chr6	30565995	30566271	+	hg18	hg18
44510	17219	NM_002117.4	3	NM_002116.5	3	chr6	31346828	31347104	-	chr6	30019023	30019299	+	hg18	hg18
44511	17220	NM_002117.4	4	NM_002116.5	4	chr6	31345965	31346241	-	chr6	30019877	30020153	+	hg18	hg18
44511	159280	NM_002117.4	4	NM_002127.3	4	chr6	31345965	31346241	-	chr6	29905173	29905449	+	hg18	hg18
44511	103625	NM_002117.4	4	NM_005514.5	4	chr6	31345965	31346241	-	chr6	31431072	31431348	-	hg18	hg18
44511	49179	NM_002117.4	4	NM_005516.4	4	chr6	31345965	31346241	-	chr6	30566892	30567168	+	hg18	hg18
44512	159281	NM_002117.4	5	NM_002127.3	5	chr6	31345721	31345841	-	chr6	29905571	29905688	+	hg18	hg18
44512	17221	NM_002117.4	5	NM_002116.5	5	chr6	31345721	31345841	-	chr6	30020255	30020372	+	hg18	hg18
44512	49180	NM_002117.4	5	NM_005516.4	5	chr6	31345721	31345841	-	chr6	30567292	30567409	+	hg18	hg18
44512	103626	NM_002117.4	5	NM_005514.5	5	chr6	31345721	31345841	-	chr6	31430862	31430979	-	hg18	hg18
44513	49181	NM_002117.4	6	NM_005516.4	6	chr6	31345248	31345281	-	chr6	30568159	30568192	+	hg18	hg18
44513	17222	NM_002117.4	6	NM_002116.5	6	chr6	31345248	31345281	-	chr6	30020814	30020847	+	hg18	hg18
44513	103627	NM_002117.4	6	NM_005514.5	6	chr6	31345248	31345281	-	chr6	31430388	31430421	-	hg18	hg18
44514	17223	NM_002117.4	7	NM_002116.5	7	chr6	31345093	31345141	-	chr6	30020989	30021037	+	hg18	hg18
46360	117042	NM_000519.3	2	NM_000518.4	2	chr11	5211796	5212019	-	chr11	5204382	5204605	-	hg18	hg18
47868	93296	NM_002259.3	5	NM_002260.3	4	chr12	10493102	10493254	-	chr12	10477656	10477808	-	hg18	hg18
47869	93297	NM_002259.3	6	NM_002260.3	5	chr12	10491397	10491498	-	chr12	10475971	10476072	-	hg18	hg18
48568	196208	NM_021155.2	2	NM_014257.3	2	chr19	7718191	7718251	-	chr19	7734278	7734362	+	hg18	hg18
48569	196209	NM_021155.2	3	NM_014257.3	3	chr19	7717345	7717417	-	chr19	7736070	7736154	+	hg18	hg18
48570	196212	NM_021155.2	4	NM_014257.3	4	chr19	7716403	7716973	-	chr19	7736523	7737093	+	hg18	hg18
48571	196215	NM_021155.2	5	NM_014257.3	5	chr19	7715826	7715978	-	chr19	7737541	7737693	+	hg18	hg18
48572	196216	NM_021155.2	6	NM_014257.3	6	chr19	7714992	7715105	-	chr19	7738401	7738514	+	hg18	hg18
49177	103623	NM_005516.4	2	NM_005514.5	2	chr6	30565481	30565751	+	chr6	31432443	31432713	-	hg18	hg18
49178	103624	NM_005516.4	3	NM_005514.5	3	chr6	30565995	30566271	+	chr6	31431922	31432198	-	hg18	hg18
49179	103625	NM_005516.4	4	NM_005514.5	4	chr6	30566892	30567168	+	chr6	31431072	31431348	-	hg18	hg18
49180	103626	NM_005516.4	5	NM_005514.5	5	chr6	30567292	30567409	+	chr6	31430862	31430979	-	hg18	hg18
49181	103627	NM_005516.4	6	NM_005514.5	6	chr6	30568159	30568192	+	chr6	31430388	31430421	-	hg18	hg18
50713	141892	NM_181809.2	2	NM_001720.3	2	chr1	39749432	39749622	+	chr1	40013107	40013297	-	hg18	hg18
50714	141893	NM_181809.2	3	NM_001720.3	3	chr1	39750014	39750163	+	chr1	40012566	40012715	-	hg18	hg18
50715	141894	NM_181809.2	4	NM_001720.3	4	chr1	39759634	39759829	+	chr1	40002881	40003076	-	hg18	hg18
50716	141895	NM_181809.2	5	NM_001720.3	5	chr1	39760661	39760741	+	chr1	40001970	40002050	-	hg18	hg18
50717	141896	NM_181809.2	6	NM_001720.3	6	chr1	39761265	39761376	+	chr1	40001350	40001461	-	hg18	hg18
51616	124875	NM_173086.2	2	NM_005555.2	2	chr12	51152116	51152331	-	chr12	51130456	51130671	-	hg18	hg18
51617	124876	NM_173086.2	3	NM_005555.2	3	chr12	51151722	51151783	-	chr12	51130062	51130123	-	hg18	hg18
51618	124877	NM_173086.2	4	NM_005555.2	4	chr12	51151471	51151567	-	chr12	51129808	51129904	-	hg18	hg18
51619	124878	NM_173086.2	5	NM_005555.2	5	chr12	51151182	51151347	-	chr12	51129519	51129684	-	hg18	hg18
51620	124879	NM_173086.2	6	NM_005555.2	6	chr12	51150555	51150681	-	chr12	51128892	51129018	-	hg18	hg18
51621	124880	NM_173086.2	7	NM_005555.2	7	chr12	51149720	51149941	-	chr12	51127828	51128049	-	hg18	hg18
51622	124881	NM_173086.2	8	NM_005555.2	8	chr12	51149461	51149496	-	chr12	51127589	51127624	-	hg18	hg18
52538	104505	NM_001001788.1	2	NM_130900.1	2	chr6	150282381	150282645	-	chr6	150384808	150385072	-	hg18	hg18
53252	79214	NM_001815.1	2	NM_001817.2	2	chr19	46993360	46993720	+	chr19	46823814	46824174	-	hg18	hg18
53253	79215	NM_001815.1	3	NM_001817.2	3	chr19	47004690	47004808	+	chr19	46819863	46819981	-	hg18	hg18
54909	159578	NM_000769.1	2	NM_000772.1	2	chr10	96524804	96524967	+	chr10	96437516	96437679	+	hg18	hg18
54910	159579	NM_000769.1	3	NM_000772.1	3	chr10	96525136	96525286	+	chr10	96437871	96438021	+	hg18	hg18
54911	159580	NM_000769.1	4	NM_000772.1	4	chr10	96530245	96530406	+	chr10	96444663	96444824	+	hg18	hg18
54912	159581	NM_000769.1	5	NM_000772.1	5	chr10	96531567	96531744	+	chr10	96456530	96456707	+	hg18	hg18
54913	159582	NM_000769.1	6	NM_000772.1	6	chr10	96570242	96570384	+	chr10	96470142	96470284	+	hg18	hg18
54914	159583	NM_000769.1	7	NM_000772.1	7	chr10	96592583	96592771	+	chr10	96474092	96474280	+	hg18	hg18
54915	159584	NM_000769.1	8	NM_000772.1	8	chr10	96599663	96599805	+	chr10	96483043	96483185	+	hg18	hg18
54918	205034	NM_001009562.2	2	NM_006446.2	4	chr12	21063448	21063581	+	chr12	21218777	21218910	+	hg18	hg18
54919	205035	NM_001009562.2	3	NM_006446.2	5	chr12	21065661	21065783	+	chr12	21220976	21221098	+	hg18	hg18
54920	205036	NM_001009562.2	4	NM_006446.2	6	chr12	21067050	21067197	+	chr12	21222776	21222923	+	hg18	hg18
54921	205037	NM_001009562.2	5	NM_006446.2	7	chr12	21067389	21067488	+	chr12	21223122	21223221	+	hg18	hg18
54922	205038	NM_001009562.2	6	NM_006446.2	8	chr12	21087534	21087777	+	chr12	21241146	21241389	+	hg18	hg18
54923	205039	NM_001009562.2	7	NM_006446.2	9	chr12	21091253	21091418	+	chr12	21244708	21244873	+	hg18	hg18
54924	205040	NM_001009562.2	8	NM_006446.2	10	chr12	21092912	21093108	+	chr12	21246691	21246887	+	hg18	hg18
54925	205041	NM_001009562.2	9	NM_006446.2	11	chr12	21096296	21096462	+	chr12	21250068	21250234	+	hg18	hg18
54926	205042	NM_001009562.2	10	NM_006446.2	12	chr12	21098652	21098837	+	chr12	21261319	21261504	+	hg18	hg18
54927	205043	NM_001009562.2	11	NM_006446.2	13	chr12	21111519	21111584	+	chr12	21266500	21266565	+	hg18	hg18
54928	205044	NM_001009562.2	12	NM_006446.2	14	chr12	21120652	21120770	+	chr12	21268922	21269040	+	hg18	hg18
54959	79079	NM_005531.1	3	NM_152501.2	3	chr1	157252285	157252401	+	chr1	157174810	157174956	+	hg18	hg18
54960	79081	NM_005531.1	4	NM_152501.2	4	chr1	157252946	157253114	+	chr1	157175493	157175661	+	hg18	hg18
54961	79082	NM_005531.1	5	NM_152501.2	5	chr1	157254642	157255065	+	chr1	157178390	157178813	+	hg18	hg18
54962	79083	NM_005531.1	6	NM_152501.2	6	chr1	157256754	157256943	+	chr1	157180203	157180392	+	hg18	hg18
54963	79084	NM_005531.1	7	NM_152501.2	7	chr1	157268937	157269105	+	chr1	157181288	157181456	+	hg18	hg18
55218	10160	NM_005773.2	2	NM_133460.1	3	chr19	63147113	63147240	-	chr19	63133607	63133734	-	hg18	hg18
55746	199925	NM_001010880.1	2	NM_001005851.1	3	chr19	45279565	45279661	-	chr19	45245121	45245217	-	hg18	hg18
56046	78941	NM_153699.1	3	NM_000846.3	3	chr6	52810314	52810366	-	chr6	52729014	52729066	-	hg18	hg18
56046	205588	NM_153699.1	3	NM_145740.2	3	chr6	52810314	52810366	-	chr6	52770342	52770394	-	hg18	hg18
56047	78942	NM_153699.1	4	NM_000846.3	4	chr6	52808992	52809125	-	chr6	52727699	52727832	-	hg18	hg18
56047	205589	NM_153699.1	4	NM_145740.2	4	chr6	52808992	52809125	-	chr6	52768938	52769071	-	hg18	hg18
56048	78943	NM_153699.1	5	NM_000846.3	5	chr6	52806897	52807039	-	chr6	52725610	52725752	-	hg18	hg18
56048	205590	NM_153699.1	5	NM_145740.2	5	chr6	52806897	52807039	-	chr6	52766881	52767023	-	hg18	hg18
56049	78944	NM_153699.1	6	NM_000846.3	6	chr6	52805615	52805747	-	chr6	52724333	52724465	-	hg18	hg18
56049	205591	NM_153699.1	6	NM_145740.2	6	chr6	52805615	52805747	-	chr6	52765612	52765744	-	hg18	hg18
56446	31998	NM_001511.1	2	NM_002089.1	2	chr4	74954249	74954373	+	chr4	75183379	75183503	-	hg18	hg18
56446	37340	NM_001511.1	2	NM_002090.2	2	chr4	74954249	74954373	+	chr4	75122870	75122994	-	hg18	hg18
56447	37341	NM_001511.1	3	NM_002090.2	3	chr4	74954486	74954570	+	chr4	75122673	75122757	-	hg18	hg18
56447	31999	NM_001511.1	3	NM_002089.1	3	chr4	74954486	74954570	+	chr4	75183181	75183265	-	hg18	hg18
56530	21017	NM_012312.1	2	NM_014512.1	2	chr19|NT_113949.1	132293	132329	+	chr19|NT_113949.1	116109	116145	+	hg18	hg18
56530	150191	NM_012312.1	2	NM_013289.1	2	chr19|NT_113949.1	132293	132329	+	chr19	60020800	60020836	+	hg18	hg18
56530	43512	NM_012312.1	2	NM_020535.3	2	chr19|NT_113949.1	132293	132329	+	chr19|NT_113949.1	87512	87548	+	hg18	hg18
56530	110408	NM_012312.1	2	NM_012313.1	2	chr19|NT_113949.1	132293	132329	+	chr19|NT_113949.1	99655	99691	+	hg18	hg18
56530	198398	NM_012312.1	2	NM_014513.1	2	chr19|NT_113949.1	132293	132329	+	chr19|NT_113949.1	99655	99691	+	hg18	hg18
56530	131821	NM_012312.1	2	NM_014218.1	2	chr19|NT_113949.1	132293	132329	+	chr19	59974112	59974148	+	hg18	hg18
56530	25100	NM_012312.1	2	NM_001018081.1	2	chr19|NT_113949.1	132293	132329	+	chr19|NT_113949.1	87512	87548	+	hg18	hg18
56530	81718	NM_012312.1	2	NM_006737.1	2	chr19|NT_113949.1	132293	132329	+	chr19	60054486	60054522	+	hg18	hg18
56532	43514	NM_012312.1	4	NM_020535.3	4	chr19|NT_113949.1	136583	136877	+	chr19|NT_113949.1	89470	89764	+	hg18	hg18
56532	198400	NM_012312.1	4	NM_014513.1	4	chr19|NT_113949.1	136583	136877	+	chr19|NT_113949.1	103963	104257	+	hg18	hg18
56532	81721	NM_012312.1	4	NM_006737.1	5	chr19|NT_113949.1	136583	136877	+	chr19	60058885	60059179	+	hg18	hg18
56532	25102	NM_012312.1	4	NM_001018081.1	4	chr19|NT_113949.1	136583	136877	+	chr19|NT_113949.1	89470	89764	+	hg18	hg18
56532	131823	NM_012312.1	4	NM_014218.1	4	chr19|NT_113949.1	136583	136877	+	chr19	59978428	59978722	+	hg18	hg18
56532	110410	NM_012312.1	4	NM_012313.1	4	chr19|NT_113949.1	136583	136877	+	chr19|NT_113949.1	103963	104257	+	hg18	hg18
56532	150194	NM_012312.1	4	NM_013289.1	5	chr19|NT_113949.1	136583	136877	+	chr19	60024831	60025125	+	hg18	hg18
56532	21019	NM_012312.1	4	NM_014512.1	4	chr19|NT_113949.1	136583	136877	+	chr19|NT_113949.1	120418	120712	+	hg18	hg18
56533	25103	NM_012312.1	5	NM_001018081.1	5	chr19|NT_113949.1	140045	140096	+	chr19|NT_113949.1	91936	91987	+	hg18	hg18
56533	198401	NM_012312.1	5	NM_014513.1	5	chr19|NT_113949.1	140045	140096	+	chr19|NT_113949.1	107404	107455	+	hg18	hg18
56533	43515	NM_012312.1	5	NM_020535.3	5	chr19|NT_113949.1	140045	140096	+	chr19|NT_113949.1	91936	91987	+	hg18	hg18
56533	131824	NM_012312.1	5	NM_014218.1	5	chr19|NT_113949.1	140045	140096	+	chr19	59981875	59981926	+	hg18	hg18
56533	110411	NM_012312.1	5	NM_012313.1	5	chr19|NT_113949.1	140045	140096	+	chr19|NT_113949.1	107404	107455	+	hg18	hg18
56533	21020	NM_012312.1	5	NM_014512.1	5	chr19|NT_113949.1	140045	140096	+	chr19|NT_113949.1	123866	123917	+	hg18	hg18
56533	150195	NM_012312.1	5	NM_013289.1	6	chr19|NT_113949.1	140045	140096	+	chr19	60028294	60028345	+	hg18	hg18
56533	81722	NM_012312.1	5	NM_006737.1	6	chr19|NT_113949.1	140045	140096	+	chr19	60062345	60062396	+	hg18	hg18
56534	110412	NM_012312.1	6	NM_012313.1	6	chr19|NT_113949.1	144360	144465	+	chr19|NT_113949.1	111720	111825	+	hg18	hg18
56534	198402	NM_012312.1	6	NM_014513.1	6	chr19|NT_113949.1	144360	144465	+	chr19|NT_113949.1	111720	111825	+	hg18	hg18
56534	150196	NM_012312.1	6	NM_013289.1	7	chr19|NT_113949.1	144360	144465	+	chr19	60032627	60032732	+	hg18	hg18
56534	21021	NM_012312.1	6	NM_014512.1	6	chr19|NT_113949.1	144360	144465	+	chr19|NT_113949.1	128180	128285	+	hg18	hg18
56534	25104	NM_012312.1	6	NM_001018081.1	6	chr19|NT_113949.1	144360	144465	+	chr19|NT_113949.1	94752	94857	+	hg18	hg18
56534	81723	NM_012312.1	6	NM_006737.1	7	chr19|NT_113949.1	144360	144465	+	chr19	60069071	60069176	+	hg18	hg18
56534	131825	NM_012312.1	6	NM_014218.1	6	chr19|NT_113949.1	144360	144465	+	chr19	59986185	59986287	+	hg18	hg18
56534	43516	NM_012312.1	6	NM_020535.3	6	chr19|NT_113949.1	144360	144465	+	chr19|NT_113949.1	94752	94857	+	hg18	hg18
56535	43517	NM_012312.1	7	NM_020535.3	7	chr19|NT_113949.1	144927	144980	+	chr19|NT_113949.1	95319	95372	+	hg18	hg18
56535	198403	NM_012312.1	7	NM_014513.1	7	chr19|NT_113949.1	144927	144980	+	chr19|NT_113949.1	112287	112340	+	hg18	hg18
56535	131826	NM_012312.1	7	NM_014218.1	7	chr19|NT_113949.1	144927	144980	+	chr19	59986749	59986802	+	hg18	hg18
56535	21022	NM_012312.1	7	NM_014512.1	7	chr19|NT_113949.1	144927	144980	+	chr19|NT_113949.1	128747	128800	+	hg18	hg18
56535	81724	NM_012312.1	7	NM_006737.1	8	chr19|NT_113949.1	144927	144980	+	chr19	60069636	60069689	+	hg18	hg18
56535	150197	NM_012312.1	7	NM_013289.1	8	chr19|NT_113949.1	144927	144980	+	chr19	60033194	60033247	+	hg18	hg18
56535	25105	NM_012312.1	7	NM_001018081.1	7	chr19|NT_113949.1	144927	144980	+	chr19|NT_113949.1	95319	95372	+	hg18	hg18
56535	110413	NM_012312.1	7	NM_012313.1	7	chr19|NT_113949.1	144927	144980	+	chr19|NT_113949.1	112287	112340	+	hg18	hg18
57402	87480	NM_005947.1	2	NM_005949.1	2	chr16	55243983	55244049	+	chr16	55250087	55250153	+	hg18	hg18
57402	150534	NM_005947.1	2	NM_005951.1	2	chr16	55243983	55244049	+	chr16	55261918	55261984	+	hg18	hg18
57402	190003	NM_005947.1	2	NM_005950.1	2	chr16	55243983	55244049	+	chr16	55258724	55258790	-	hg18	hg18
57402	60663	NM_005947.1	2	NM_005946.2	2	chr16	55243983	55244049	+	chr16	55230676	55230742	+	hg18	hg18
60304	166663	NM_001040065.1	3	NM_015667.1	3	chr9	39877005	39877066	+	chr9	65247326	65247387	-	hg18	hg18
60663	150534	NM_005946.2	2	NM_005951.1	2	chr16	55230676	55230742	+	chr16	55261918	55261984	+	hg18	hg18
60663	87480	NM_005946.2	2	NM_005949.1	2	chr16	55230676	55230742	+	chr16	55250087	55250153	+	hg18	hg18
60663	190003	NM_005946.2	2	NM_005950.1	2	chr16	55230676	55230742	+	chr16	55258724	55258790	-	hg18	hg18
62482	113085	NM_020978.3	4	NM_000699.2	2	chr1	103916254	103916401	+	chr1	103962098	103962245	+	hg18	hg18
62482	42022	NM_020978.3	4	NM_001008221.1	3	chr1	103916254	103916401	+	chr1	104000988	104001135	+	hg18	hg18
62482	208707	NM_020978.3	4	NM_001008218.1	3	chr1	103916254	103916401	+	chr1	104039124	104039271	-	hg18	hg18
62482	159504	NM_020978.3	4	NM_001008219.1	3	chr1	103916254	103916401	+	chr1	104095127	104095274	+	hg18	hg18
62483	113086	NM_020978.3	5	NM_000699.2	3	chr1	103917207	103917405	+	chr1	103963055	103963253	+	hg18	hg18
62483	42023	NM_020978.3	5	NM_001008221.1	4	chr1	103917207	103917405	+	chr1	104001938	104002136	+	hg18	hg18
62483	208708	NM_020978.3	5	NM_001008218.1	4	chr1	103917207	103917405	+	chr1	104038123	104038321	-	hg18	hg18
62483	159505	NM_020978.3	5	NM_001008219.1	4	chr1	103917207	103917405	+	chr1	104096077	104096275	+	hg18	hg18
62484	113087	NM_020978.3	6	NM_000699.2	4	chr1	103917852	103918083	+	chr1	103963698	103963929	+	hg18	hg18
62484	159506	NM_020978.3	6	NM_001008219.1	5	chr1	103917852	103918083	+	chr1	104096723	104096954	+	hg18	hg18
62484	208709	NM_020978.3	6	NM_001008218.1	5	chr1	103917852	103918083	+	chr1	104037444	104037675	-	hg18	hg18
62484	42024	NM_020978.3	6	NM_001008221.1	5	chr1	103917852	103918083	+	chr1	104002584	104002815	+	hg18	hg18
62485	113088	NM_020978.3	7	NM_000699.2	5	chr1	103918404	103918538	+	chr1	103964695	103964829	+	hg18	hg18
62485	208710	NM_020978.3	7	NM_001008218.1	6	chr1	103918404	103918538	+	chr1	104036571	104036705	-	hg18	hg18
62485	42025	NM_020978.3	7	NM_001008221.1	6	chr1	103918404	103918538	+	chr1	104003554	104003688	+	hg18	hg18
62485	159507	NM_020978.3	7	NM_001008219.1	6	chr1	103918404	103918538	+	chr1	104097693	104097827	+	hg18	hg18
62486	42026	NM_020978.3	8	NM_001008221.1	7	chr1	103919367	103919490	+	chr1	104004504	104004627	+	hg18	hg18
62486	113089	NM_020978.3	8	NM_000699.2	6	chr1	103919367	103919490	+	chr1	103965721	103965844	+	hg18	hg18
62486	159508	NM_020978.3	8	NM_001008219.1	7	chr1	103919367	103919490	+	chr1	104098643	104098766	+	hg18	hg18
62486	208711	NM_020978.3	8	NM_001008218.1	7	chr1	103919367	103919490	+	chr1	104035632	104035755	-	hg18	hg18
62487	113090	NM_020978.3	9	NM_000699.2	7	chr1	103919585	103919685	+	chr1	103965938	103966038	+	hg18	hg18
62487	159509	NM_020978.3	9	NM_001008219.1	8	chr1	103919585	103919685	+	chr1	104098859	104098959	+	hg18	hg18
62487	208712	NM_020978.3	9	NM_001008218.1	8	chr1	103919585	103919685	+	chr1	104035438	104035538	-	hg18	hg18
62487	42027	NM_020978.3	9	NM_001008221.1	8	chr1	103919585	103919685	+	chr1	104004721	104004821	+	hg18	hg18
62488	208713	NM_020978.3	10	NM_001008218.1	9	chr1	103921634	103921753	+	chr1	104033338	104033457	-	hg18	hg18
62488	159510	NM_020978.3	10	NM_001008219.1	9	chr1	103921634	103921753	+	chr1	104100939	104101058	+	hg18	hg18
62488	42028	NM_020978.3	10	NM_001008221.1	9	chr1	103921634	103921753	+	chr1	104006801	104006920	+	hg18	hg18
62488	113091	NM_020978.3	10	NM_000699.2	8	chr1	103921634	103921753	+	chr1	103968010	103968129	+	hg18	hg18
62489	113092	NM_020978.3	11	NM_000699.2	9	chr1	103921864	103921990	+	chr1	103968240	103968366	+	hg18	hg18
62489	208714	NM_020978.3	11	NM_001008218.1	10	chr1	103921864	103921990	+	chr1	104033102	104033228	-	hg18	hg18
62489	42029	NM_020978.3	11	NM_001008221.1	10	chr1	103921864	103921990	+	chr1	104007030	104007156	+	hg18	hg18
62489	159511	NM_020978.3	11	NM_001008219.1	10	chr1	103921864	103921990	+	chr1	104101168	104101294	+	hg18	hg18
63080	6456	NM_021139.1	3	NM_053039.1	3	chr4	70389745	70389877	-	chr4	70187058	70187190	+	hg18	hg18
63080	85441	NM_021139.1	3	NM_001077.2	3	chr4	70389745	70389877	-	chr4	69108849	69108981	-	hg18	hg18
63080	27265	NM_021139.1	3	NM_001074.1	3	chr4	70389745	70389877	-	chr4	70003113	70003245	+	hg18	hg18
63080	172716	NM_021139.1	3	NM_001076.1	4	chr4	70389745	70389877	-	chr4	69563330	69563462	-	hg18	hg18
63080	152961	NM_021139.1	3	NM_001073.1	3	chr4	70389745	70389877	-	chr4	70108657	70108789	-	hg18	hg18
63081	152962	NM_021139.1	4	NM_001073.1	4	chr4	70386915	70387003	-	chr4	70105786	70105874	-	hg18	hg18
63081	208197	NM_021139.1	4	NM_001075.2	4	chr4	70386915	70387003	-	chr4	69726716	69726804	+	hg18	hg18
63081	172717	NM_021139.1	4	NM_001076.1	5	chr4	70386915	70387003	-	chr4	69555418	69555506	-	hg18	hg18
63081	85442	NM_021139.1	4	NM_001077.2	4	chr4	70386915	70387003	-	chr4	69100136	69100224	-	hg18	hg18
63081	6457	NM_021139.1	4	NM_053039.1	4	chr4	70386915	70387003	-	chr4	70189971	70190059	+	hg18	hg18
63081	27266	NM_021139.1	4	NM_001074.1	4	chr4	70386915	70387003	-	chr4	70007481	70007569	+	hg18	hg18
63082	172718	NM_021139.1	5	NM_001076.1	6	chr4	70385514	70385734	-	chr4	69554360	69554580	-	hg18	hg18
63082	152963	NM_021139.1	5	NM_001073.1	5	chr4	70385514	70385734	-	chr4	70104736	70104956	-	hg18	hg18
63082	27267	NM_021139.1	5	NM_001074.1	5	chr4	70385514	70385734	-	chr4	70008409	70008629	+	hg18	hg18
63082	85443	NM_021139.1	5	NM_001077.2	5	chr4	70385514	70385734	-	chr4	69098989	69099209	-	hg18	hg18
63082	208198	NM_021139.1	5	NM_001075.2	5	chr4	70385514	70385734	-	chr4	69727635	69727855	+	hg18	hg18
63082	6458	NM_021139.1	5	NM_053039.1	5	chr4	70385514	70385734	-	chr4	70190898	70191118	+	hg18	hg18
63094	86842	NM_005747.3	2	NM_007352.2	2	chr1	22202082	22202168	+	chr1	22177448	22177534	+	hg18	hg18
63095	86843	NM_005747.3	3	NM_007352.2	3	chr1	22204526	22204624	+	chr1	22179903	22180001	+	hg18	hg18
63096	86844	NM_005747.3	4	NM_007352.2	4	chr1	22204741	22204876	+	chr1	22180117	22180252	+	hg18	hg18
63097	86845	NM_005747.3	5	NM_007352.2	5	chr1	22205957	22206094	+	chr1	22182773	22182910	+	hg18	hg18
63098	86846	NM_005747.3	6	NM_007352.2	6	chr1	22206452	22206595	+	chr1	22183268	22183411	+	hg18	hg18
63099	86847	NM_005747.3	7	NM_007352.2	7	chr1	22208784	22208937	+	chr1	22185610	22185763	+	hg18	hg18
63272	76540	NM_139176.2	6	NM_017852.1	8	chr19	60139440	60139611	-	chr19	60189330	60189495	+	hg18	hg18
63273	76541	NM_139176.2	7	NM_017852.1	9	chr19	60137668	60137839	-	chr19	60193201	60193372	+	hg18	hg18
63274	76542	NM_139176.2	8	NM_017852.1	10	chr19	60136748	60136919	-	chr19	60193681	60193852	+	hg18	hg18
63275	76543	NM_139176.2	9	NM_017852.1	11	chr19	60133678	60133846	-	chr19	60197448	60197619	+	hg18	hg18
63276	76544	NM_139176.2	10	NM_017852.1	12	chr19	60130784	60130955	-	chr19	60200496	60200667	+	hg18	hg18
64829	62473	NM_014441.1	2	NM_014385.1	2	chr19	56320665	56320944	+	chr19	56339474	56339753	+	hg18	hg18
64830	62474	NM_014441.1	3	NM_014385.1	3	chr19	56321149	56321197	+	chr19	56339980	56340028	+	hg18	hg18
64833	62477	NM_014441.1	6	NM_014385.1	6	chr19	56323482	56323579	+	chr19	56342289	56342386	+	hg18	hg18
65509	15338	NM_025217.2	2	NM_024518.1	2	chr6	150308137	150308401	+	chr6	150428727	150428991	-	hg18	hg18
65509	52538	NM_025217.2	2	NM_001001788.1	2	chr6	150308137	150308401	+	chr6	150282381	150282645	-	hg18	hg18
65509	104505	NM_025217.2	2	NM_130900.1	2	chr6	150308137	150308401	+	chr6	150384808	150385072	-	hg18	hg18
68765	63307	NM_001017387.1	4	NM_001055.2	3	chr16	30119802	30119928	+	chr16	28527299	28527425	-	hg18	hg18
68765	155625	NM_001017387.1	4	NM_001017389.1	5	chr16	30119802	30119928	+	chr16	29380459	29380585	+	hg18	hg18
68766	63308	NM_001017387.1	5	NM_001055.2	4	chr16	30120017	30120115	+	chr16	28527112	28527210	-	hg18	hg18
68766	155626	NM_001017387.1	5	NM_001017389.1	6	chr16	30120017	30120115	+	chr16	29380674	29380772	+	hg18	hg18
68767	155627	NM_001017387.1	6	NM_001017389.1	7	chr16	30121511	30121638	+	chr16	29382166	29382293	+	hg18	hg18
68767	63309	NM_001017387.1	6	NM_001055.2	5	chr16	30121511	30121638	+	chr16	28525772	28525899	-	hg18	hg18
68768	155628	NM_001017387.1	7	NM_001017389.1	8	chr16	30121733	30121828	+	chr16	29382388	29382483	+	hg18	hg18
68768	63310	NM_001017387.1	7	NM_001055.2	6	chr16	30121733	30121828	+	chr16	28525582	28525677	-	hg18	hg18
68769	155629	NM_001017387.1	8	NM_001017389.1	9	chr16	30122326	30122507	+	chr16	29382981	29383162	+	hg18	hg18
68769	63311	NM_001017387.1	8	NM_001055.2	7	chr16	30122326	30122507	+	chr16	28524877	28525058	-	hg18	hg18
69784	7379	NM_000668.3	2	NM_000667.2	2	chr4	100458964	100459066	-	chr4	100427743	100427845	-	hg18	hg18
69785	7380	NM_000668.3	3	NM_000667.2	3	chr4	100458225	100458364	-	chr4	100427029	100427168	-	hg18	hg18
69786	7381	NM_000668.3	4	NM_000667.2	4	chr4	100456394	100456482	-	chr4	100424895	100424983	-	hg18	hg18
69787	7382	NM_000668.3	5	NM_000667.2	5	chr4	100456077	100456297	-	chr4	100424578	100424798	-	hg18	hg18
69788	7383	NM_000668.3	6	NM_000667.2	6	chr4	100454000	100454261	-	chr4	100422525	100422786	-	hg18	hg18
69789	7384	NM_000668.3	7	NM_000667.2	7	chr4	100451700	100451836	-	chr4	100420323	100420459	-	hg18	hg18
69790	7385	NM_000668.3	8	NM_000667.2	8	chr4	100450944	100451083	-	chr4	100419605	100419744	-	hg18	hg18
69794	184949	NM_002909.3	3	NM_006507.2	3	chr2	79202195	79202314	+	chr2	79167445	79167564	-	hg18	hg18
69795	184950	NM_002909.3	4	NM_006507.2	4	chr2	79202621	79202759	+	chr2	79167000	79167138	-	hg18	hg18
69796	184951	NM_002909.3	5	NM_006507.2	5	chr2	79203474	79203586	+	chr2	79166125	79166237	-	hg18	hg18
70250	79063	NM_012276.3	2	NM_006865.2	2	chr19	59541948	59541984	-	chr19	59495754	59495790	-	hg18	hg18
70250	41799	NM_012276.3	2	NM_006866.1	2	chr19	59541948	59541984	-	chr19	59777354	59777390	+	hg18	hg18
70250	130705	NM_012276.3	2	NM_024318.1	2	chr19	59541948	59541984	-	chr19	59438182	59438218	-	hg18	hg18
70250	47160	NM_012276.3	2	NM_006669.2	4	chr19	59541948	59541984	-	chr19	59834533	59834569	+	hg18	hg18
70253	41802	NM_012276.3	5	NM_006866.1	5	chr19	59540482	59540779	-	chr19	59778534	59778831	+	hg18	hg18
70253	130708	NM_012276.3	5	NM_024318.1	5	chr19	59540482	59540779	-	chr19	59436518	59436815	-	hg18	hg18
70253	47163	NM_012276.3	5	NM_006669.2	7	chr19	59540482	59540779	-	chr19	59835726	59836023	+	hg18	hg18
70253	79066	NM_012276.3	5	NM_006865.2	5	chr19	59540482	59540779	-	chr19	59494294	59494591	-	hg18	hg18
70254	79067	NM_012276.3	6	NM_006865.2	6	chr19	59539923	59540226	-	chr19	59493738	59494041	-	hg18	hg18
70254	47164	NM_012276.3	6	NM_006669.2	8	chr19	59539923	59540226	-	chr19	59836278	59836581	+	hg18	hg18
70254	130709	NM_012276.3	6	NM_024318.1	6	chr19	59539923	59540226	-	chr19	59435961	59436264	-	hg18	hg18
70254	41803	NM_012276.3	6	NM_006866.1	6	chr19	59539923	59540226	-	chr19	59779085	59779388	+	hg18	hg18
70387	134238	NM_030882.2	4	NM_145343.1	6	chr22	34957331	34957458	-	chr22	34987587	34987714	+	hg18	hg18
70592	61047	NM_021187.2	2	NM_001082.3	3	chr19	15901266	15901411	-	chr19	15867315	15867460	-	hg18	hg18
70593	61048	NM_021187.2	3	NM_001082.3	4	chr19	15899239	15899293	-	chr19	15864338	15864392	-	hg18	hg18
70594	61049	NM_021187.2	4	NM_001082.3	5	chr19	15899021	15899149	-	chr19	15864118	15864246	-	hg18	hg18
70595	61050	NM_021187.2	5	NM_001082.3	6	chr19	15896570	15896692	-	chr19	15862121	15862243	-	hg18	hg18
70596	61051	NM_021187.2	6	NM_001082.3	7	chr19	15895621	15895892	-	chr19	15861232	15861503	-	hg18	hg18
70597	61052	NM_021187.2	7	NM_001082.3	8	chr19	15894173	15894240	-	chr19	15858051	15858118	-	hg18	hg18
70598	61053	NM_021187.2	8	NM_001082.3	9	chr19	15893846	15893976	-	chr19	15857733	15857863	-	hg18	hg18
70599	61054	NM_021187.2	9	NM_001082.3	10	chr19	15886571	15886705	-	chr19	15851573	15851707	-	hg18	hg18
70600	61055	NM_021187.2	10	NM_001082.3	11	chr19	15886411	15886476	-	chr19	15851413	15851478	-	hg18	hg18
70601	61056	NM_021187.2	11	NM_001082.3	12	chr19	15886114	15886197	-	chr19	15851155	15851238	-	hg18	hg18
70766	131821	NM_002255.3	2	NM_014218.1	2	chr19|NT_113949.1	57487	57523	+	chr19	59974112	59974148	+	hg18	hg18
70766	110408	NM_002255.3	2	NM_012313.1	2	chr19|NT_113949.1	57487	57523	+	chr19|NT_113949.1	99655	99691	+	hg18	hg18
70766	81718	NM_002255.3	2	NM_006737.1	2	chr19|NT_113949.1	57487	57523	+	chr19	60054486	60054522	+	hg18	hg18
70766	150191	NM_002255.3	2	NM_013289.1	2	chr19|NT_113949.1	57487	57523	+	chr19	60020800	60020836	+	hg18	hg18
70766	43512	NM_002255.3	2	NM_020535.3	2	chr19|NT_113949.1	57487	57523	+	chr19|NT_113949.1	87512	87548	+	hg18	hg18
70766	56530	NM_002255.3	2	NM_012312.1	2	chr19|NT_113949.1	57487	57523	+	chr19|NT_113949.1	132293	132329	+	hg18	hg18
70766	198398	NM_002255.3	2	NM_014513.1	2	chr19|NT_113949.1	57487	57523	+	chr19|NT_113949.1	99655	99691	+	hg18	hg18
70766	25100	NM_002255.3	2	NM_001018081.1	2	chr19|NT_113949.1	57487	57523	+	chr19|NT_113949.1	87512	87548	+	hg18	hg18
70766	21017	NM_002255.3	2	NM_014512.1	2	chr19|NT_113949.1	57487	57523	+	chr19|NT_113949.1	116109	116145	+	hg18	hg18
70768	25102	NM_002255.3	4	NM_001018081.1	4	chr19|NT_113949.1	59553	59847	+	chr19|NT_113949.1	89470	89764	+	hg18	hg18
70768	198400	NM_002255.3	4	NM_014513.1	4	chr19|NT_113949.1	59553	59847	+	chr19|NT_113949.1	103963	104257	+	hg18	hg18
70768	43514	NM_002255.3	4	NM_020535.3	4	chr19|NT_113949.1	59553	59847	+	chr19|NT_113949.1	89470	89764	+	hg18	hg18
70768	110410	NM_002255.3	4	NM_012313.1	4	chr19|NT_113949.1	59553	59847	+	chr19|NT_113949.1	103963	104257	+	hg18	hg18
70768	56532	NM_002255.3	4	NM_012312.1	4	chr19|NT_113949.1	59553	59847	+	chr19|NT_113949.1	136583	136877	+	hg18	hg18
70768	131823	NM_002255.3	4	NM_014218.1	4	chr19|NT_113949.1	59553	59847	+	chr19	59978428	59978722	+	hg18	hg18
70768	150194	NM_002255.3	4	NM_013289.1	5	chr19|NT_113949.1	59553	59847	+	chr19	60024831	60025125	+	hg18	hg18
70768	81721	NM_002255.3	4	NM_006737.1	5	chr19|NT_113949.1	59553	59847	+	chr19	60058885	60059179	+	hg18	hg18
70768	21019	NM_002255.3	4	NM_014512.1	4	chr19|NT_113949.1	59553	59847	+	chr19|NT_113949.1	120418	120712	+	hg18	hg18
70769	25103	NM_002255.3	5	NM_001018081.1	5	chr19|NT_113949.1	62435	62486	+	chr19|NT_113949.1	91936	91987	+	hg18	hg18
70769	21020	NM_002255.3	5	NM_014512.1	5	chr19|NT_113949.1	62435	62486	+	chr19|NT_113949.1	123866	123917	+	hg18	hg18
70769	43515	NM_002255.3	5	NM_020535.3	5	chr19|NT_113949.1	62435	62486	+	chr19|NT_113949.1	91936	91987	+	hg18	hg18
70769	56533	NM_002255.3	5	NM_012312.1	5	chr19|NT_113949.1	62435	62486	+	chr19|NT_113949.1	140045	140096	+	hg18	hg18
70769	110411	NM_002255.3	5	NM_012313.1	5	chr19|NT_113949.1	62435	62486	+	chr19|NT_113949.1	107404	107455	+	hg18	hg18
70769	131824	NM_002255.3	5	NM_014218.1	5	chr19|NT_113949.1	62435	62486	+	chr19	59981875	59981926	+	hg18	hg18
70769	150195	NM_002255.3	5	NM_013289.1	6	chr19|NT_113949.1	62435	62486	+	chr19	60028294	60028345	+	hg18	hg18
70769	198401	NM_002255.3	5	NM_014513.1	5	chr19|NT_113949.1	62435	62486	+	chr19|NT_113949.1	107404	107455	+	hg18	hg18
70769	81722	NM_002255.3	5	NM_006737.1	6	chr19|NT_113949.1	62435	62486	+	chr19	60062345	60062396	+	hg18	hg18
70770	81723	NM_002255.3	6	NM_006737.1	7	chr19|NT_113949.1	66729	66834	+	chr19	60069071	60069176	+	hg18	hg18
70770	56534	NM_002255.3	6	NM_012312.1	6	chr19|NT_113949.1	66729	66834	+	chr19|NT_113949.1	144360	144465	+	hg18	hg18
70770	131825	NM_002255.3	6	NM_014218.1	6	chr19|NT_113949.1	66729	66834	+	chr19	59986185	59986287	+	hg18	hg18
70770	110412	NM_002255.3	6	NM_012313.1	6	chr19|NT_113949.1	66729	66834	+	chr19|NT_113949.1	111720	111825	+	hg18	hg18
70770	43516	NM_002255.3	6	NM_020535.3	6	chr19|NT_113949.1	66729	66834	+	chr19|NT_113949.1	94752	94857	+	hg18	hg18
70770	21021	NM_002255.3	6	NM_014512.1	6	chr19|NT_113949.1	66729	66834	+	chr19|NT_113949.1	128180	128285	+	hg18	hg18
70770	198402	NM_002255.3	6	NM_014513.1	6	chr19|NT_113949.1	66729	66834	+	chr19|NT_113949.1	111720	111825	+	hg18	hg18
70770	150196	NM_002255.3	6	NM_013289.1	7	chr19|NT_113949.1	66729	66834	+	chr19	60032627	60032732	+	hg18	hg18
70770	25104	NM_002255.3	6	NM_001018081.1	6	chr19|NT_113949.1	66729	66834	+	chr19|NT_113949.1	94752	94857	+	hg18	hg18
70771	43517	NM_002255.3	7	NM_020535.3	7	chr19|NT_113949.1	67295	67348	+	chr19|NT_113949.1	95319	95372	+	hg18	hg18
70771	25105	NM_002255.3	7	NM_001018081.1	7	chr19|NT_113949.1	67295	67348	+	chr19|NT_113949.1	95319	95372	+	hg18	hg18
70771	198403	NM_002255.3	7	NM_014513.1	7	chr19|NT_113949.1	67295	67348	+	chr19|NT_113949.1	112287	112340	+	hg18	hg18
70771	81724	NM_002255.3	7	NM_006737.1	8	chr19|NT_113949.1	67295	67348	+	chr19	60069636	60069689	+	hg18	hg18
70771	150197	NM_002255.3	7	NM_013289.1	8	chr19|NT_113949.1	67295	67348	+	chr19	60033194	60033247	+	hg18	hg18
70771	110413	NM_002255.3	7	NM_012313.1	7	chr19|NT_113949.1	67295	67348	+	chr19|NT_113949.1	112287	112340	+	hg18	hg18
70771	56535	NM_002255.3	7	NM_012312.1	7	chr19|NT_113949.1	67295	67348	+	chr19|NT_113949.1	144927	144980	+	hg18	hg18
70771	21022	NM_002255.3	7	NM_014512.1	7	chr19|NT_113949.1	67295	67348	+	chr19|NT_113949.1	128747	128800	+	hg18	hg18
70771	131826	NM_002255.3	7	NM_014218.1	7	chr19|NT_113949.1	67295	67348	+	chr19	59986749	59986802	+	hg18	hg18
71136	137935	NM_138800.1	3	NM_020358.2	4	chr2	95624524	95624620	+	chr11	89176513	89176609	-	hg18	hg18
71137	137936	NM_138800.1	4	NM_020358.2	5	chr2	95625676	95625907	+	chr11	89174517	89174748	-	hg18	hg18
71138	137937	NM_138800.1	5	NM_020358.2	6	chr2	95626803	95626826	+	chr11	89173781	89173804	-	hg18	hg18
71139	137938	NM_138800.1	6	NM_020358.2	7	chr2	95627354	95627452	+	chr11	89172531	89172629	-	hg18	hg18
72561	73164	NM_002983.1	2	NM_001001437.3	2	chr17	31440641	31440756	-	chr17	31547309	31547424	-	hg18	hg18
73191	50009	NM_182680.1	3	NM_001143.1	3	chrX	11224819	11224867	+	chrY	6798046	6798094	-	hg18	hg18
73194	50011	NM_182680.1	6	NM_001143.1	5	chrX	11226588	11227014	+	chrY	6796077	6796503	-	hg18	hg18
74016	96620	NM_000344.2	2	NM_017411.2	2	chr5	70270421	70270493	+	chr5	69394997	69395069	+	hg18	hg18
74017	96621	NM_000344.2	3	NM_017411.2	3	chr5	70272971	70273091	+	chr5	69397547	69397667	+	hg18	hg18
74018	96622	NM_000344.2	4	NM_017411.2	4	chr5	70273940	70274141	+	chr5	69398516	69398717	+	hg18	hg18
74019	96623	NM_000344.2	5	NM_017411.2	5	chr5	70274300	70274453	+	chr5	69398876	69399029	+	hg18	hg18
74020	96624	NM_000344.2	6	NM_017411.2	6	chr5	70276240	70276336	+	chr5	69400817	69400913	+	hg18	hg18
74021	96625	NM_000344.2	7	NM_017411.2	7	chr5	70277648	70277759	+	chr5	69402223	69402334	+	hg18	hg18
74469	162	NM_002053.1	3	NM_004120.3	3	chr1	89298467	89298595	-	chr1	89359413	89359541	-	hg18	hg18
74470	163	NM_002053.1	4	NM_004120.3	4	chr1	89297587	89297697	-	chr1	89358449	89358559	-	hg18	hg18
74471	164	NM_002053.1	5	NM_004120.3	5	chr1	89297111	89297314	-	chr1	89355847	89356044	-	hg18	hg18
74472	165	NM_002053.1	6	NM_004120.3	6	chr1	89296262	89296505	-	chr1	89355262	89355505	-	hg18	hg18
74473	166	NM_002053.1	7	NM_004120.3	7	chr1	89295124	89295405	-	chr1	89352286	89352567	-	hg18	hg18
74474	167	NM_002053.1	8	NM_004120.3	8	chr1	89294286	89294499	-	chr1	89350742	89350955	-	hg18	hg18
74475	168	NM_002053.1	9	NM_004120.3	9	chr1	89293383	89293486	-	chr1	89348434	89348537	-	hg18	hg18
74476	169	NM_002053.1	10	NM_004120.3	10	chr1	89292952	89293146	-	chr1	89347947	89348141	-	hg18	hg18
74939	121141	NM_172140.1	2	NM_172139.2	2	chr19	44479284	44479362	+	chr19	44426896	44426974	-	hg18	hg18
74940	121142	NM_172140.1	3	NM_172139.2	3	chr19	44480443	44480587	+	chr19	44426487	44426637	-	hg18	hg18
74941	121143	NM_172140.1	4	NM_172139.2	4	chr19	44480692	44480776	+	chr19	44426303	44426387	-	hg18	hg18
75523	28555	NM_032584.1	3	NM_024733.2	3	chr19	58344305	58344432	-	chr19	58370509	58370636	-	hg18	hg18
75523	150706	NM_032584.1	3	NM_033288.2	4	chr19	58344305	58344432	-	chr19	58270121	58270248	-	hg18	hg18
75523	115940	NM_032584.1	3	NM_178523.3	3	chr19	58344305	58344432	-	chr19	57318987	57319114	-	hg18	hg18
75524	150707	NM_032584.1	4	NM_033288.2	5	chr19	58343745	58343874	-	chr19	58269204	58269333	-	hg18	hg18
76622	94231	NM_033130.2	2	NM_052884.1	2	chr19	56612147	56612531	-	chr19	55155620	55156004	-	hg18	hg18
76623	94232	NM_033130.2	3	NM_052884.1	3	chr19	56611731	56612016	-	chr19	55155205	55155490	-	hg18	hg18
76624	94233	NM_033130.2	4	NM_052884.1	4	chr19	56611375	56611423	-	chr19	55154841	55154889	-	hg18	hg18
76625	94234	NM_033130.2	5	NM_052884.1	5	chr19	56610963	56611233	-	chr19	55154428	55154692	-	hg18	hg18
76626	94235	NM_033130.2	6	NM_052884.1	6	chr19	56610633	56610681	-	chr19	55154098	55154146	-	hg18	hg18
76627	94236	NM_033130.2	7	NM_052884.1	7	chr19	56610246	56610504	-	chr19	55153711	55153969	-	hg18	hg18
77830	124875	NM_005554.2	2	NM_005555.2	2	chr12	51171572	51171787	-	chr12	51130456	51130671	-	hg18	hg18
77830	51616	NM_005554.2	2	NM_173086.2	2	chr12	51171572	51171787	-	chr12	51152116	51152331	-	hg18	hg18
77830	196168	NM_005554.2	2	NM_058242.1	2	chr12	51171572	51171787	-	chr12	51171572	51171787	-	hg18	hg18
77831	51617	NM_005554.2	3	NM_173086.2	3	chr12	51171162	51171223	-	chr12	51151722	51151783	-	hg18	hg18
77831	124876	NM_005554.2	3	NM_005555.2	3	chr12	51171162	51171223	-	chr12	51130062	51130123	-	hg18	hg18
77831	196169	NM_005554.2	3	NM_058242.1	3	chr12	51171162	51171223	-	chr12	51171162	51171223	-	hg18	hg18
77832	196170	NM_005554.2	4	NM_058242.1	4	chr12	51170908	51171004	-	chr12	51170908	51171004	-	hg18	hg18
77832	51618	NM_005554.2	4	NM_173086.2	4	chr12	51170908	51171004	-	chr12	51151471	51151567	-	hg18	hg18
77832	124877	NM_005554.2	4	NM_005555.2	4	chr12	51170908	51171004	-	chr12	51129808	51129904	-	hg18	hg18
77833	51619	NM_005554.2	5	NM_173086.2	5	chr12	51170619	51170784	-	chr12	51151182	51151347	-	hg18	hg18
77833	124878	NM_005554.2	5	NM_005555.2	5	chr12	51170619	51170784	-	chr12	51129519	51129684	-	hg18	hg18
77833	196171	NM_005554.2	5	NM_058242.1	5	chr12	51170619	51170784	-	chr12	51170619	51170784	-	hg18	hg18
77834	124879	NM_005554.2	6	NM_005555.2	6	chr12	51169993	51170119	-	chr12	51128892	51129018	-	hg18	hg18
77834	196172	NM_005554.2	6	NM_058242.1	6	chr12	51169993	51170119	-	chr12	51169993	51170119	-	hg18	hg18
77834	51620	NM_005554.2	6	NM_173086.2	6	chr12	51169993	51170119	-	chr12	51150555	51150681	-	hg18	hg18
77835	124880	NM_005554.2	7	NM_005555.2	7	chr12	51168378	51168599	-	chr12	51127828	51128049	-	hg18	hg18
77835	51621	NM_005554.2	7	NM_173086.2	7	chr12	51168378	51168599	-	chr12	51149720	51149941	-	hg18	hg18
77835	196173	NM_005554.2	7	NM_058242.1	7	chr12	51168378	51168599	-	chr12	51168378	51168599	-	hg18	hg18
77836	51622	NM_005554.2	8	NM_173086.2	8	chr12	51168119	51168154	-	chr12	51149461	51149496	-	hg18	hg18
77836	124881	NM_005554.2	8	NM_005555.2	8	chr12	51168119	51168154	-	chr12	51127589	51127624	-	hg18	hg18
77836	196174	NM_005554.2	8	NM_058242.1	8	chr12	51168119	51168154	-	chr12	51168119	51168154	-	hg18	hg18
78396	141491	NM_015622.5	2	NM_198097.1	2	chr7	5906440	5906538	+	chr7	6830795	6830893	-	hg18	hg18
78397	141492	NM_015622.5	3	NM_198097.1	3	chr7	5906629	5906723	+	chr7	6830610	6830704	-	hg18	hg18
78398	141493	NM_015622.5	4	NM_198097.1	4	chr7	5907011	5907089	+	chr7	6830244	6830322	-	hg18	hg18
78399	141494	NM_015622.5	5	NM_198097.1	5	chr7	5907813	5907861	+	chr7	6829468	6829516	-	hg18	hg18
78400	141495	NM_015622.5	6	NM_198097.1	6	chr7	5908817	5908901	+	chr7	6828436	6828520	-	hg18	hg18
78401	141496	NM_015622.5	7	NM_198097.1	7	chr7	5911250	5911426	+	chr7	6825921	6826097	-	hg18	hg18
78402	141497	NM_015622.5	8	NM_198097.1	8	chr7	5916191	5916273	+	chr7	6820919	6821001	-	hg18	hg18
78403	141498	NM_015622.5	9	NM_198097.1	9	chr7	5918017	5918079	+	chr7	6819131	6819193	-	hg18	hg18
78404	141499	NM_015622.5	10	NM_198097.1	10	chr7	5918999	5919111	+	chr7	6818107	6818219	-	hg18	hg18
78405	141500	NM_015622.5	11	NM_198097.1	11	chr7	5925023	5925057	+	chr7	6812159	6812193	-	hg18	hg18
78406	141501	NM_015622.5	12	NM_198097.1	12	chr7	5926005	5926123	+	chr7	6811093	6811211	-	hg18	hg18
78407	141502	NM_015622.5	13	NM_198097.1	13	chr7	5929543	5929702	+	chr7	6807520	6807679	-	hg18	hg18
78408	141503	NM_015622.5	14	NM_198097.1	14	chr7	5929991	5930119	+	chr7	6807103	6807231	-	hg18	hg18
78941	205588	NM_000846.3	3	NM_145740.2	3	chr6	52729014	52729066	-	chr6	52770342	52770394	-	hg18	hg18
78942	205589	NM_000846.3	4	NM_145740.2	4	chr6	52727699	52727832	-	chr6	52768938	52769071	-	hg18	hg18
78943	205590	NM_000846.3	5	NM_145740.2	5	chr6	52725610	52725752	-	chr6	52766881	52767023	-	hg18	hg18
78944	205591	NM_000846.3	6	NM_145740.2	6	chr6	52724333	52724465	-	chr6	52765612	52765744	-	hg18	hg18
79016	109656	NM_173358.2	4	NM_001034832.2	4	chrX	52698026	52698122	-	chrX	48154364	48154460	-	hg18	hg18
79016	31391	NM_173358.2	4	NM_005636.3	4	chrX	52698026	52698122	-	chrX	48129737	48129833	+	hg18	hg18
79017	31392	NM_173358.2	5	NM_005636.3	5	chrX	52696127	52696177	-	chrX	48131696	48131746	+	hg18	hg18
79017	109657	NM_173358.2	5	NM_001034832.2	5	chrX	52696127	52696177	-	chrX	48152451	48152501	-	hg18	hg18
79063	130705	NM_006865.2	2	NM_024318.1	2	chr19	59495754	59495790	-	chr19	59438182	59438218	-	hg18	hg18
79063	47160	NM_006865.2	2	NM_006669.2	4	chr19	59495754	59495790	-	chr19	59834533	59834569	+	hg18	hg18
79064	47161	NM_006865.2	3	NM_006669.2	5	chr19	59495277	59495565	-	chr19	59834762	59835050	+	hg18	hg18
79064	149346	NM_006865.2	3	NM_005874.1	4	chr19	59495277	59495565	-	chr19	59475457	59475742	-	hg18	hg18
79064	130706	NM_006865.2	3	NM_024318.1	3	chr19	59495277	59495565	-	chr19	59437713	59437998	-	hg18	hg18
79066	130708	NM_006865.2	5	NM_024318.1	5	chr19	59494294	59494591	-	chr19	59436518	59436815	-	hg18	hg18
79066	47163	NM_006865.2	5	NM_006669.2	7	chr19	59494294	59494591	-	chr19	59835726	59836023	+	hg18	hg18
79067	47164	NM_006865.2	6	NM_006669.2	8	chr19	59493738	59494041	-	chr19	59836278	59836581	+	hg18	hg18
79067	130709	NM_006865.2	6	NM_024318.1	6	chr19	59493738	59494041	-	chr19	59435961	59436264	-	hg18	hg18
79221	204606	NM_001039182.1	2	NM_001031827.1	2	chr16	30112179	30112277	-	chr16	29372837	29372935	-	hg18	hg18
81718	110408	NM_006737.1	2	NM_012313.1	2	chr19	60054486	60054522	+	chr19|NT_113949.1	99655	99691	+	hg18	hg18
81719	150192	NM_006737.1	3	NM_013289.1	3	chr19	60055264	60055549	+	chr19	60021581	60021866	+	hg18	hg18
81721	110410	NM_006737.1	5	NM_012313.1	4	chr19	60058885	60059179	+	chr19|NT_113949.1	103963	104257	+	hg18	hg18
81722	110411	NM_006737.1	6	NM_012313.1	5	chr19	60062345	60062396	+	chr19|NT_113949.1	107404	107455	+	hg18	hg18
81723	110412	NM_006737.1	7	NM_012313.1	6	chr19	60069071	60069176	+	chr19|NT_113949.1	111720	111825	+	hg18	hg18
81724	110413	NM_006737.1	8	NM_012313.1	7	chr19	60069636	60069689	+	chr19|NT_113949.1	112287	112340	+	hg18	hg18
82175	22359	NM_014834.2	2	NM_199340.2	4	chr17	41732936	41733008	+	chr17	60319108	60319180	-	hg18	hg18
82176	22360	NM_014834.2	3	NM_199340.2	5	chr17	41735780	41735852	+	chr17	60316260	60316332	-	hg18	hg18
82177	22361	NM_014834.2	4	NM_199340.2	6	chr17	41738650	41738722	+	chr17	60313394	60313466	-	hg18	hg18
82178	22362	NM_014834.2	5	NM_199340.2	7	chr17	41739370	41739451	+	chr17	60312665	60312746	-	hg18	hg18
82179	22363	NM_014834.2	6	NM_199340.2	8	chr17	41755452	41755524	+	chr17	60295674	60295746	-	hg18	hg18
82180	22364	NM_014834.2	7	NM_199340.2	9	chr17	41756083	41756158	+	chr17	60295041	60295116	-	hg18	hg18
82181	22365	NM_014834.2	8	NM_199340.2	10	chr17	41761521	41761640	+	chr17	60289479	60289598	-	hg18	hg18
82182	22366	NM_014834.2	9	NM_199340.2	11	chr17	41763576	41765108	+	chr17	60286021	60287553	-	hg18	hg18
82183	22367	NM_014834.2	10	NM_199340.2	12	chr17	41765679	41765784	+	chr17	60285358	60285463	-	hg18	hg18
82184	22368	NM_014834.2	11	NM_199340.2	13	chr17	41768672	41768722	+	chr17	60282419	60282469	-	hg18	hg18
83745	110077	NM_002125.3	4	NM_002124.1	4	chr6	32594310	32594421	-	chr6	32656500	32656611	-	hg18	hg18
83746	110078	NM_002125.3	5	NM_002124.1	5	chr6	32593808	32593832	-	chr6	32656001	32656025	-	hg18	hg18
83965	37783	NM_002411.1	2	NM_002407.1	2	chr11	61794928	61795116	+	chr11	61734460	61734648	+	hg18	hg18
85441	152961	NM_001077.2	3	NM_001073.1	3	chr4	69108849	69108981	-	chr4	70108657	70108789	-	hg18	hg18
85442	152962	NM_001077.2	4	NM_001073.1	4	chr4	69100136	69100224	-	chr4	70105786	70105874	-	hg18	hg18
85443	152963	NM_001077.2	5	NM_001073.1	5	chr4	69098989	69099209	-	chr4	70104736	70104956	-	hg18	hg18
86074	47884	NM_032968.2	2	NM_032973.1	2	chrX	91018435	91020928	+	chrY	5026255	5028748	+	hg18	hg18
86283	79016	NM_174962.2	4	NM_173358.2	4	chrX	48047982	48048078	-	chrX	52698026	52698122	-	hg18	hg18
86283	123562	NM_174962.2	4	NM_005635.2	4	chrX	48047982	48048078	-	chrX	48002914	48003010	+	hg18	hg18
86283	31391	NM_174962.2	4	NM_005636.3	4	chrX	48047982	48048078	-	chrX	48129737	48129833	+	hg18	hg18
86283	109656	NM_174962.2	4	NM_001034832.2	4	chrX	48047982	48048078	-	chrX	48154364	48154460	-	hg18	hg18
86283	32454	NM_174962.2	4	NM_173357.2	4	chrX	48047982	48048078	-	chrX	47855587	47855683	+	hg18	hg18
86284	109657	NM_174962.2	5	NM_001034832.2	5	chrX	48046091	48046141	-	chrX	48152451	48152501	-	hg18	hg18
86284	32455	NM_174962.2	5	NM_173357.2	5	chrX	48046091	48046141	-	chrX	47857519	47857569	+	hg18	hg18
86284	31392	NM_174962.2	5	NM_005636.3	5	chrX	48046091	48046141	-	chrX	48131696	48131746	+	hg18	hg18
86284	123563	NM_174962.2	5	NM_005635.2	5	chrX	48046091	48046141	-	chrX	48006144	48006194	+	hg18	hg18
86284	79017	NM_174962.2	5	NM_173358.2	5	chrX	48046091	48046141	-	chrX	52696127	52696177	-	hg18	hg18
88042	180293	NM_013439.2	2	NM_013440.3	16	chr7	99809602	99809992	+	chr7	99794248	99794638	+	hg18	hg18
88043	180295	NM_013439.2	3	NM_013440.3	17	chr7	99825446	99825665	+	chr7	99794895	99795096	+	hg18	hg18
90279	125289	NM_006931.1	2	NM_153449.2	4	chr12	7977672	7977765	-	chr12	7876584	7876677	-	hg18	hg18
90280	125290	NM_006931.1	3	NM_153449.2	5	chr12	7976849	7977010	-	chr12	7875466	7875627	-	hg18	hg18
90281	125291	NM_006931.1	4	NM_153449.2	6	chr12	7975107	7975348	-	chr12	7873628	7873869	-	hg18	hg18
90282	125292	NM_006931.1	5	NM_153449.2	7	chr12	7974342	7974505	-	chr12	7872566	7872729	-	hg18	hg18
90283	125293	NM_006931.1	6	NM_153449.2	8	chr12	7973546	7973734	-	chr12	7871357	7871545	-	hg18	hg18
90284	125294	NM_006931.1	7	NM_153449.2	9	chr12	7969706	7969811	-	chr12	7865083	7865188	-	hg18	hg18
90285	125295	NM_006931.1	8	NM_153449.2	10	chr12	7968272	7968374	-	chr12	7863344	7863446	-	hg18	hg18
90286	125296	NM_006931.1	9	NM_153449.2	11	chr12	7966683	7966887	-	chr12	7861693	7861897	-	hg18	hg18
92985	74407	NM_005054.2	2	NM_006267.3	2	chr2	109916648	109916716	+	chr2	108712019	108712087	+	hg18	hg18
92986	74408	NM_005054.2	3	NM_006267.3	3	chr2	109918297	109918409	+	chr2	108713661	108713773	+	hg18	hg18
92987	74409	NM_005054.2	4	NM_006267.3	4	chr2	109918844	109918997	+	chr2	108714209	108714362	+	hg18	hg18
92988	74410	NM_005054.2	5	NM_006267.3	5	chr2	109923039	109923270	+	chr2	108718419	108718650	+	hg18	hg18
92989	74411	NM_005054.2	6	NM_006267.3	6	chr2	109923615	109923761	+	chr2	108718991	108719137	+	hg18	hg18
92990	74412	NM_005054.2	7	NM_006267.3	7	chr2	109928325	109928521	+	chr2	108723376	108723569	+	hg18	hg18
92991	74413	NM_005054.2	8	NM_006267.3	8	chr2	109934561	109934649	+	chr2	108729598	108729686	+	hg18	hg18
92992	74414	NM_005054.2	9	NM_006267.3	9	chr2	109936770	109936980	+	chr2	108731807	108732017	+	hg18	hg18
92993	74415	NM_005054.2	10	NM_006267.3	10	chr2	109939087	109939269	+	chr2	108734151	108734333	+	hg18	hg18
92994	74416	NM_005054.2	11	NM_006267.3	11	chr2	109939352	109939528	+	chr2	108734415	108734591	+	hg18	hg18
92995	74417	NM_005054.2	12	NM_006267.3	12	chr2	109939695	109939819	+	chr2	108734758	108734882	+	hg18	hg18
92996	74418	NM_005054.2	13	NM_006267.3	13	chr2	109940741	109940900	+	chr2	108735885	108736047	+	hg18	hg18
92997	74419	NM_005054.2	14	NM_006267.3	14	chr2	109941166	109941304	+	chr2	108736313	108736451	+	hg18	hg18
92998	74420	NM_005054.2	15	NM_006267.3	15	chr2	109941566	109941713	+	chr2	108736712	108736859	+	hg18	hg18
92999	74421	NM_005054.2	16	NM_006267.3	16	chr2	109942657	109942837	+	chr2	108737792	108737972	+	hg18	hg18
93000	74422	NM_005054.2	17	NM_006267.3	17	chr2	109942930	109943014	+	chr2	108738063	108738147	+	hg18	hg18
93001	74423	NM_005054.2	18	NM_006267.3	18	chr2	109946182	109946318	+	chr2	108741300	108741436	+	hg18	hg18
93003	74424	NM_005054.2	19	NM_006267.3	19	chr2	109949862	109949957	+	chr2	108744988	108745083	+	hg18	hg18
93004	74425	NM_005054.2	20	NM_006267.3	20	chr2	109950684	109952908	+	chr2	108746124	108751276	+	hg18	hg18
93936	164306	NM_018556.3	2	NM_006065.1	2	chr20	1577697	1578054	-	chr20	1506983	1507340	-	hg18	hg18
93937	164307	NM_018556.3	3	NM_006065.1	3	chr20	1564833	1565151	-	chr20	1500365	1500683	-	hg18	hg18
93938	164308	NM_018556.3	4	NM_006065.1	4	chr20	1563912	1564245	-	chr20	1499450	1499783	-	hg18	hg18
94102	29342	NM_002107.3	3	NM_005324.3	3	chr1	224319979	224320133	+	chr17	71286485	71286639	-	hg18	hg18
94352	47949	NM_006926.1	4	NM_005411.3	4	chr10	81308592	81308712	-	chr10	81362019	81362139	+	hg18	hg18
94353	47950	NM_006926.1	5	NM_005411.3	5	chr10	81307758	81307836	-	chr10	81362896	81362974	+	hg18	hg18
95380	205260	NM_004900.3	2	NM_145298.4	2	chr22	37710025	37710182	+	chr22	37768887	37769041	+	hg18	hg18
95381	205262	NM_004900.3	3	NM_145298.4	3	chr22	37711762	37712042	+	chr22	37770891	37771171	+	hg18	hg18
95382	205263	NM_004900.3	4	NM_145298.4	4	chr22	37712248	37712363	+	chr22	37771378	37771493	+	hg18	hg18
95383	205264	NM_004900.3	5	NM_145298.4	5	chr22	37715407	37715561	+	chr22	37775375	37775532	+	hg18	hg18
95384	205265	NM_004900.3	6	NM_145298.4	6	chr22	37717282	37717577	+	chr22	37778024	37778304	+	hg18	hg18
95384	146012	NM_004900.3	6	NM_014508.2	3	chr22	37717282	37717577	+	chr22	37743716	37743996	+	hg18	hg18
96968	63307	NM_001054.2	3	NM_001055.2	3	chr16	28514371	28514497	-	chr16	28527299	28527425	-	hg18	hg18
96968	155625	NM_001054.2	3	NM_001017389.1	5	chr16	28514371	28514497	-	chr16	29380459	29380585	+	hg18	hg18
96968	68765	NM_001054.2	3	NM_001017387.1	4	chr16	28514371	28514497	-	chr16	30119802	30119928	+	hg18	hg18
96969	155626	NM_001054.2	4	NM_001017389.1	6	chr16	28514188	28514286	-	chr16	29380674	29380772	+	hg18	hg18
96969	63308	NM_001054.2	4	NM_001055.2	4	chr16	28514188	28514286	-	chr16	28527112	28527210	-	hg18	hg18
96969	68766	NM_001054.2	4	NM_001017387.1	5	chr16	28514188	28514286	-	chr16	30120017	30120115	+	hg18	hg18
96970	63309	NM_001054.2	5	NM_001055.2	5	chr16	28512263	28512390	-	chr16	28525772	28525899	-	hg18	hg18
96970	155627	NM_001054.2	5	NM_001017389.1	7	chr16	28512263	28512390	-	chr16	29382166	29382293	+	hg18	hg18
96970	68767	NM_001054.2	5	NM_001017387.1	6	chr16	28512263	28512390	-	chr16	30121511	30121638	+	hg18	hg18
96971	63310	NM_001054.2	6	NM_001055.2	6	chr16	28512073	28512168	-	chr16	28525582	28525677	-	hg18	hg18
96971	68768	NM_001054.2	6	NM_001017387.1	7	chr16	28512073	28512168	-	chr16	30121733	30121828	+	hg18	hg18
96971	155628	NM_001054.2	6	NM_001017389.1	8	chr16	28512073	28512168	-	chr16	29382388	29382483	+	hg18	hg18
96972	155629	NM_001054.2	7	NM_001017389.1	9	chr16	28511084	28511265	-	chr16	29382981	29383162	+	hg18	hg18
96972	68769	NM_001054.2	7	NM_001017387.1	8	chr16	28511084	28511265	-	chr16	30122326	30122507	+	hg18	hg18
96972	63311	NM_001054.2	7	NM_001055.2	7	chr16	28511084	28511265	-	chr16	28524877	28525058	-	hg18	hg18
97631	136699	NM_001333.2	3	NM_001912.2	3	chr9	98839595	98839718	-	chr9	89532761	89532884	+	hg18	hg18
97632	136700	NM_001333.2	4	NM_001912.2	4	chr9	98839354	98839501	-	chr9	89532984	89533131	+	hg18	hg18
97633	136701	NM_001333.2	5	NM_001912.2	5	chr9	98838625	98838850	-	chr9	89533319	89533544	+	hg18	hg18
97634	136702	NM_001333.2	6	NM_001912.2	6	chr9	98837630	98837796	-	chr9	89534307	89534470	+	hg18	hg18
97635	136703	NM_001333.2	7	NM_001912.2	7	chr9	98836828	98836946	-	chr9	89535115	89535233	+	hg18	hg18
97667	15588	NM_001772.2	2	NM_001245.3	2	chr19	56420285	56420666	+	chr19	56726225	56726585	-	hg18	hg18
97668	15589	NM_001772.2	3	NM_001245.3	3	chr19	56420870	56421149	+	chr19	56725746	56726025	-	hg18	hg18
97669	15590	NM_001772.2	4	NM_001245.3	4	chr19	56421376	56421424	+	chr19	56725502	56725550	-	hg18	hg18
97671	15593	NM_001772.2	6	NM_001245.3	7	chr19	56430661	56430743	+	chr19	56722812	56722894	-	hg18	hg18
97731	81835	NM_018910.2	2	NM_031857.1	2	chr5	140338717	140338776	+	chr5	140338717	140338776	+	hg18	hg18
97732	81836	NM_018910.2	3	NM_031857.1	3	chr5	140342243	140342332	+	chr5	140342243	140342332	+	hg18	hg18
98081	27391	NM_019075.2	2	NM_019076.4	2	chr2	234340418	234340550	+	chr2	234340418	234340550	+	hg18	hg18
98081	44237	NM_019075.2	2	NM_021027.2	2	chr2	234340418	234340550	+	chr2	234340418	234340550	+	hg18	hg18
98081	140701	NM_019075.2	2	NM_019077.2	2	chr2	234340418	234340550	+	chr2	234340418	234340550	+	hg18	hg18
98082	44238	NM_019075.2	3	NM_021027.2	3	chr2	234341233	234341321	+	chr2	234341233	234341321	+	hg18	hg18
98082	140702	NM_019075.2	3	NM_019077.2	3	chr2	234341233	234341321	+	chr2	234341233	234341321	+	hg18	hg18
98082	27392	NM_019075.2	3	NM_019076.4	3	chr2	234341233	234341321	+	chr2	234341233	234341321	+	hg18	hg18
98083	140703	NM_019075.2	4	NM_019077.2	4	chr2	234341604	234341824	+	chr2	234341604	234341824	+	hg18	hg18
98083	44239	NM_019075.2	4	NM_021027.2	4	chr2	234341604	234341824	+	chr2	234341604	234341824	+	hg18	hg18
98083	27393	NM_019075.2	4	NM_019076.4	4	chr2	234341604	234341824	+	chr2	234341604	234341824	+	hg18	hg18
98086	37494	NM_033183.1	2	NM_000737.2	2	chr19	54243273	54243441	-	chr19	54218504	54218672	-	hg18	hg18
98086	117234	NM_033183.1	2	NM_033142.1	2	chr19	54243273	54243441	-	chr19	54249909	54250077	-	hg18	hg18
98086	91590	NM_033183.1	2	NM_000894.2	2	chr19	54243273	54243441	-	chr19	54211615	54211783	-	hg18	hg18
98426	130534	NM_001353.5	2	NM_001818.2	2	chr10	4998105	4998273	+	chr10	5232143	5232311	+	hg18	hg18
98426	12677	NM_001353.5	2	NM_003739.4	2	chr10	4998105	4998273	+	chr10	5128601	5128769	+	hg18	hg18
98426	40477	NM_001353.5	2	NM_001354.4	4	chr10	4998105	4998273	+	chr10	5033705	5033873	-	hg18	hg18
98427	40478	NM_001353.5	3	NM_001354.4	5	chr10	4999118	4999235	+	chr10	5032741	5032858	-	hg18	hg18
98427	130535	NM_001353.5	3	NM_001818.2	3	chr10	4999118	4999235	+	chr10	5236339	5236456	+	hg18	hg18
98427	12678	NM_001353.5	3	NM_003739.4	3	chr10	4999118	4999235	+	chr10	5129625	5129742	+	hg18	hg18
98428	40479	NM_001353.5	4	NM_001354.4	6	chr10	5000500	5000578	+	chr10	5031391	5031469	-	hg18	hg18
98428	12679	NM_001353.5	4	NM_003739.4	4	chr10	5000500	5000578	+	chr10	5130993	5131071	+	hg18	hg18
98428	130536	NM_001353.5	4	NM_001818.2	4	chr10	5000500	5000578	+	chr10	5237719	5237797	+	hg18	hg18
98429	12680	NM_001353.5	5	NM_003739.4	5	chr10	5001013	5001136	+	chr10	5131518	5131641	+	hg18	hg18
98429	40480	NM_001353.5	5	NM_001354.4	7	chr10	5001013	5001136	+	chr10	5030816	5030939	-	hg18	hg18
98429	130537	NM_001353.5	5	NM_001818.2	5	chr10	5001013	5001136	+	chr10	5238237	5238360	+	hg18	hg18
98430	40481	NM_001353.5	6	NM_001354.4	8	chr10	5004392	5004502	+	chr10	5027947	5028057	-	hg18	hg18
98430	12681	NM_001353.5	6	NM_003739.4	6	chr10	5004392	5004502	+	chr10	5134292	5134402	+	hg18	hg18
98430	130538	NM_001353.5	6	NM_001818.2	6	chr10	5004392	5004502	+	chr10	5244578	5244688	+	hg18	hg18
98431	12682	NM_001353.5	7	NM_003739.4	7	chr10	5004775	5004941	+	chr10	5134676	5134842	+	hg18	hg18
98431	130539	NM_001353.5	7	NM_001818.2	7	chr10	5004775	5004941	+	chr10	5244956	5245122	+	hg18	hg18
98431	40482	NM_001353.5	7	NM_001354.4	9	chr10	5004775	5004941	+	chr10	5027510	5027676	-	hg18	hg18
98432	130540	NM_001353.5	8	NM_001818.2	8	chr10	5008042	5008125	+	chr10	5248673	5248756	+	hg18	hg18
98432	12683	NM_001353.5	8	NM_003739.4	8	chr10	5008042	5008125	+	chr10	5137786	5137869	+	hg18	hg18
98432	40483	NM_001353.5	8	NM_001354.4	10	chr10	5008042	5008125	+	chr10	5024022	5024105	-	hg18	hg18
99520	11749	NM_199254.1	2	NM_199259.1	5	chr13	18965587	18965641	-	chr21	9993162	9993216	-	hg18	hg18
99521	11750	NM_199254.1	3	NM_199259.1	6	chr13	18964989	18965043	-	chr21	9991879	9991933	-	hg18	hg18
99522	11751	NM_199254.1	4	NM_199259.1	7	chr13	18954627	18954687	-	chr21	9981611	9981671	-	hg18	hg18
99523	11752	NM_199254.1	5	NM_199259.1	8	chr13	18947712	18947763	-	chr21	9974783	9974834	-	hg18	hg18
99524	11753	NM_199254.1	6	NM_199259.1	9	chr13	18946053	18946215	-	chr21	9973136	9973298	-	hg18	hg18
99525	11754	NM_199254.1	7	NM_199259.1	10	chr13	18939364	18939484	-	chr21	9966538	9966658	-	hg18	hg18
99526	11755	NM_199254.1	8	NM_199259.1	11	chr13	18937604	18937704	-	chr21	9964791	9964891	-	hg18	hg18
99527	11756	NM_199254.1	9	NM_199259.1	12	chr13	18937394	18937458	-	chr21	9964581	9964645	-	hg18	hg18
99528	11757	NM_199254.1	10	NM_199259.1	13	chr13	18936595	18936660	-	chr21	9963778	9963843	-	hg18	hg18
99529	11758	NM_199254.1	11	NM_199259.1	14	chr13	18923304	18923365	-	chr21	9956807	9956868	-	hg18	hg18
99530	11759	NM_199254.1	12	NM_199259.1	15	chr13	18922402	18922484	-	chr21	9955909	9955991	-	hg18	hg18
99531	11760	NM_199254.1	13	NM_199259.1	16	chr13	18922215	18922304	-	chr21	9955722	9955811	-	hg18	hg18
99532	11761	NM_199254.1	14	NM_199259.1	17	chr13	18910231	18910293	-	chr21	9943804	9943866	-	hg18	hg18
99533	11762	NM_199254.1	15	NM_199259.1	18	chr13	18908365	18908446	-	chr21	9941954	9942035	-	hg18	hg18
99534	11763	NM_199254.1	16	NM_199259.1	19	chr13	18904612	18904718	-	chr21	9938240	9938346	-	hg18	hg18
99535	11764	NM_199254.1	17	NM_199259.1	20	chr13	18902607	18902687	-	chr21	9936233	9936313	-	hg18	hg18
99536	11765	NM_199254.1	18	NM_199259.1	21	chr13	18898564	18898657	-	chr21	9932177	9932270	-	hg18	hg18
99538	11766	NM_199254.1	19	NM_199259.1	22	chr13	18897086	18897157	-	chr21	9930695	9930766	-	hg18	hg18
99541	118895	NM_001002921.1	2	NM_001005353.1	3	chr1	65428980	65429100	+	chr1	65428980	65429100	+	hg18	hg18
99542	118896	NM_001002921.1	3	NM_001005353.1	4	chr1	65457024	65457197	+	chr1	65457024	65457197	+	hg18	hg18
99543	118897	NM_001002921.1	4	NM_001005353.1	5	chr1	65463022	65463141	+	chr1	65463022	65463141	+	hg18	hg18
99844	146242	NM_031313.1	2	NM_001632.3	2	chr2	232980010	232980127	+	chr2	232951924	232952041	+	hg18	hg18
99845	146243	NM_031313.1	3	NM_001632.3	3	chr2	232980239	232980355	+	chr2	232952153	232952269	+	hg18	hg18
99846	146244	NM_031313.1	4	NM_001632.3	4	chr2	232980547	232980722	+	chr2	232952466	232952641	+	hg18	hg18
99847	146245	NM_031313.1	5	NM_001632.3	5	chr2	232980798	232980971	+	chr2	232952717	232952890	+	hg18	hg18
99848	146246	NM_031313.1	6	NM_001632.3	6	chr2	232981220	232981355	+	chr2	232953139	232953274	+	hg18	hg18
99849	146247	NM_031313.1	7	NM_001632.3	7	chr2	232981454	232981527	+	chr2	232953373	232953446	+	hg18	hg18
99850	146248	NM_031313.1	8	NM_001632.3	8	chr2	232981657	232981792	+	chr2	232953576	232953711	+	hg18	hg18
99851	146249	NM_031313.1	9	NM_001632.3	9	chr2	232981874	232982066	+	chr2	232953793	232953985	+	hg18	hg18
99852	146250	NM_031313.1	10	NM_001632.3	10	chr2	232982285	232982402	+	chr2	232954204	232954321	+	hg18	hg18
100343	131821	NM_153443.2	2	NM_014218.1	2	chr19	59928524	59928560	+	chr19	59974112	59974148	+	hg18	hg18
100343	81718	NM_153443.2	2	NM_006737.1	2	chr19	59928524	59928560	+	chr19	60054486	60054522	+	hg18	hg18
100343	56530	NM_153443.2	2	NM_012312.1	2	chr19	59928524	59928560	+	chr19|NT_113949.1	132293	132329	+	hg18	hg18
100343	25100	NM_153443.2	2	NM_001018081.1	2	chr19	59928524	59928560	+	chr19|NT_113949.1	87512	87548	+	hg18	hg18
100343	70766	NM_153443.2	2	NM_002255.3	2	chr19	59928524	59928560	+	chr19|NT_113949.1	57487	57523	+	hg18	hg18
100343	198398	NM_153443.2	2	NM_014513.1	2	chr19	59928524	59928560	+	chr19|NT_113949.1	99655	99691	+	hg18	hg18
100343	21017	NM_153443.2	2	NM_014512.1	2	chr19	59928524	59928560	+	chr19|NT_113949.1	116109	116145	+	hg18	hg18
100343	150191	NM_153443.2	2	NM_013289.1	2	chr19	59928524	59928560	+	chr19	60020800	60020836	+	hg18	hg18
100343	110408	NM_153443.2	2	NM_012313.1	2	chr19	59928524	59928560	+	chr19|NT_113949.1	99655	99691	+	hg18	hg18
100343	43512	NM_153443.2	2	NM_020535.3	2	chr19	59928524	59928560	+	chr19|NT_113949.1	87512	87548	+	hg18	hg18
100344	81719	NM_153443.2	3	NM_006737.1	3	chr19	59929330	59929615	+	chr19	60055264	60055549	+	hg18	hg18
100344	150192	NM_153443.2	3	NM_013289.1	3	chr19	59929330	59929615	+	chr19	60021581	60021866	+	hg18	hg18
100345	81720	NM_153443.2	4	NM_006737.1	4	chr19	59930888	59931188	+	chr19	60057013	60057313	+	hg18	hg18
100345	150193	NM_153443.2	4	NM_013289.1	4	chr19	59930888	59931188	+	chr19	60022979	60023279	+	hg18	hg18
100346	70768	NM_153443.2	5	NM_002255.3	4	chr19	59932770	59933064	+	chr19|NT_113949.1	59553	59847	+	hg18	hg18
100346	81721	NM_153443.2	5	NM_006737.1	5	chr19	59932770	59933064	+	chr19	60058885	60059179	+	hg18	hg18
100346	21019	NM_153443.2	5	NM_014512.1	4	chr19	59932770	59933064	+	chr19|NT_113949.1	120418	120712	+	hg18	hg18
100346	110410	NM_153443.2	5	NM_012313.1	4	chr19	59932770	59933064	+	chr19|NT_113949.1	103963	104257	+	hg18	hg18
100346	25102	NM_153443.2	5	NM_001018081.1	4	chr19	59932770	59933064	+	chr19|NT_113949.1	89470	89764	+	hg18	hg18
100346	198400	NM_153443.2	5	NM_014513.1	4	chr19	59932770	59933064	+	chr19|NT_113949.1	103963	104257	+	hg18	hg18
100346	43514	NM_153443.2	5	NM_020535.3	4	chr19	59932770	59933064	+	chr19|NT_113949.1	89470	89764	+	hg18	hg18
100346	131823	NM_153443.2	5	NM_014218.1	4	chr19	59932770	59933064	+	chr19	59978428	59978722	+	hg18	hg18
100346	56532	NM_153443.2	5	NM_012312.1	4	chr19	59932770	59933064	+	chr19|NT_113949.1	136583	136877	+	hg18	hg18
100346	150194	NM_153443.2	5	NM_013289.1	5	chr19	59932770	59933064	+	chr19	60024831	60025125	+	hg18	hg18
100348	21022	NM_153443.2	7	NM_014512.1	7	chr19	59939098	59939151	+	chr19|NT_113949.1	128747	128800	+	hg18	hg18
100348	81724	NM_153443.2	7	NM_006737.1	8	chr19	59939098	59939151	+	chr19	60069636	60069689	+	hg18	hg18
100348	25105	NM_153443.2	7	NM_001018081.1	7	chr19	59939098	59939151	+	chr19|NT_113949.1	95319	95372	+	hg18	hg18
100348	110413	NM_153443.2	7	NM_012313.1	7	chr19	59939098	59939151	+	chr19|NT_113949.1	112287	112340	+	hg18	hg18
100348	43517	NM_153443.2	7	NM_020535.3	7	chr19	59939098	59939151	+	chr19|NT_113949.1	95319	95372	+	hg18	hg18
100348	131826	NM_153443.2	7	NM_014218.1	7	chr19	59939098	59939151	+	chr19	59986749	59986802	+	hg18	hg18
100348	198403	NM_153443.2	7	NM_014513.1	7	chr19	59939098	59939151	+	chr19|NT_113949.1	112287	112340	+	hg18	hg18
100348	56535	NM_153443.2	7	NM_012312.1	7	chr19	59939098	59939151	+	chr19|NT_113949.1	144927	144980	+	hg18	hg18
100348	70771	NM_153443.2	7	NM_002255.3	7	chr19	59939098	59939151	+	chr19|NT_113949.1	67295	67348	+	hg18	hg18
100348	150197	NM_153443.2	7	NM_013289.1	8	chr19	59939098	59939151	+	chr19	60033194	60033247	+	hg18	hg18
100522	107544	NM_003842.3	2	NM_003840.3	2	chr8	22956595	22956701	-	chr8	23068331	23068437	-	hg18	hg18
100523	107545	NM_003842.3	3	NM_003840.3	3	chr8	22944216	22944330	-	chr8	23061895	23062009	-	hg18	hg18
100523	190402	NM_003842.3	3	NM_003844.2	3	chr8	22944216	22944330	-	chr8	23116105	23116219	-	hg18	hg18
100524	107546	NM_003842.3	4	NM_003840.3	4	chr8	22943067	22943179	-	chr8	23060418	23060530	-	hg18	hg18
100524	190403	NM_003842.3	4	NM_003844.2	4	chr8	22943067	22943179	-	chr8	23115265	23115377	-	hg18	hg18
100528	107548	NM_003842.3	6	NM_003840.3	6	chr8	22941179	22941211	-	chr8	23058515	23058547	-	hg18	hg18
100528	190406	NM_003842.3	6	NM_003844.2	7	chr8	22941179	22941211	-	chr8	23113343	23113375	-	hg18	hg18
100529	107549	NM_003842.3	7	NM_003840.3	7	chr8	22940590	22940746	-	chr8	23057907	23058093	-	hg18	hg18
100529	190407	NM_003842.3	7	NM_003844.2	8	chr8	22940590	22940746	-	chr8	23112723	23112906	-	hg18	hg18
100530	190408	NM_003842.3	8	NM_003844.2	9	chr8	22937645	22937718	-	chr8	23110589	23110662	-	hg18	hg18
100811	67580	NM_002974.1	3	NM_006919.1	3	chr18	59461374	59461431	-	chr18	59479013	59479070	-	hg18	hg18
100812	67581	NM_002974.1	4	NM_006919.1	4	chr18	59459973	59460102	-	chr18	59477612	59477741	-	hg18	hg18
100813	67582	NM_002974.1	5	NM_006919.1	5	chr18	59459087	59459205	-	chr18	59476726	59476844	-	hg18	hg18
100814	67583	NM_002974.1	6	NM_006919.1	6	chr18	59457847	59457990	-	chr18	59475483	59475626	-	hg18	hg18
100815	67584	NM_002974.1	7	NM_006919.1	7	chr18	59457398	59457554	-	chr18	59475044	59475200	-	hg18	hg18
101009	117234	NM_033043.1	2	NM_033142.1	2	chr19	54239645	54239813	+	chr19	54249909	54250077	-	hg18	hg18
101009	37494	NM_033043.1	2	NM_000737.2	2	chr19	54239645	54239813	+	chr19	54218504	54218672	-	hg18	hg18
101009	91590	NM_033043.1	2	NM_000894.2	2	chr19	54239645	54239813	+	chr19	54211615	54211783	-	hg18	hg18
101009	98086	NM_033043.1	2	NM_033183.1	2	chr19	54239645	54239813	+	chr19	54243273	54243441	-	hg18	hg18
104190	9955	NM_172311.1	4	NM_006872.2	2	chr2	48701493	48701595	+	chr2	48701493	48701595	+	hg18	hg18
104191	9956	NM_172311.1	5	NM_006872.2	3	chr2	48701809	48701933	+	chr2	48701809	48701933	+	hg18	hg18
104192	9957	NM_172311.1	6	NM_006872.2	4	chr2	48723044	48723100	+	chr2	48723044	48723100	+	hg18	hg18
104193	9958	NM_172311.1	7	NM_006872.2	5	chr2	48725675	48725760	+	chr2	48725675	48725760	+	hg18	hg18
104194	9959	NM_172311.1	8	NM_006872.2	6	chr2	48727095	48727685	+	chr2	48727095	48727685	+	hg18	hg18
104195	9960	NM_172311.1	9	NM_006872.2	7	chr2	48750364	48750625	+	chr2	48750364	48750625	+	hg18	hg18
104196	9961	NM_172311.1	10	NM_006872.2	8	chr2	48752233	48752323	+	chr2	48752233	48752323	+	hg18	hg18
104559	41758	NM_001040078.1	2	NM_009587.1	2	chr17	18327913	18328005	+	chr17	22989415	22989507	+	hg18	hg18
104560	41759	NM_001040078.1	3	NM_009587.1	3	chr17	18329972	18330174	+	chr17	22991724	22991926	+	hg18	hg18
104561	41760	NM_001040078.1	4	NM_009587.1	4	chr17	18331685	18331796	+	chr17	22993390	22993501	+	hg18	hg18
104562	41761	NM_001040078.1	5	NM_009587.1	5	chr17	18332979	18333075	+	chr17	22994677	22994773	+	hg18	hg18
104563	41762	NM_001040078.1	6	NM_009587.1	6	chr17	18334771	18334807	+	chr17	22996466	22996502	+	hg18	hg18
104564	41763	NM_001040078.1	7	NM_009587.1	7	chr17	18335311	18335362	+	chr17	22997013	22997064	+	hg18	hg18
104565	41764	NM_001040078.1	8	NM_009587.1	8	chr17	18335983	18336028	+	chr17	22997699	22997741	+	hg18	hg18
104566	41765	NM_001040078.1	9	NM_009587.1	9	chr17	18336495	18336584	+	chr17	22998182	22998271	+	hg18	hg18
104567	41766	NM_001040078.1	10	NM_009587.1	10	chr17	18336735	18336898	+	chr17	22998422	22998585	+	hg18	hg18
105725	57953	NM_015849.2	2	NM_033440.1	2	chr1	15675538	15675627	+	chr1	15656167	15656256	+	hg18	hg18
105726	57954	NM_015849.2	3	NM_033440.1	3	chr1	15680179	15680277	+	chr1	15660642	15660740	+	hg18	hg18
105727	57955	NM_015849.2	4	NM_033440.1	4	chr1	15681346	15681475	+	chr1	15661814	15661943	+	hg18	hg18
105728	57956	NM_015849.2	5	NM_033440.1	5	chr1	15682345	15682482	+	chr1	15662467	15662604	+	hg18	hg18
105729	57957	NM_015849.2	6	NM_033440.1	6	chr1	15684982	15685128	+	chr1	15665080	15665226	+	hg18	hg18
105730	57958	NM_015849.2	7	NM_033440.1	7	chr1	15686366	15686519	+	chr1	15666467	15666620	+	hg18	hg18
107016	10062	NM_015469.1	2	NM_018376.2	2	chr9	106553057	106553268	+	chr9	106568426	106568637	+	hg18	hg18
107017	10063	NM_015469.1	3	NM_018376.2	3	chr9	106555007	106555166	+	chr9	106570964	106571123	+	hg18	hg18
107018	10064	NM_015469.1	4	NM_018376.2	4	chr9	106556652	106556802	+	chr9	106572950	106573100	+	hg18	hg18
107019	10065	NM_015469.1	5	NM_018376.2	5	chr9	106561186	106561273	+	chr9	106574923	106575010	+	hg18	hg18
107545	190402	NM_003840.3	3	NM_003844.2	3	chr8	23061895	23062009	-	chr8	23116105	23116219	-	hg18	hg18
107546	190403	NM_003840.3	4	NM_003844.2	4	chr8	23060418	23060530	-	chr8	23115265	23115377	-	hg18	hg18
107548	190406	NM_003840.3	6	NM_003844.2	7	chr8	23058515	23058547	-	chr8	23113343	23113375	-	hg18	hg18
107549	190407	NM_003840.3	7	NM_003844.2	8	chr8	23057907	23058093	-	chr8	23112723	23112906	-	hg18	hg18
109656	31391	NM_001034832.2	4	NM_005636.3	4	chrX	48154364	48154460	-	chrX	48129737	48129833	+	hg18	hg18
109657	31392	NM_001034832.2	5	NM_005636.3	5	chrX	48152451	48152501	-	chrX	48131696	48131746	+	hg18	hg18
109955	62437	NM_000862.1	3	NM_000198.2	3	chr1	119855648	119855813	+	chr1	119763563	119763728	+	hg18	hg18
111031	149345	NM_006840.2	2	NM_005874.1	3	chr19	59452635	59452671	-	chr19	59475930	59475966	-	hg18	hg18
111031	155578	NM_006840.2	2	NM_006863.1	3	chr19	59452635	59452671	-	chr19	59797717	59797753	+	hg18	hg18
111031	138641	NM_006840.2	2	NM_006864.1	2	chr19	59452635	59452671	-	chr19	59418430	59418466	-	hg18	hg18
111031	130705	NM_006840.2	2	NM_024318.1	2	chr19	59452635	59452671	-	chr19	59438182	59438218	-	hg18	hg18
111031	47160	NM_006840.2	2	NM_006669.2	4	chr19	59452635	59452671	-	chr19	59834533	59834569	+	hg18	hg18
111031	41799	NM_006840.2	2	NM_006866.1	2	chr19	59452635	59452671	-	chr19	59777354	59777390	+	hg18	hg18
111031	79063	NM_006840.2	2	NM_006865.2	2	chr19	59452635	59452671	-	chr19	59495754	59495790	-	hg18	hg18
111031	70250	NM_006840.2	2	NM_012276.3	2	chr19	59452635	59452671	-	chr19	59541948	59541984	-	hg18	hg18
111032	130706	NM_006840.2	3	NM_024318.1	3	chr19	59452163	59452448	-	chr19	59437713	59437998	-	hg18	hg18
111032	138642	NM_006840.2	3	NM_006864.1	3	chr19	59452163	59452448	-	chr19	59417961	59418246	-	hg18	hg18
111032	149346	NM_006840.2	3	NM_005874.1	4	chr19	59452163	59452448	-	chr19	59475457	59475742	-	hg18	hg18
111032	47161	NM_006840.2	3	NM_006669.2	5	chr19	59452163	59452448	-	chr19	59834762	59835050	+	hg18	hg18
111032	155579	NM_006840.2	3	NM_006863.1	4	chr19	59452163	59452448	-	chr19	59797941	59798229	+	hg18	hg18
111032	41800	NM_006840.2	3	NM_006866.1	3	chr19	59452163	59452448	-	chr19	59777579	59777861	+	hg18	hg18
111032	79064	NM_006840.2	3	NM_006865.2	3	chr19	59452163	59452448	-	chr19	59495277	59495565	-	hg18	hg18
111034	149348	NM_006840.2	5	NM_005874.1	6	chr19	59450960	59451257	-	chr19	59474478	59474775	-	hg18	hg18
111034	79066	NM_006840.2	5	NM_006865.2	5	chr19	59450960	59451257	-	chr19	59494294	59494591	-	hg18	hg18
111034	70253	NM_006840.2	5	NM_012276.3	5	chr19	59450960	59451257	-	chr19	59540482	59540779	-	hg18	hg18
111034	130708	NM_006840.2	5	NM_024318.1	5	chr19	59450960	59451257	-	chr19	59436518	59436815	-	hg18	hg18
111034	47163	NM_006840.2	5	NM_006669.2	7	chr19	59450960	59451257	-	chr19	59835726	59836023	+	hg18	hg18
111034	138644	NM_006840.2	5	NM_006864.1	5	chr19	59450960	59451257	-	chr19	59416766	59417063	-	hg18	hg18
111034	155581	NM_006840.2	5	NM_006863.1	6	chr19	59450960	59451257	-	chr19	59798915	59799212	+	hg18	hg18
111034	41802	NM_006840.2	5	NM_006866.1	5	chr19	59450960	59451257	-	chr19	59778534	59778831	+	hg18	hg18
111035	149349	NM_006840.2	6	NM_005874.1	7	chr19	59450409	59450712	-	chr19	59473925	59474228	-	hg18	hg18
111035	47164	NM_006840.2	6	NM_006669.2	8	chr19	59450409	59450712	-	chr19	59836278	59836581	+	hg18	hg18
111035	155582	NM_006840.2	6	NM_006863.1	7	chr19	59450409	59450712	-	chr19	59799465	59799768	+	hg18	hg18
111035	130709	NM_006840.2	6	NM_024318.1	6	chr19	59450409	59450712	-	chr19	59435961	59436264	-	hg18	hg18
111035	79067	NM_006840.2	6	NM_006865.2	6	chr19	59450409	59450712	-	chr19	59493738	59494041	-	hg18	hg18
111035	70254	NM_006840.2	6	NM_012276.3	6	chr19	59450409	59450712	-	chr19	59539923	59540226	-	hg18	hg18
111035	41803	NM_006840.2	6	NM_006866.1	6	chr19	59450409	59450712	-	chr19	59779085	59779388	+	hg18	hg18
111035	138645	NM_006840.2	6	NM_006864.1	6	chr19	59450409	59450712	-	chr19	59416209	59416512	-	hg18	hg18
111038	138647	NM_006840.2	9	NM_006864.1	8	chr19	59448545	59448662	-	chr19	59414809	59414926	-	hg18	hg18
111038	47167	NM_006840.2	9	NM_006669.2	11	chr19	59448545	59448662	-	chr19	59837903	59838026	+	hg18	hg18
111038	149352	NM_006840.2	9	NM_005874.1	10	chr19	59448545	59448662	-	chr19	59472472	59472595	-	hg18	hg18
111039	149353	NM_006840.2	10	NM_005874.1	11	chr19	59448160	59448224	-	chr19	59472046	59472122	-	hg18	hg18
111039	47168	NM_006840.2	10	NM_006669.2	12	chr19	59448160	59448224	-	chr19	59838366	59838442	+	hg18	hg18
111039	138648	NM_006840.2	10	NM_006864.1	9	chr19	59448160	59448224	-	chr19	59414443	59414519	-	hg18	hg18
111040	138649	NM_006840.2	11	NM_006864.1	10	chr19	59448040	59448078	-	chr19	59414325	59414363	-	hg18	hg18
111040	149354	NM_006840.2	11	NM_005874.1	12	chr19	59448040	59448078	-	chr19	59471929	59471967	-	hg18	hg18
111040	47169	NM_006840.2	11	NM_006669.2	13	chr19	59448040	59448078	-	chr19	59838521	59838559	+	hg18	hg18
111041	149355	NM_006840.2	12	NM_005874.1	13	chr19	59447728	59447781	-	chr19	59471616	59471669	-	hg18	hg18
111041	138650	NM_006840.2	12	NM_006864.1	11	chr19	59447728	59447781	-	chr19	59414041	59414094	-	hg18	hg18
111041	47170	NM_006840.2	12	NM_006669.2	14	chr19	59447728	59447781	-	chr19	59838819	59838872	+	hg18	hg18
112774	49177	NM_018950.1	2	NM_005516.4	2	chr6	29799413	29799683	+	chr6	30565481	30565751	+	hg18	hg18
112774	17218	NM_018950.1	2	NM_002116.5	2	chr6	29799413	29799683	+	chr6	30018512	30018782	+	hg18	hg18
112774	44509	NM_018950.1	2	NM_002117.4	2	chr6	29799413	29799683	+	chr6	31347354	31347624	-	hg18	hg18
112774	159278	NM_018950.1	2	NM_002127.3	2	chr6	29799413	29799683	+	chr6	29903802	29904072	+	hg18	hg18
112774	103623	NM_018950.1	2	NM_005514.5	2	chr6	29799413	29799683	+	chr6	31432443	31432713	-	hg18	hg18
112775	49178	NM_018950.1	3	NM_005516.4	3	chr6	29799928	29800204	+	chr6	30565995	30566271	+	hg18	hg18
112775	17219	NM_018950.1	3	NM_002116.5	3	chr6	29799928	29800204	+	chr6	30019023	30019299	+	hg18	hg18
112775	44510	NM_018950.1	3	NM_002117.4	3	chr6	29799928	29800204	+	chr6	31346828	31347104	-	hg18	hg18
112775	159279	NM_018950.1	3	NM_002127.3	3	chr6	29799928	29800204	+	chr6	29904298	29904574	+	hg18	hg18
112775	103624	NM_018950.1	3	NM_005514.5	3	chr6	29799928	29800204	+	chr6	31431922	31432198	-	hg18	hg18
112776	103625	NM_018950.1	4	NM_005514.5	4	chr6	29800786	29801062	+	chr6	31431072	31431348	-	hg18	hg18
112776	44511	NM_018950.1	4	NM_002117.4	4	chr6	29800786	29801062	+	chr6	31345965	31346241	-	hg18	hg18
112776	17220	NM_018950.1	4	NM_002116.5	4	chr6	29800786	29801062	+	chr6	30019877	30020153	+	hg18	hg18
112776	159280	NM_018950.1	4	NM_002127.3	4	chr6	29800786	29801062	+	chr6	29905173	29905449	+	hg18	hg18
112776	49179	NM_018950.1	4	NM_005516.4	4	chr6	29800786	29801062	+	chr6	30566892	30567168	+	hg18	hg18
112777	159281	NM_018950.1	5	NM_002127.3	5	chr6	29801202	29801319	+	chr6	29905571	29905688	+	hg18	hg18
112777	17221	NM_018950.1	5	NM_002116.5	5	chr6	29801202	29801319	+	chr6	30020255	30020372	+	hg18	hg18
112777	103626	NM_018950.1	5	NM_005514.5	5	chr6	29801202	29801319	+	chr6	31430862	31430979	-	hg18	hg18
112777	49180	NM_018950.1	5	NM_005516.4	5	chr6	29801202	29801319	+	chr6	30567292	30567409	+	hg18	hg18
112777	44512	NM_018950.1	5	NM_002117.4	5	chr6	29801202	29801319	+	chr6	31345721	31345841	-	hg18	hg18
112778	44513	NM_018950.1	6	NM_002117.4	6	chr6	29801766	29801799	+	chr6	31345248	31345281	-	hg18	hg18
112778	103627	NM_018950.1	6	NM_005514.5	6	chr6	29801766	29801799	+	chr6	31430388	31430421	-	hg18	hg18
112778	49181	NM_018950.1	6	NM_005516.4	6	chr6	29801766	29801799	+	chr6	30568159	30568192	+	hg18	hg18
112778	17222	NM_018950.1	6	NM_002116.5	6	chr6	29801766	29801799	+	chr6	30020814	30020847	+	hg18	hg18
112779	44514	NM_018950.1	7	NM_002117.4	7	chr6	29801934	29801982	+	chr6	31345093	31345141	-	hg18	hg18
112779	17223	NM_018950.1	7	NM_002116.5	7	chr6	29801934	29801982	+	chr6	30020989	30021037	+	hg18	hg18
112936	39639	NM_173619.2	2	NM_182619.1	3	chr16	68766350	68766442	+	chr16	68543438	68543530	+	hg18	hg18
112936	15392	NM_173619.2	2	NM_001011880.1	2	chr16	68766350	68766442	+	chr16	73011899	73011991	-	hg18	hg18
112937	15393	NM_173619.2	3	NM_001011880.1	3	chr16	68768644	68768884	+	chr16	73009457	73009697	-	hg18	hg18
112937	39640	NM_173619.2	3	NM_182619.1	4	chr16	68768644	68768884	+	chr16	68545737	68545977	+	hg18	hg18
112938	39641	NM_173619.2	4	NM_182619.1	5	chr16	68773253	68773351	+	chr16	68550345	68550443	+	hg18	hg18
112938	15394	NM_173619.2	4	NM_001011880.1	4	chr16	68773253	68773351	+	chr16	73004977	73005075	-	hg18	hg18
112939	15395	NM_173619.2	5	NM_001011880.1	5	chr16	68773771	68773893	+	chr16	73004435	73004557	-	hg18	hg18
112939	39642	NM_173619.2	5	NM_182619.1	6	chr16	68773771	68773893	+	chr16	68550863	68550985	+	hg18	hg18
112940	39643	NM_173619.2	6	NM_182619.1	7	chr16	68774050	68774158	+	chr16	68551142	68551250	+	hg18	hg18
112940	15396	NM_173619.2	6	NM_001011880.1	6	chr16	68774050	68774158	+	chr16	73004171	73004279	-	hg18	hg18
112941	39644	NM_173619.2	7	NM_182619.1	8	chr16	68774684	68774777	+	chr16	68551776	68551869	+	hg18	hg18
112941	15397	NM_173619.2	7	NM_001011880.1	7	chr16	68774684	68774777	+	chr16	73003552	73003645	-	hg18	hg18
112942	15398	NM_173619.2	8	NM_001011880.1	8	chr16	68775156	68775263	+	chr16	73003067	73003174	-	hg18	hg18
112942	39645	NM_173619.2	8	NM_182619.1	9	chr16	68775156	68775263	+	chr16	68552248	68552355	+	hg18	hg18
112943	15399	NM_173619.2	9	NM_001011880.1	9	chr16	68775897	68776027	+	chr16	73002303	73002433	-	hg18	hg18
112943	39646	NM_173619.2	9	NM_182619.1	10	chr16	68775897	68776027	+	chr16	68552989	68553119	+	hg18	hg18
112944	39647	NM_173619.2	10	NM_182619.1	11	chr16	68776299	68776396	+	chr16	68553391	68553488	+	hg18	hg18
112944	15400	NM_173619.2	10	NM_001011880.1	10	chr16	68776299	68776396	+	chr16	73001934	73002031	-	hg18	hg18
113085	42022	NM_000699.2	2	NM_001008221.1	3	chr1	103962098	103962245	+	chr1	104000988	104001135	+	hg18	hg18
113085	159504	NM_000699.2	2	NM_001008219.1	3	chr1	103962098	103962245	+	chr1	104095127	104095274	+	hg18	hg18
113085	208707	NM_000699.2	2	NM_001008218.1	3	chr1	103962098	103962245	+	chr1	104039124	104039271	-	hg18	hg18
113086	159505	NM_000699.2	3	NM_001008219.1	4	chr1	103963055	103963253	+	chr1	104096077	104096275	+	hg18	hg18
113086	208708	NM_000699.2	3	NM_001008218.1	4	chr1	103963055	103963253	+	chr1	104038123	104038321	-	hg18	hg18
113086	42023	NM_000699.2	3	NM_001008221.1	4	chr1	103963055	103963253	+	chr1	104001938	104002136	+	hg18	hg18
113087	42024	NM_000699.2	4	NM_001008221.1	5	chr1	103963698	103963929	+	chr1	104002584	104002815	+	hg18	hg18
113087	159506	NM_000699.2	4	NM_001008219.1	5	chr1	103963698	103963929	+	chr1	104096723	104096954	+	hg18	hg18
113087	208709	NM_000699.2	4	NM_001008218.1	5	chr1	103963698	103963929	+	chr1	104037444	104037675	-	hg18	hg18
113088	159507	NM_000699.2	5	NM_001008219.1	6	chr1	103964695	103964829	+	chr1	104097693	104097827	+	hg18	hg18
113088	208710	NM_000699.2	5	NM_001008218.1	6	chr1	103964695	103964829	+	chr1	104036571	104036705	-	hg18	hg18
113088	42025	NM_000699.2	5	NM_001008221.1	6	chr1	103964695	103964829	+	chr1	104003554	104003688	+	hg18	hg18
113089	208711	NM_000699.2	6	NM_001008218.1	7	chr1	103965721	103965844	+	chr1	104035632	104035755	-	hg18	hg18
113089	42026	NM_000699.2	6	NM_001008221.1	7	chr1	103965721	103965844	+	chr1	104004504	104004627	+	hg18	hg18
113089	159508	NM_000699.2	6	NM_001008219.1	7	chr1	103965721	103965844	+	chr1	104098643	104098766	+	hg18	hg18
113090	208712	NM_000699.2	7	NM_001008218.1	8	chr1	103965938	103966038	+	chr1	104035438	104035538	-	hg18	hg18
113090	159509	NM_000699.2	7	NM_001008219.1	8	chr1	103965938	103966038	+	chr1	104098859	104098959	+	hg18	hg18
113090	42027	NM_000699.2	7	NM_001008221.1	8	chr1	103965938	103966038	+	chr1	104004721	104004821	+	hg18	hg18
113091	208713	NM_000699.2	8	NM_001008218.1	9	chr1	103968010	103968129	+	chr1	104033338	104033457	-	hg18	hg18
113091	159510	NM_000699.2	8	NM_001008219.1	9	chr1	103968010	103968129	+	chr1	104100939	104101058	+	hg18	hg18
113091	42028	NM_000699.2	8	NM_001008221.1	9	chr1	103968010	103968129	+	chr1	104006801	104006920	+	hg18	hg18
113092	159511	NM_000699.2	9	NM_001008219.1	10	chr1	103968240	103968366	+	chr1	104101168	104101294	+	hg18	hg18
113092	208714	NM_000699.2	9	NM_001008218.1	10	chr1	103968240	103968366	+	chr1	104033102	104033228	-	hg18	hg18
113092	42029	NM_000699.2	9	NM_001008221.1	10	chr1	103968240	103968366	+	chr1	104007030	104007156	+	hg18	hg18
115319	58091	NM_004347.1	3	NM_001225.3	3	chr11	104379210	104379320	-	chr11	104327832	104327942	-	hg18	hg18
115320	58092	NM_004347.1	4	NM_001225.3	4	chr11	104377964	104378138	-	chr11	104326861	104327035	-	hg18	hg18
115321	58093	NM_004347.1	5	NM_001225.3	5	chr11	104376197	104376432	-	chr11	104325479	104325714	-	hg18	hg18
115322	58094	NM_004347.1	6	NM_001225.3	6	chr11	104374821	104374965	-	chr11	104324469	104324613	-	hg18	hg18
115323	58095	NM_004347.1	7	NM_001225.3	7	chr11	104373319	104373429	-	chr11	104323019	104323129	-	hg18	hg18
115940	28555	NM_178523.3	3	NM_024733.2	3	chr19	57318987	57319114	-	chr19	58370509	58370636	-	hg18	hg18
117234	37494	NM_033142.1	2	NM_000737.2	2	chr19	54249909	54250077	-	chr19	54218504	54218672	-	hg18	hg18
117234	91590	NM_033142.1	2	NM_000894.2	2	chr19	54249909	54250077	-	chr19	54211615	54211783	-	hg18	hg18
117251	99844	NM_001631.2	2	NM_031313.1	2	chr2	233029302	233029419	+	chr2	232980010	232980127	+	hg18	hg18
117251	146242	NM_001631.2	2	NM_001632.3	2	chr2	233029302	233029419	+	chr2	232951924	232952041	+	hg18	hg18
117252	146243	NM_001631.2	3	NM_001632.3	3	chr2	233029533	233029649	+	chr2	232952153	232952269	+	hg18	hg18
117252	99845	NM_001631.2	3	NM_031313.1	3	chr2	233029533	233029649	+	chr2	232980239	232980355	+	hg18	hg18
117253	99846	NM_001631.2	4	NM_031313.1	4	chr2	233029852	233030027	+	chr2	232980547	232980722	+	hg18	hg18
117253	146244	NM_001631.2	4	NM_001632.3	4	chr2	233029852	233030027	+	chr2	232952466	232952641	+	hg18	hg18
117254	146245	NM_001631.2	5	NM_001632.3	5	chr2	233030103	233030276	+	chr2	232952717	232952890	+	hg18	hg18
117254	99847	NM_001631.2	5	NM_031313.1	5	chr2	233030103	233030276	+	chr2	232980798	232980971	+	hg18	hg18
117255	146246	NM_001631.2	6	NM_001632.3	6	chr2	233030518	233030653	+	chr2	232953139	232953274	+	hg18	hg18
117255	99848	NM_001631.2	6	NM_031313.1	6	chr2	233030518	233030653	+	chr2	232981220	232981355	+	hg18	hg18
117256	146247	NM_001631.2	7	NM_001632.3	7	chr2	233030748	233030821	+	chr2	232953373	232953446	+	hg18	hg18
117256	99849	NM_001631.2	7	NM_031313.1	7	chr2	233030748	233030821	+	chr2	232981454	232981527	+	hg18	hg18
117257	146248	NM_001631.2	8	NM_001632.3	8	chr2	233030951	233031086	+	chr2	232953576	232953711	+	hg18	hg18
117257	99850	NM_001631.2	8	NM_031313.1	8	chr2	233030951	233031086	+	chr2	232981657	232981792	+	hg18	hg18
117258	146249	NM_001631.2	9	NM_001632.3	9	chr2	233031170	233031362	+	chr2	232953793	232953985	+	hg18	hg18
117258	99851	NM_001631.2	9	NM_031313.1	9	chr2	233031170	233031362	+	chr2	232981874	232982066	+	hg18	hg18
117259	146250	NM_001631.2	10	NM_001632.3	10	chr2	233031585	233031702	+	chr2	232954204	232954321	+	hg18	hg18
117259	99852	NM_001631.2	10	NM_031313.1	10	chr2	233031585	233031702	+	chr2	232982285	232982402	+	hg18	hg18
117776	104020	NM_002984.2	2	NM_207007.2	2	chr17	31456033	31456148	+	chr17	31664856	31664971	+	hg18	hg18
117776	35986	NM_002984.2	2	NM_001001435.2	2	chr17	31456033	31456148	+	chr17	31563290	31563405	+	hg18	hg18
118723	56431	NM_172003.2	2	NM_018491.2	2	chr2	113915397	113915484	+	chr9	165697	165784	-	hg18	hg18
118724	56432	NM_172003.2	3	NM_018491.2	3	chr2	113917813	113917910	+	chr9	163269	163366	-	hg18	hg18
118725	56433	NM_172003.2	4	NM_018491.2	4	chr2	113919010	113919102	+	chr9	162080	162172	-	hg18	hg18
118726	56434	NM_172003.2	5	NM_018491.2	5	chr2	113927185	113927245	+	chr9	153977	154037	-	hg18	hg18
118727	56435	NM_172003.2	6	NM_018491.2	6	chr2	113928787	113928825	+	chr9	152431	152469	-	hg18	hg18
118728	56436	NM_172003.2	7	NM_018491.2	7	chr2	113934719	113934766	+	chr9	146480	146527	-	hg18	hg18
118729	56437	NM_172003.2	8	NM_018491.2	8	chr2	113936454	113936541	+	chr9	144708	144795	-	hg18	hg18
118730	56438	NM_172003.2	9	NM_018491.2	9	chr2	113939175	113939220	+	chr9	142033	142078	-	hg18	hg18
118731	56439	NM_172003.2	10	NM_018491.2	10	chr2	113945079	113945136	+	chr9	136101	136158	-	hg18	hg18
118732	56440	NM_172003.2	11	NM_018491.2	11	chr2	113956223	113956275	+	chr9	124978	125030	-	hg18	hg18
118733	56441	NM_172003.2	12	NM_018491.2	12	chr2	113967803	113967872	+	chr9	113385	113454	-	hg18	hg18
118734	56442	NM_172003.2	13	NM_018491.2	13	chr2	113967975	113968041	+	chr9	113216	113282	-	hg18	hg18
118735	56443	NM_172003.2	14	NM_018491.2	14	chr2	113969166	113969296	+	chr9	111960	112090	-	hg18	hg18
118839	73164	NM_021006.4	2	NM_001001437.3	2	chr17	31648883	31648998	-	chr17	31547309	31547424	-	hg18	hg18
118839	72561	NM_021006.4	2	NM_002983.1	2	chr17	31648883	31648998	-	chr17	31440641	31440756	-	hg18	hg18
119672	185324	NM_017625.2	3	NM_080878.2	3	chr1	159119841	159119940	-	chr1	159189033	159189147	-	hg18	hg18
119673	185325	NM_017625.2	4	NM_080878.2	4	chr1	159118370	159118618	-	chr1	159187456	159187704	-	hg18	hg18
119674	185326	NM_017625.2	5	NM_080878.2	5	chr1	159117567	159117726	-	chr1	159186966	159187125	-	hg18	hg18
119675	185327	NM_017625.2	6	NM_080878.2	6	chr1	159117001	159117122	-	chr1	159186459	159186580	-	hg18	hg18
119676	185328	NM_017625.2	7	NM_080878.2	7	chr1	159115724	159115828	-	chr1	159184342	159184446	-	hg18	hg18
119747	102877	NM_032250.1	2	NM_001012421.1	2	chr9	67520206	67520321	+	chr9	42361920	42362035	+	hg18	hg18
119747	175675	NM_032250.1	2	NM_001012419.1	2	chr9	67520206	67520321	+	chr9	43119798	43119913	-	hg18	hg18
119747	188018	NM_032250.1	2	NM_001010925.1	2	chr9	67520206	67520321	+	chr9	94615698	94615813	+	hg18	hg18
119748	102878	NM_032250.1	3	NM_001012421.1	3	chr9	67520483	67520657	+	chr9	42362197	42362371	+	hg18	hg18
119748	175676	NM_032250.1	3	NM_001012419.1	3	chr9	67520483	67520657	+	chr9	43119462	43119636	-	hg18	hg18
119748	188019	NM_032250.1	3	NM_001010925.1	3	chr9	67520483	67520657	+	chr9	94615976	94616150	+	hg18	hg18
119749	175677	NM_032250.1	4	NM_001012419.1	4	chr9	67524542	67524649	+	chr9	43115472	43115579	-	hg18	hg18
119749	188020	NM_032250.1	4	NM_001010925.1	4	chr9	67524542	67524649	+	chr9	94620420	94620527	+	hg18	hg18
119749	102879	NM_032250.1	4	NM_001012421.1	4	chr9	67524542	67524649	+	chr9	42366256	42366363	+	hg18	hg18
119750	175678	NM_032250.1	5	NM_001012419.1	5	chr9	67525694	67525832	+	chr9	43114288	43114426	-	hg18	hg18
119750	188021	NM_032250.1	5	NM_001010925.1	5	chr9	67525694	67525832	+	chr9	94621344	94621482	+	hg18	hg18
119750	102880	NM_032250.1	5	NM_001012421.1	5	chr9	67525694	67525832	+	chr9	42367409	42367547	+	hg18	hg18
119751	102881	NM_032250.1	6	NM_001012421.1	6	chr9	67528422	67528478	+	chr9	42370146	42370202	+	hg18	hg18
119751	175679	NM_032250.1	6	NM_001012419.1	6	chr9	67528422	67528478	+	chr9	43111635	43111691	-	hg18	hg18
119752	102882	NM_032250.1	7	NM_001012421.1	7	chr9	67535025	67535056	+	chr9	42376742	42376773	+	hg18	hg18
119752	175680	NM_032250.1	7	NM_001012419.1	7	chr9	67535025	67535056	+	chr9	43105057	43105088	-	hg18	hg18
119753	102883	NM_032250.1	8	NM_001012421.1	8	chr9	67537741	67537811	+	chr9	42379459	42379529	+	hg18	hg18
119753	175681	NM_032250.1	8	NM_001012419.1	8	chr9	67537741	67537811	+	chr9	43102301	43102371	-	hg18	hg18
119754	175682	NM_032250.1	9	NM_001012419.1	9	chr9	67541751	67541836	+	chr9	43098269	43098354	-	hg18	hg18
119754	102884	NM_032250.1	9	NM_001012421.1	9	chr9	67541751	67541836	+	chr9	42383477	42383562	+	hg18	hg18
119755	102885	NM_032250.1	10	NM_001012421.1	10	chr9	67544541	67544570	+	chr9	42386270	42386299	+	hg18	hg18
119755	175683	NM_032250.1	10	NM_001012419.1	10	chr9	67544541	67544570	+	chr9	43095532	43095561	-	hg18	hg18
119756	175684	NM_032250.1	11	NM_001012419.1	11	chr9	67544661	67544734	+	chr9	43095368	43095441	-	hg18	hg18
119756	102886	NM_032250.1	11	NM_001012421.1	11	chr9	67544661	67544734	+	chr9	42386390	42386463	+	hg18	hg18
119757	175685	NM_032250.1	12	NM_001012419.1	12	chr9	67550701	67550772	+	chr9	43089322	43089393	-	hg18	hg18
119757	102887	NM_032250.1	12	NM_001012421.1	12	chr9	67550701	67550772	+	chr9	42392433	42392504	+	hg18	hg18
119758	102888	NM_032250.1	13	NM_001012421.1	13	chr9	67554824	67554988	+	chr9	42396562	42396726	+	hg18	hg18
119758	175686	NM_032250.1	13	NM_001012419.1	13	chr9	67554824	67554988	+	chr9	43085100	43085264	-	hg18	hg18
119759	102889	NM_032250.1	14	NM_001012421.1	14	chr9	67556412	67556593	+	chr9	42398153	42398334	+	hg18	hg18
119759	175687	NM_032250.1	14	NM_001012419.1	14	chr9	67556412	67556593	+	chr9	43083492	43083673	-	hg18	hg18
123562	109656	NM_005635.2	4	NM_001034832.2	4	chrX	48002914	48003010	+	chrX	48154364	48154460	-	hg18	hg18
123562	31391	NM_005635.2	4	NM_005636.3	4	chrX	48002914	48003010	+	chrX	48129737	48129833	+	hg18	hg18
123562	32454	NM_005635.2	4	NM_173357.2	4	chrX	48002914	48003010	+	chrX	47855587	47855683	+	hg18	hg18
123562	79016	NM_005635.2	4	NM_173358.2	4	chrX	48002914	48003010	+	chrX	52698026	52698122	-	hg18	hg18
123563	32455	NM_005635.2	5	NM_173357.2	5	chrX	48006144	48006194	+	chrX	47857519	47857569	+	hg18	hg18
123563	79017	NM_005635.2	5	NM_173358.2	5	chrX	48006144	48006194	+	chrX	52696127	52696177	-	hg18	hg18
123563	109657	NM_005635.2	5	NM_001034832.2	5	chrX	48006144	48006194	+	chrX	48152451	48152501	-	hg18	hg18
123563	31392	NM_005635.2	5	NM_005636.3	5	chrX	48006144	48006194	+	chrX	48131696	48131746	+	hg18	hg18
125494	42629	NM_144682.3	4	NM_152270.2	3	chr17	30794920	30795052	-	chr17	30711374	30711503	-	hg18	hg18
125495	42630	NM_144682.3	5	NM_152270.2	4	chr17	30792694	30793418	-	chr17	30704467	30705191	-	hg18	hg18
126291	70592	NM_023944.1	3	NM_021187.2	2	chr19	15650070	15650215	+	chr19	15901266	15901411	-	hg18	hg18
126291	61047	NM_023944.1	3	NM_001082.3	3	chr19	15650070	15650215	+	chr19	15867315	15867460	-	hg18	hg18
126292	70593	NM_023944.1	4	NM_021187.2	3	chr19	15652053	15652107	+	chr19	15899239	15899293	-	hg18	hg18
126292	61048	NM_023944.1	4	NM_001082.3	4	chr19	15652053	15652107	+	chr19	15864338	15864392	-	hg18	hg18
126293	70594	NM_023944.1	5	NM_021187.2	4	chr19	15652201	15652329	+	chr19	15899021	15899149	-	hg18	hg18
126293	61049	NM_023944.1	5	NM_001082.3	5	chr19	15652201	15652329	+	chr19	15864118	15864246	-	hg18	hg18
126294	61050	NM_023944.1	6	NM_001082.3	6	chr19	15654198	15654320	+	chr19	15862121	15862243	-	hg18	hg18
126294	70595	NM_023944.1	6	NM_021187.2	5	chr19	15654198	15654320	+	chr19	15896570	15896692	-	hg18	hg18
126295	61051	NM_023944.1	7	NM_001082.3	7	chr19	15655302	15655573	+	chr19	15861232	15861503	-	hg18	hg18
126295	70596	NM_023944.1	7	NM_021187.2	6	chr19	15655302	15655573	+	chr19	15895621	15895892	-	hg18	hg18
126296	61052	NM_023944.1	8	NM_001082.3	8	chr19	15656625	15656692	+	chr19	15858051	15858118	-	hg18	hg18
126296	70597	NM_023944.1	8	NM_021187.2	7	chr19	15656625	15656692	+	chr19	15894173	15894240	-	hg18	hg18
126297	70598	NM_023944.1	9	NM_021187.2	8	chr19	15656877	15657007	+	chr19	15893846	15893976	-	hg18	hg18
126297	61053	NM_023944.1	9	NM_001082.3	9	chr19	15656877	15657007	+	chr19	15857733	15857863	-	hg18	hg18
126298	70599	NM_023944.1	10	NM_021187.2	9	chr19	15667745	15667879	+	chr19	15886571	15886705	-	hg18	hg18
126298	61054	NM_023944.1	10	NM_001082.3	10	chr19	15667745	15667879	+	chr19	15851573	15851707	-	hg18	hg18
126299	61055	NM_023944.1	11	NM_001082.3	11	chr19	15667970	15668035	+	chr19	15851413	15851478	-	hg18	hg18
126299	70600	NM_023944.1	11	NM_021187.2	10	chr19	15667970	15668035	+	chr19	15886411	15886476	-	hg18	hg18
126300	61056	NM_023944.1	12	NM_001082.3	12	chr19	15668239	15668322	+	chr19	15851155	15851238	-	hg18	hg18
126300	70601	NM_023944.1	12	NM_021187.2	11	chr19	15668239	15668322	+	chr19	15886114	15886197	-	hg18	hg18
127929	3382	NM_018909.2	2	NM_018911.2	2	chr5	140338717	140338776	+	chr5	140338717	140338776	+	hg18	hg18
127930	3383	NM_018909.2	3	NM_018911.2	3	chr5	140342243	140342332	+	chr5	140342243	140342332	+	hg18	hg18
130543	24706	NM_138770.1	2	NM_207310.1	2	chr2	132003689	132003734	+	chr2	130617311	130617356	-	hg18	hg18
130544	24707	NM_138770.1	3	NM_207310.1	3	chr2	132004621	132004870	+	chr2	130616175	130616424	-	hg18	hg18
130545	24708	NM_138770.1	4	NM_207310.1	4	chr2	132005706	132005845	+	chr2	130615200	130615339	-	hg18	hg18
130546	24709	NM_138770.1	5	NM_207310.1	5	chr2	132006631	132006824	+	chr2	130614221	130614414	-	hg18	hg18
130547	24710	NM_138770.1	6	NM_207310.1	6	chr2	132006906	132006980	+	chr2	130614065	130614139	-	hg18	hg18
130548	24711	NM_138770.1	7	NM_207310.1	7	chr2	132007055	132007112	+	chr2	130613933	130613990	-	hg18	hg18
130705	47160	NM_024318.1	2	NM_006669.2	4	chr19	59438182	59438218	-	chr19	59834533	59834569	+	hg18	hg18
130706	47161	NM_024318.1	3	NM_006669.2	5	chr19	59437713	59437998	-	chr19	59834762	59835050	+	hg18	hg18
130708	47163	NM_024318.1	5	NM_006669.2	7	chr19	59436518	59436815	-	chr19	59835726	59836023	+	hg18	hg18
130709	47164	NM_024318.1	6	NM_006669.2	8	chr19	59435961	59436264	-	chr19	59836278	59836581	+	hg18	hg18
131821	21017	NM_014218.1	2	NM_014512.1	2	chr19	59974112	59974148	+	chr19|NT_113949.1	116109	116145	+	hg18	hg18
131821	110408	NM_014218.1	2	NM_012313.1	2	chr19	59974112	59974148	+	chr19|NT_113949.1	99655	99691	+	hg18	hg18
131821	81718	NM_014218.1	2	NM_006737.1	2	chr19	59974112	59974148	+	chr19	60054486	60054522	+	hg18	hg18
131821	198398	NM_014218.1	2	NM_014513.1	2	chr19	59974112	59974148	+	chr19|NT_113949.1	99655	99691	+	hg18	hg18
131823	21019	NM_014218.1	4	NM_014512.1	4	chr19	59978428	59978722	+	chr19|NT_113949.1	120418	120712	+	hg18	hg18
131823	110410	NM_014218.1	4	NM_012313.1	4	chr19	59978428	59978722	+	chr19|NT_113949.1	103963	104257	+	hg18	hg18
131823	81721	NM_014218.1	4	NM_006737.1	5	chr19	59978428	59978722	+	chr19	60058885	60059179	+	hg18	hg18
131823	198400	NM_014218.1	4	NM_014513.1	4	chr19	59978428	59978722	+	chr19|NT_113949.1	103963	104257	+	hg18	hg18
131824	21020	NM_014218.1	5	NM_014512.1	5	chr19	59981875	59981926	+	chr19|NT_113949.1	123866	123917	+	hg18	hg18
131824	198401	NM_014218.1	5	NM_014513.1	5	chr19	59981875	59981926	+	chr19|NT_113949.1	107404	107455	+	hg18	hg18
131824	110411	NM_014218.1	5	NM_012313.1	5	chr19	59981875	59981926	+	chr19|NT_113949.1	107404	107455	+	hg18	hg18
131824	81722	NM_014218.1	5	NM_006737.1	6	chr19	59981875	59981926	+	chr19	60062345	60062396	+	hg18	hg18
131825	198402	NM_014218.1	6	NM_014513.1	6	chr19	59986185	59986287	+	chr19|NT_113949.1	111720	111825	+	hg18	hg18
131825	21021	NM_014218.1	6	NM_014512.1	6	chr19	59986185	59986287	+	chr19|NT_113949.1	128180	128285	+	hg18	hg18
131825	81723	NM_014218.1	6	NM_006737.1	7	chr19	59986185	59986287	+	chr19	60069071	60069176	+	hg18	hg18
131825	110412	NM_014218.1	6	NM_012313.1	6	chr19	59986185	59986287	+	chr19|NT_113949.1	111720	111825	+	hg18	hg18
131826	110413	NM_014218.1	7	NM_012313.1	7	chr19	59986749	59986802	+	chr19|NT_113949.1	112287	112340	+	hg18	hg18
131826	21022	NM_014218.1	7	NM_014512.1	7	chr19	59986749	59986802	+	chr19|NT_113949.1	128747	128800	+	hg18	hg18
131826	198403	NM_014218.1	7	NM_014513.1	7	chr19	59986749	59986802	+	chr19|NT_113949.1	112287	112340	+	hg18	hg18
131826	81724	NM_014218.1	7	NM_006737.1	8	chr19	59986749	59986802	+	chr19	60069636	60069689	+	hg18	hg18
132419	134739	NM_001025200.2	2	NM_001906.3	2	chr16	73797488	73797592	-	chr16	73814166	73814270	+	hg18	hg18
132420	134740	NM_001025200.2	3	NM_001906.3	3	chr16	73797311	73797391	-	chr16	73814367	73814447	+	hg18	hg18
132421	134741	NM_001025200.2	4	NM_001906.3	4	chr16	73797140	73797219	-	chr16	73814539	73814618	+	hg18	hg18
132422	134742	NM_001025200.2	5	NM_001906.3	5	chr16	73796731	73796912	-	chr16	73814846	73815027	+	hg18	hg18
132423	134743	NM_001025200.2	6	NM_001906.3	6	chr16	73796171	73796305	-	chr16	73815453	73815587	+	hg18	hg18
133206	149286	NM_000778.2	2	NM_001010969.2	2	chr1	47176254	47176396	-	chr1	47379038	47379180	+	hg18	hg18
133207	149287	NM_000778.2	3	NM_001010969.2	3	chr1	47175560	47175605	-	chr1	47379829	47379874	+	hg18	hg18
133208	149288	NM_000778.2	4	NM_001010969.2	4	chr1	47174922	47175050	-	chr1	47380366	47380494	+	hg18	hg18
133209	149289	NM_000778.2	5	NM_001010969.2	5	chr1	47173781	47173906	-	chr1	47381527	47381652	+	hg18	hg18
133210	149290	NM_000778.2	6	NM_001010969.2	6	chr1	47173258	47173413	-	chr1	47382020	47382175	+	hg18	hg18
133211	149291	NM_000778.2	7	NM_001010969.2	7	chr1	47172711	47172818	-	chr1	47382615	47382722	+	hg18	hg18
133212	149292	NM_000778.2	8	NM_001010969.2	8	chr1	47172434	47172625	-	chr1	47382808	47382999	+	hg18	hg18
133213	149293	NM_000778.2	9	NM_001010969.2	9	chr1	47172204	47172338	-	chr1	47383095	47383229	+	hg18	hg18
133214	149294	NM_000778.2	10	NM_001010969.2	10	chr1	47171241	47171306	-	chr1	47384124	47384189	+	hg18	hg18
133215	149295	NM_000778.2	11	NM_001010969.2	11	chr1	47171019	47171096	-	chr1	47384335	47384412	+	hg18	hg18
134810	56431	NM_201453.1	2	NM_018491.2	2	chr9	70049948	70050035	+	chr9	165697	165784	-	hg18	hg18
134810	118723	NM_201453.1	2	NM_172003.2	2	chr9	70049948	70050035	+	chr2	113915397	113915484	+	hg18	hg18
134811	118724	NM_201453.1	3	NM_172003.2	3	chr9	70052348	70052445	+	chr2	113917813	113917910	+	hg18	hg18
134811	56432	NM_201453.1	3	NM_018491.2	3	chr9	70052348	70052445	+	chr9	163269	163366	-	hg18	hg18
134812	56433	NM_201453.1	4	NM_018491.2	4	chr9	70053541	70053633	+	chr9	162080	162172	-	hg18	hg18
134812	118725	NM_201453.1	4	NM_172003.2	4	chr9	70053541	70053633	+	chr2	113919010	113919102	+	hg18	hg18
134813	56434	NM_201453.1	5	NM_018491.2	5	chr9	70061656	70061716	+	chr9	153977	154037	-	hg18	hg18
134813	118726	NM_201453.1	5	NM_172003.2	5	chr9	70061656	70061716	+	chr2	113927185	113927245	+	hg18	hg18
134814	118727	NM_201453.1	6	NM_172003.2	6	chr9	70063267	70063305	+	chr2	113928787	113928825	+	hg18	hg18
134814	56435	NM_201453.1	6	NM_018491.2	6	chr9	70063267	70063305	+	chr9	152431	152469	-	hg18	hg18
134815	56436	NM_201453.1	7	NM_018491.2	7	chr9	70069203	70069250	+	chr9	146480	146527	-	hg18	hg18
134815	118728	NM_201453.1	7	NM_172003.2	7	chr9	70069203	70069250	+	chr2	113934719	113934766	+	hg18	hg18
134816	118729	NM_201453.1	8	NM_172003.2	8	chr9	70070955	70071042	+	chr2	113936454	113936541	+	hg18	hg18
134816	56437	NM_201453.1	8	NM_018491.2	8	chr9	70070955	70071042	+	chr9	144708	144795	-	hg18	hg18
134817	56438	NM_201453.1	9	NM_018491.2	9	chr9	70073669	70073714	+	chr9	142033	142078	-	hg18	hg18
134817	118730	NM_201453.1	9	NM_172003.2	9	chr9	70073669	70073714	+	chr2	113939175	113939220	+	hg18	hg18
134818	118731	NM_201453.1	10	NM_172003.2	10	chr9	70079617	70079674	+	chr2	113945079	113945136	+	hg18	hg18
134818	56439	NM_201453.1	10	NM_018491.2	10	chr9	70079617	70079674	+	chr9	136101	136158	-	hg18	hg18
134819	118732	NM_201453.1	11	NM_172003.2	11	chr9	70090724	70090776	+	chr2	113956223	113956275	+	hg18	hg18
134819	56440	NM_201453.1	11	NM_018491.2	11	chr9	70090724	70090776	+	chr9	124978	125030	-	hg18	hg18
134820	56441	NM_201453.1	12	NM_018491.2	12	chr9	70102315	70102384	+	chr9	113385	113454	-	hg18	hg18
134820	118733	NM_201453.1	12	NM_172003.2	12	chr9	70102315	70102384	+	chr2	113967803	113967872	+	hg18	hg18
134821	56442	NM_201453.1	13	NM_018491.2	13	chr9	70102487	70102553	+	chr9	113216	113282	-	hg18	hg18
134821	118734	NM_201453.1	13	NM_172003.2	13	chr9	70102487	70102553	+	chr2	113967975	113968041	+	hg18	hg18
134822	56443	NM_201453.1	14	NM_018491.2	14	chr9	70103699	70103829	+	chr9	111960	112090	-	hg18	hg18
134822	118735	NM_201453.1	14	NM_172003.2	14	chr9	70103699	70103829	+	chr2	113969166	113969296	+	hg18	hg18
135192	163518	NM_001012277.1	2	NM_001010890.1	4	chr1	12900768	12901344	+	chr1	13297553	13298135	+	hg18	hg18
135192	176005	NM_001012277.1	2	NM_001013407.1	3	chr1	12900768	12901344	+	chr1	13238430	13239012	+	hg18	hg18
135657	104571	NM_003175.2	2	NM_002995.1	2	chr1	166777854	166777969	-	chr1	166815924	166816039	+	hg18	hg18
135976	15338	NM_139165.1	2	NM_024518.1	2	chr6	150252713	150252974	-	chr6	150428727	150428991	-	hg18	hg18
135976	52538	NM_139165.1	2	NM_001001788.1	2	chr6	150252713	150252974	-	chr6	150282381	150282645	-	hg18	hg18
135976	65509	NM_139165.1	2	NM_025217.2	2	chr6	150252713	150252974	-	chr6	150308137	150308401	+	hg18	hg18
135976	104505	NM_139165.1	2	NM_130900.1	2	chr6	150252713	150252974	-	chr6	150384808	150385072	-	hg18	hg18
135977	15339	NM_139165.1	3	NM_024518.1	3	chr6	150252176	150252452	-	chr6	150428226	150428502	-	hg18	hg18
136597	29212	NM_006273.2	2	NM_002982.3	2	chr17	29622277	29622395	+	chr17	29607353	29607471	+	hg18	hg18
138641	149345	NM_006864.1	2	NM_005874.1	3	chr19	59418430	59418466	-	chr19	59475930	59475966	-	hg18	hg18
138641	70250	NM_006864.1	2	NM_012276.3	2	chr19	59418430	59418466	-	chr19	59541948	59541984	-	hg18	hg18
138641	41799	NM_006864.1	2	NM_006866.1	2	chr19	59418430	59418466	-	chr19	59777354	59777390	+	hg18	hg18
138641	130705	NM_006864.1	2	NM_024318.1	2	chr19	59418430	59418466	-	chr19	59438182	59438218	-	hg18	hg18
138641	79063	NM_006864.1	2	NM_006865.2	2	chr19	59418430	59418466	-	chr19	59495754	59495790	-	hg18	hg18
138641	47160	NM_006864.1	2	NM_006669.2	4	chr19	59418430	59418466	-	chr19	59834533	59834569	+	hg18	hg18
138642	79064	NM_006864.1	3	NM_006865.2	3	chr19	59417961	59418246	-	chr19	59495277	59495565	-	hg18	hg18
138642	130706	NM_006864.1	3	NM_024318.1	3	chr19	59417961	59418246	-	chr19	59437713	59437998	-	hg18	hg18
138642	47161	NM_006864.1	3	NM_006669.2	5	chr19	59417961	59418246	-	chr19	59834762	59835050	+	hg18	hg18
138642	149346	NM_006864.1	3	NM_005874.1	4	chr19	59417961	59418246	-	chr19	59475457	59475742	-	hg18	hg18
138644	79066	NM_006864.1	5	NM_006865.2	5	chr19	59416766	59417063	-	chr19	59494294	59494591	-	hg18	hg18
138644	130708	NM_006864.1	5	NM_024318.1	5	chr19	59416766	59417063	-	chr19	59436518	59436815	-	hg18	hg18
138644	47163	NM_006864.1	5	NM_006669.2	7	chr19	59416766	59417063	-	chr19	59835726	59836023	+	hg18	hg18
138644	70253	NM_006864.1	5	NM_012276.3	5	chr19	59416766	59417063	-	chr19	59540482	59540779	-	hg18	hg18
138644	149348	NM_006864.1	5	NM_005874.1	6	chr19	59416766	59417063	-	chr19	59474478	59474775	-	hg18	hg18
138644	41802	NM_006864.1	5	NM_006866.1	5	chr19	59416766	59417063	-	chr19	59778534	59778831	+	hg18	hg18
138645	79067	NM_006864.1	6	NM_006865.2	6	chr19	59416209	59416512	-	chr19	59493738	59494041	-	hg18	hg18
138645	149349	NM_006864.1	6	NM_005874.1	7	chr19	59416209	59416512	-	chr19	59473925	59474228	-	hg18	hg18
138645	47164	NM_006864.1	6	NM_006669.2	8	chr19	59416209	59416512	-	chr19	59836278	59836581	+	hg18	hg18
138645	70254	NM_006864.1	6	NM_012276.3	6	chr19	59416209	59416512	-	chr19	59539923	59540226	-	hg18	hg18
138645	130709	NM_006864.1	6	NM_024318.1	6	chr19	59416209	59416512	-	chr19	59435961	59436264	-	hg18	hg18
138645	41803	NM_006864.1	6	NM_006866.1	6	chr19	59416209	59416512	-	chr19	59779085	59779388	+	hg18	hg18
138647	47167	NM_006864.1	8	NM_006669.2	11	chr19	59414809	59414926	-	chr19	59837903	59838026	+	hg18	hg18
138647	149352	NM_006864.1	8	NM_005874.1	10	chr19	59414809	59414926	-	chr19	59472472	59472595	-	hg18	hg18
138648	47168	NM_006864.1	9	NM_006669.2	12	chr19	59414443	59414519	-	chr19	59838366	59838442	+	hg18	hg18
138648	149353	NM_006864.1	9	NM_005874.1	11	chr19	59414443	59414519	-	chr19	59472046	59472122	-	hg18	hg18
138649	47169	NM_006864.1	10	NM_006669.2	13	chr19	59414325	59414363	-	chr19	59838521	59838559	+	hg18	hg18
138649	149354	NM_006864.1	10	NM_005874.1	12	chr19	59414325	59414363	-	chr19	59471929	59471967	-	hg18	hg18
138650	149355	NM_006864.1	11	NM_005874.1	13	chr19	59414041	59414094	-	chr19	59471616	59471669	-	hg18	hg18
138650	47170	NM_006864.1	11	NM_006669.2	14	chr19	59414041	59414094	-	chr19	59838819	59838872	+	hg18	hg18
138651	47171	NM_006864.1	12	NM_006669.2	15	chr19	59412999	59413155	-	chr19	59839759	59839915	+	hg18	hg18
139909	191763	NM_005143.2	2	NM_020995.3	2	chr16	70647560	70647643	+	chr16	70665291	70665377	+	hg18	hg18
139910	191764	NM_005143.2	3	NM_020995.3	3	chr16	70647929	70648031	+	chr16	70665683	70665785	+	hg18	hg18
140701	44237	NM_019077.2	2	NM_021027.2	2	chr2	234340418	234340550	+	chr2	234340418	234340550	+	hg18	hg18
140702	44238	NM_019077.2	3	NM_021027.2	3	chr2	234341233	234341321	+	chr2	234341233	234341321	+	hg18	hg18
140703	44239	NM_019077.2	4	NM_021027.2	4	chr2	234341604	234341824	+	chr2	234341604	234341824	+	hg18	hg18
142439	67687	NM_173537.2	3	NM_001003795.2	3	chr7	73885863	73886002	-	chr7	74166126	74166265	+	hg18	hg18
142440	67688	NM_173537.2	4	NM_001003795.2	4	chr7	73877397	73877517	-	chr7	74174627	74174747	+	hg18	hg18
142441	67689	NM_173537.2	5	NM_001003795.2	5	chr7	73875087	73875271	-	chr7	74176872	74177056	+	hg18	hg18
142442	67690	NM_173537.2	6	NM_001003795.2	6	chr7	73874890	73874919	-	chr7	74177224	74177253	+	hg18	hg18
142443	67691	NM_173537.2	7	NM_001003795.2	7	chr7	73872434	73872489	-	chr7	74179652	74179707	+	hg18	hg18
142444	67692	NM_173537.2	8	NM_001003795.2	8	chr7	73872019	73872063	-	chr7	74180078	74180122	+	hg18	hg18
142445	67693	NM_173537.2	9	NM_001003795.2	9	chr7	73865207	73865285	-	chr7	74186878	74186956	+	hg18	hg18
142446	67694	NM_173537.2	10	NM_001003795.2	10	chr7	73863365	73863422	-	chr7	74188746	74188803	+	hg18	hg18
142447	67695	NM_173537.2	11	NM_001003795.2	11	chr7	73861380	73861446	-	chr7	74190527	74190593	+	hg18	hg18
142448	67696	NM_173537.2	12	NM_001003795.2	12	chr7	73859210	73859288	-	chr7	74192693	74192771	+	hg18	hg18
142449	67697	NM_173537.2	13	NM_001003795.2	13	chr7	73857053	73857137	-	chr7	74194845	74194929	+	hg18	hg18
142450	67698	NM_173537.2	14	NM_001003795.2	14	chr7	73855574	73855758	-	chr7	74196224	74196408	+	hg18	hg18
142451	67699	NM_173537.2	15	NM_001003795.2	15	chr7	73854261	73854290	-	chr7	74197692	74197721	+	hg18	hg18
143090	117156	NM_174914.2	2	NM_152404.2	2	chr5	36100107	36100209	-	chr5	36024308	36024410	-	hg18	hg18
143091	117157	NM_174914.2	3	NM_152404.2	3	chr5	36087728	36087843	-	chr5	36003877	36003992	-	hg18	hg18
143092	117158	NM_174914.2	4	NM_152404.2	4	chr5	36084747	36085279	-	chr5	36001244	36001776	-	hg18	hg18
143093	117159	NM_174914.2	5	NM_152404.2	5	chr5	36075335	36075567	-	chr5	35993046	35993278	-	hg18	hg18
143094	117160	NM_174914.2	6	NM_152404.2	6	chr5	36073655	36073875	-	chr5	35991503	35991723	-	hg18	hg18
144902	192728	NM_000607.1	2	NM_000608.2	2	chr9	116125763	116125906	+	chr9	116132534	116132677	+	hg18	hg18
144903	192729	NM_000607.1	3	NM_000608.2	3	chr9	116126118	116126189	+	chr9	116132892	116132963	+	hg18	hg18
144904	192730	NM_000607.1	4	NM_000608.2	4	chr9	116126890	116126998	+	chr9	116133667	116133775	+	hg18	hg18
144905	192731	NM_000607.1	5	NM_000608.2	5	chr9	116127149	116127253	+	chr9	116133926	116134030	+	hg18	hg18
145328	182177	NM_019093.2	2	NM_019078.1	2	chr2	234340418	234340550	+	chr2	234340418	234340550	+	hg18	hg18
145328	75351	NM_019093.2	2	NM_007120.2	2	chr2	234340418	234340550	+	chr2	234340418	234340550	+	hg18	hg18
145329	75352	NM_019093.2	3	NM_007120.2	3	chr2	234341233	234341321	+	chr2	234341233	234341321	+	hg18	hg18
145329	182178	NM_019093.2	3	NM_019078.1	3	chr2	234341233	234341321	+	chr2	234341233	234341321	+	hg18	hg18
145330	182179	NM_019093.2	4	NM_019078.1	4	chr2	234341604	234341824	+	chr2	234341604	234341824	+	hg18	hg18
145330	75353	NM_019093.2	4	NM_007120.2	4	chr2	234341604	234341824	+	chr2	234341604	234341824	+	hg18	hg18
145468	134238	NM_145640.1	2	NM_145343.1	6	chr22	34871466	34871593	-	chr22	34987587	34987714	+	hg18	hg18
145468	70387	NM_145640.1	2	NM_030882.2	4	chr22	34871466	34871593	-	chr22	34957331	34957458	-	hg18	hg18
145775	96838	NM_199353.1	2	NM_002723.3	2	chr12	11398719	11398755	-	chr12	11353570	11353606	-	hg18	hg18
146050	53867	NM_006821.3	2	NM_001037161.1	2	chr14	73109844	73110047	+	chr14	73077949	73078152	+	hg18	hg18
147847	141485	NM_001004065.3	2	NM_007203.3	8	chr9	111938227	111940640	+	chr9	111938227	111940640	+	hg18	hg18
147848	141486	NM_001004065.3	3	NM_007203.3	9	chr9	111958419	111958598	+	chr9	111958419	111958598	+	hg18	hg18
148069	37131	NM_007049.2	3	NM_006995.3	3	chr6	26567687	26568035	+	chr6	26493221	26493569	+	hg18	hg18
148070	37132	NM_007049.2	4	NM_006995.3	4	chr6	26571450	26571732	+	chr6	26496219	26496501	+	hg18	hg18
148073	37135	NM_007049.2	7	NM_006995.3	7	chr6	26574268	26574295	+	chr6	26499009	26499036	+	hg18	hg18
148363	31391	NM_003147.4	4	NM_005636.3	4	chrX	52750271	52750367	-	chrX	48129737	48129833	+	hg18	hg18
148363	109656	NM_003147.4	4	NM_001034832.2	4	chrX	52750271	52750367	-	chrX	48154364	48154460	-	hg18	hg18
148363	123562	NM_003147.4	4	NM_005635.2	4	chrX	52750271	52750367	-	chrX	48002914	48003010	+	hg18	hg18
148363	32454	NM_003147.4	4	NM_173357.2	4	chrX	52750271	52750367	-	chrX	47855587	47855683	+	hg18	hg18
148363	79016	NM_003147.4	4	NM_173358.2	4	chrX	52750271	52750367	-	chrX	52698026	52698122	-	hg18	hg18
148363	86283	NM_003147.4	4	NM_174962.2	4	chrX	52750271	52750367	-	chrX	48047982	48048078	-	hg18	hg18
148364	86284	NM_003147.4	5	NM_174962.2	5	chrX	52748355	52748405	-	chrX	48046091	48046141	-	hg18	hg18
148364	79017	NM_003147.4	5	NM_173358.2	5	chrX	52748355	52748405	-	chrX	52696127	52696177	-	hg18	hg18
148364	32455	NM_003147.4	5	NM_173357.2	5	chrX	52748355	52748405	-	chrX	47857519	47857569	+	hg18	hg18
148364	123563	NM_003147.4	5	NM_005635.2	5	chrX	52748355	52748405	-	chrX	48006144	48006194	+	hg18	hg18
148364	31392	NM_003147.4	5	NM_005636.3	5	chrX	52748355	52748405	-	chrX	48131696	48131746	+	hg18	hg18
148364	109657	NM_003147.4	5	NM_001034832.2	5	chrX	52748355	52748405	-	chrX	48152451	48152501	-	hg18	hg18
148954	83478	NM_000515.3	2	NM_020991.3	2	chr17	59349437	59349598	-	chr17	59304270	59304431	-	hg18	hg18
148957	83480	NM_000515.3	4	NM_020991.3	4	chr17	59348851	59349016	-	chr17	59303668	59303833	-	hg18	hg18
148957	182896	NM_000515.3	4	NM_022579.1	4	chr17	59348851	59349016	-	chr17	59341253	59341418	-	hg18	hg18
149345	79063	NM_005874.1	3	NM_006865.2	2	chr19	59475930	59475966	-	chr19	59495754	59495790	-	hg18	hg18
149345	41799	NM_005874.1	3	NM_006866.1	2	chr19	59475930	59475966	-	chr19	59777354	59777390	+	hg18	hg18
149345	130705	NM_005874.1	3	NM_024318.1	2	chr19	59475930	59475966	-	chr19	59438182	59438218	-	hg18	hg18
149345	70250	NM_005874.1	3	NM_012276.3	2	chr19	59475930	59475966	-	chr19	59541948	59541984	-	hg18	hg18
149345	47160	NM_005874.1	3	NM_006669.2	4	chr19	59475930	59475966	-	chr19	59834533	59834569	+	hg18	hg18
149346	130706	NM_005874.1	4	NM_024318.1	3	chr19	59475457	59475742	-	chr19	59437713	59437998	-	hg18	hg18
149346	47161	NM_005874.1	4	NM_006669.2	5	chr19	59475457	59475742	-	chr19	59834762	59835050	+	hg18	hg18
149348	47163	NM_005874.1	6	NM_006669.2	7	chr19	59474478	59474775	-	chr19	59835726	59836023	+	hg18	hg18
149348	70253	NM_005874.1	6	NM_012276.3	5	chr19	59474478	59474775	-	chr19	59540482	59540779	-	hg18	hg18
149348	79066	NM_005874.1	6	NM_006865.2	5	chr19	59474478	59474775	-	chr19	59494294	59494591	-	hg18	hg18
149348	41802	NM_005874.1	6	NM_006866.1	5	chr19	59474478	59474775	-	chr19	59778534	59778831	+	hg18	hg18
149348	130708	NM_005874.1	6	NM_024318.1	5	chr19	59474478	59474775	-	chr19	59436518	59436815	-	hg18	hg18
149349	79067	NM_005874.1	7	NM_006865.2	6	chr19	59473925	59474228	-	chr19	59493738	59494041	-	hg18	hg18
149349	41803	NM_005874.1	7	NM_006866.1	6	chr19	59473925	59474228	-	chr19	59779085	59779388	+	hg18	hg18
149349	70254	NM_005874.1	7	NM_012276.3	6	chr19	59473925	59474228	-	chr19	59539923	59540226	-	hg18	hg18
149349	47164	NM_005874.1	7	NM_006669.2	8	chr19	59473925	59474228	-	chr19	59836278	59836581	+	hg18	hg18
149349	130709	NM_005874.1	7	NM_024318.1	6	chr19	59473925	59474228	-	chr19	59435961	59436264	-	hg18	hg18
149352	47167	NM_005874.1	10	NM_006669.2	11	chr19	59472472	59472595	-	chr19	59837903	59838026	+	hg18	hg18
149353	47168	NM_005874.1	11	NM_006669.2	12	chr19	59472046	59472122	-	chr19	59838366	59838442	+	hg18	hg18
149354	47169	NM_005874.1	12	NM_006669.2	13	chr19	59471929	59471967	-	chr19	59838521	59838559	+	hg18	hg18
149355	47170	NM_005874.1	13	NM_006669.2	14	chr19	59471616	59471669	-	chr19	59838819	59838872	+	hg18	hg18
150056	93532	NM_002770.2	2	NM_002771.2	2	chr7	142179851	142180011	+	chr9	33786640	33786800	+	hg18	hg18
150056	161858	NM_002770.2	2	NM_002769.2	2	chr7	142179851	142180011	+	chr7	142137979	142138139	+	hg18	hg18
150057	161859	NM_002770.2	3	NM_002769.2	3	chr7	142181068	142181322	+	chr7	142139198	142139452	+	hg18	hg18
150057	93533	NM_002770.2	3	NM_002771.2	3	chr7	142181068	142181322	+	chr9	33787826	33788080	+	hg18	hg18
150058	161860	NM_002770.2	4	NM_002769.2	4	chr7	142181721	142181858	+	chr7	142139855	142139992	+	hg18	hg18
150058	93534	NM_002770.2	4	NM_002771.2	4	chr7	142181721	142181858	+	chr9	33788483	33788620	+	hg18	hg18
150142	95380	NM_021822.1	2	NM_004900.3	2	chr22	37804882	37805036	+	chr22	37710025	37710182	+	hg18	hg18
150142	205260	NM_021822.1	2	NM_145298.4	2	chr22	37804882	37805036	+	chr22	37768887	37769041	+	hg18	hg18
150143	95381	NM_021822.1	3	NM_004900.3	3	chr22	37806883	37807178	+	chr22	37711762	37712042	+	hg18	hg18
150143	205262	NM_021822.1	3	NM_145298.4	3	chr22	37806883	37807178	+	chr22	37770891	37771171	+	hg18	hg18
150144	95382	NM_021822.1	4	NM_004900.3	4	chr22	37807421	37807536	+	chr22	37712248	37712363	+	hg18	hg18
150144	205263	NM_021822.1	4	NM_145298.4	4	chr22	37807421	37807536	+	chr22	37771378	37771493	+	hg18	hg18
150145	95383	NM_021822.1	5	NM_004900.3	5	chr22	37809681	37809835	+	chr22	37715407	37715561	+	hg18	hg18
150145	205264	NM_021822.1	5	NM_145298.4	5	chr22	37809681	37809835	+	chr22	37775375	37775532	+	hg18	hg18
150146	95384	NM_021822.1	6	NM_004900.3	6	chr22	37812229	37812518	+	chr22	37717282	37717577	+	hg18	hg18
150146	205265	NM_021822.1	6	NM_145298.4	6	chr22	37812229	37812518	+	chr22	37778024	37778304	+	hg18	hg18
150146	146012	NM_021822.1	6	NM_014508.2	3	chr22	37812229	37812518	+	chr22	37743716	37743996	+	hg18	hg18
150147	95385	NM_021822.1	7	NM_004900.3	7	chr22	37812961	37813077	+	chr22	37717984	37718100	+	hg18	hg18
150191	21017	NM_013289.1	2	NM_014512.1	2	chr19	60020800	60020836	+	chr19|NT_113949.1	116109	116145	+	hg18	hg18
150191	43512	NM_013289.1	2	NM_020535.3	2	chr19	60020800	60020836	+	chr19|NT_113949.1	87512	87548	+	hg18	hg18
150191	110408	NM_013289.1	2	NM_012313.1	2	chr19	60020800	60020836	+	chr19|NT_113949.1	99655	99691	+	hg18	hg18
150191	131821	NM_013289.1	2	NM_014218.1	2	chr19	60020800	60020836	+	chr19	59974112	59974148	+	hg18	hg18
150191	81718	NM_013289.1	2	NM_006737.1	2	chr19	60020800	60020836	+	chr19	60054486	60054522	+	hg18	hg18
150191	198398	NM_013289.1	2	NM_014513.1	2	chr19	60020800	60020836	+	chr19|NT_113949.1	99655	99691	+	hg18	hg18
150193	81720	NM_013289.1	4	NM_006737.1	4	chr19	60022979	60023279	+	chr19	60057013	60057313	+	hg18	hg18
150194	21019	NM_013289.1	5	NM_014512.1	4	chr19	60024831	60025125	+	chr19|NT_113949.1	120418	120712	+	hg18	hg18
150194	131823	NM_013289.1	5	NM_014218.1	4	chr19	60024831	60025125	+	chr19	59978428	59978722	+	hg18	hg18
150194	110410	NM_013289.1	5	NM_012313.1	4	chr19	60024831	60025125	+	chr19|NT_113949.1	103963	104257	+	hg18	hg18
150194	81721	NM_013289.1	5	NM_006737.1	5	chr19	60024831	60025125	+	chr19	60058885	60059179	+	hg18	hg18
150194	198400	NM_013289.1	5	NM_014513.1	4	chr19	60024831	60025125	+	chr19|NT_113949.1	103963	104257	+	hg18	hg18
150194	43514	NM_013289.1	5	NM_020535.3	4	chr19	60024831	60025125	+	chr19|NT_113949.1	89470	89764	+	hg18	hg18
150195	43515	NM_013289.1	6	NM_020535.3	5	chr19	60028294	60028345	+	chr19|NT_113949.1	91936	91987	+	hg18	hg18
150195	198401	NM_013289.1	6	NM_014513.1	5	chr19	60028294	60028345	+	chr19|NT_113949.1	107404	107455	+	hg18	hg18
150195	21020	NM_013289.1	6	NM_014512.1	5	chr19	60028294	60028345	+	chr19|NT_113949.1	123866	123917	+	hg18	hg18
150195	110411	NM_013289.1	6	NM_012313.1	5	chr19	60028294	60028345	+	chr19|NT_113949.1	107404	107455	+	hg18	hg18
150195	81722	NM_013289.1	6	NM_006737.1	6	chr19	60028294	60028345	+	chr19	60062345	60062396	+	hg18	hg18
150195	131824	NM_013289.1	6	NM_014218.1	5	chr19	60028294	60028345	+	chr19	59981875	59981926	+	hg18	hg18
150196	131825	NM_013289.1	7	NM_014218.1	6	chr19	60032627	60032732	+	chr19	59986185	59986287	+	hg18	hg18
150196	21021	NM_013289.1	7	NM_014512.1	6	chr19	60032627	60032732	+	chr19|NT_113949.1	128180	128285	+	hg18	hg18
150196	81723	NM_013289.1	7	NM_006737.1	7	chr19	60032627	60032732	+	chr19	60069071	60069176	+	hg18	hg18
150196	198402	NM_013289.1	7	NM_014513.1	6	chr19	60032627	60032732	+	chr19|NT_113949.1	111720	111825	+	hg18	hg18
150196	110412	NM_013289.1	7	NM_012313.1	6	chr19	60032627	60032732	+	chr19|NT_113949.1	111720	111825	+	hg18	hg18
150196	43516	NM_013289.1	7	NM_020535.3	6	chr19	60032627	60032732	+	chr19|NT_113949.1	94752	94857	+	hg18	hg18
150197	21022	NM_013289.1	8	NM_014512.1	7	chr19	60033194	60033247	+	chr19|NT_113949.1	128747	128800	+	hg18	hg18
150197	110413	NM_013289.1	8	NM_012313.1	7	chr19	60033194	60033247	+	chr19|NT_113949.1	112287	112340	+	hg18	hg18
150197	131826	NM_013289.1	8	NM_014218.1	7	chr19	60033194	60033247	+	chr19	59986749	59986802	+	hg18	hg18
150197	198403	NM_013289.1	8	NM_014513.1	7	chr19	60033194	60033247	+	chr19|NT_113949.1	112287	112340	+	hg18	hg18
150197	43517	NM_013289.1	8	NM_020535.3	7	chr19	60033194	60033247	+	chr19|NT_113949.1	95319	95372	+	hg18	hg18
150197	81724	NM_013289.1	8	NM_006737.1	8	chr19	60033194	60033247	+	chr19	60069636	60069689	+	hg18	hg18
150534	87480	NM_005951.1	2	NM_005949.1	2	chr16	55261918	55261984	+	chr16	55250087	55250153	+	hg18	hg18
150706	28555	NM_033288.2	4	NM_024733.2	3	chr19	58270121	58270248	-	chr19	58370509	58370636	-	hg18	hg18
150706	115940	NM_033288.2	4	NM_178523.3	3	chr19	58270121	58270248	-	chr19	57318987	57319114	-	hg18	hg18
151722	86283	NM_174961.2	4	NM_174962.2	4	chrX	52672066	52672162	+	chrX	48047982	48048078	-	hg18	hg18
151722	148363	NM_174961.2	4	NM_003147.4	4	chrX	52672066	52672162	+	chrX	52750271	52750367	-	hg18	hg18
151722	12090	NM_174961.2	4	NM_021015.3	5	chrX	52672066	52672162	+	chrX	47938508	47938604	-	hg18	hg18
151722	123562	NM_174961.2	4	NM_005635.2	4	chrX	52672066	52672162	+	chrX	48002914	48003010	+	hg18	hg18
151722	31391	NM_174961.2	4	NM_005636.3	4	chrX	52672066	52672162	+	chrX	48129737	48129833	+	hg18	hg18
151722	109656	NM_174961.2	4	NM_001034832.2	4	chrX	52672066	52672162	+	chrX	48154364	48154460	-	hg18	hg18
151722	32454	NM_174961.2	4	NM_173357.2	4	chrX	52672066	52672162	+	chrX	47855587	47855683	+	hg18	hg18
151722	79016	NM_174961.2	4	NM_173358.2	4	chrX	52672066	52672162	+	chrX	52698026	52698122	-	hg18	hg18
151723	123563	NM_174961.2	5	NM_005635.2	5	chrX	52674022	52674072	+	chrX	48006144	48006194	+	hg18	hg18
151723	148364	NM_174961.2	5	NM_003147.4	5	chrX	52674022	52674072	+	chrX	52748355	52748405	-	hg18	hg18
151723	109657	NM_174961.2	5	NM_001034832.2	5	chrX	52674022	52674072	+	chrX	48152451	48152501	-	hg18	hg18
151723	86284	NM_174961.2	5	NM_174962.2	5	chrX	52674022	52674072	+	chrX	48046091	48046141	-	hg18	hg18
151723	12091	NM_174961.2	5	NM_021015.3	6	chrX	52674022	52674072	+	chrX	47936611	47936661	-	hg18	hg18
151723	31392	NM_174961.2	5	NM_005636.3	5	chrX	52674022	52674072	+	chrX	48131696	48131746	+	hg18	hg18
151723	79017	NM_174961.2	5	NM_173358.2	5	chrX	52674022	52674072	+	chrX	52696127	52696177	-	hg18	hg18
151723	32455	NM_174961.2	5	NM_173357.2	5	chrX	52674022	52674072	+	chrX	47857519	47857569	+	hg18	hg18
155578	149345	NM_006863.1	3	NM_005874.1	3	chr19	59797717	59797753	+	chr19	59475930	59475966	-	hg18	hg18
155578	47160	NM_006863.1	3	NM_006669.2	4	chr19	59797717	59797753	+	chr19	59834533	59834569	+	hg18	hg18
155578	79063	NM_006863.1	3	NM_006865.2	2	chr19	59797717	59797753	+	chr19	59495754	59495790	-	hg18	hg18
155578	130705	NM_006863.1	3	NM_024318.1	2	chr19	59797717	59797753	+	chr19	59438182	59438218	-	hg18	hg18
155578	138641	NM_006863.1	3	NM_006864.1	2	chr19	59797717	59797753	+	chr19	59418430	59418466	-	hg18	hg18
155578	70250	NM_006863.1	3	NM_012276.3	2	chr19	59797717	59797753	+	chr19	59541948	59541984	-	hg18	hg18
155578	41799	NM_006863.1	3	NM_006866.1	2	chr19	59797717	59797753	+	chr19	59777354	59777390	+	hg18	hg18
155579	79064	NM_006863.1	4	NM_006865.2	3	chr19	59797941	59798229	+	chr19	59495277	59495565	-	hg18	hg18
155579	149346	NM_006863.1	4	NM_005874.1	4	chr19	59797941	59798229	+	chr19	59475457	59475742	-	hg18	hg18
155579	130706	NM_006863.1	4	NM_024318.1	3	chr19	59797941	59798229	+	chr19	59437713	59437998	-	hg18	hg18
155579	138642	NM_006863.1	4	NM_006864.1	3	chr19	59797941	59798229	+	chr19	59417961	59418246	-	hg18	hg18
155579	47161	NM_006863.1	4	NM_006669.2	5	chr19	59797941	59798229	+	chr19	59834762	59835050	+	hg18	hg18
155581	47163	NM_006863.1	6	NM_006669.2	7	chr19	59798915	59799212	+	chr19	59835726	59836023	+	hg18	hg18
155581	70253	NM_006863.1	6	NM_012276.3	5	chr19	59798915	59799212	+	chr19	59540482	59540779	-	hg18	hg18
155581	138644	NM_006863.1	6	NM_006864.1	5	chr19	59798915	59799212	+	chr19	59416766	59417063	-	hg18	hg18
155581	130708	NM_006863.1	6	NM_024318.1	5	chr19	59798915	59799212	+	chr19	59436518	59436815	-	hg18	hg18
155581	41802	NM_006863.1	6	NM_006866.1	5	chr19	59798915	59799212	+	chr19	59778534	59778831	+	hg18	hg18
155581	79066	NM_006863.1	6	NM_006865.2	5	chr19	59798915	59799212	+	chr19	59494294	59494591	-	hg18	hg18
155581	149348	NM_006863.1	6	NM_005874.1	6	chr19	59798915	59799212	+	chr19	59474478	59474775	-	hg18	hg18
155582	47164	NM_006863.1	7	NM_006669.2	8	chr19	59799465	59799768	+	chr19	59836278	59836581	+	hg18	hg18
155582	41803	NM_006863.1	7	NM_006866.1	6	chr19	59799465	59799768	+	chr19	59779085	59779388	+	hg18	hg18
155582	130709	NM_006863.1	7	NM_024318.1	6	chr19	59799465	59799768	+	chr19	59435961	59436264	-	hg18	hg18
155582	138645	NM_006863.1	7	NM_006864.1	6	chr19	59799465	59799768	+	chr19	59416209	59416512	-	hg18	hg18
155582	70254	NM_006863.1	7	NM_012276.3	6	chr19	59799465	59799768	+	chr19	59539923	59540226	-	hg18	hg18
155582	79067	NM_006863.1	7	NM_006865.2	6	chr19	59799465	59799768	+	chr19	59493738	59494041	-	hg18	hg18
155582	149349	NM_006863.1	7	NM_005874.1	7	chr19	59799465	59799768	+	chr19	59473925	59474228	-	hg18	hg18
155625	63307	NM_001017389.1	5	NM_001055.2	3	chr16	29380459	29380585	+	chr16	28527299	28527425	-	hg18	hg18
155626	63308	NM_001017389.1	6	NM_001055.2	4	chr16	29380674	29380772	+	chr16	28527112	28527210	-	hg18	hg18
155627	63309	NM_001017389.1	7	NM_001055.2	5	chr16	29382166	29382293	+	chr16	28525772	28525899	-	hg18	hg18
155628	63310	NM_001017389.1	8	NM_001055.2	6	chr16	29382388	29382483	+	chr16	28525582	28525677	-	hg18	hg18
155629	63311	NM_001017389.1	9	NM_001055.2	7	chr16	29382981	29383162	+	chr16	28524877	28525058	-	hg18	hg18
156004	158480	NM_018188.2	2	NM_031921.4	2	chr1	1441254	1441331	+	chr1	1402516	1402593	+	hg18	hg18
156005	158481	NM_018188.2	3	NM_031921.4	3	chr1	1442409	1442655	+	chr1	1403886	1403988	+	hg18	hg18
156006	158482	NM_018188.2	4	NM_031921.4	4	chr1	1442958	1443018	+	chr1	1404291	1404351	+	hg18	hg18
156007	158483	NM_018188.2	5	NM_031921.4	5	chr1	1444163	1444233	+	chr1	1406109	1406179	+	hg18	hg18
156008	158484	NM_018188.2	6	NM_031921.4	6	chr1	1445383	1445549	+	chr1	1407380	1407546	+	hg18	hg18
156009	158485	NM_018188.2	7	NM_031921.4	7	chr1	1445790	1445860	+	chr1	1407787	1407857	+	hg18	hg18
156010	158486	NM_018188.2	8	NM_031921.4	8	chr1	1447986	1448142	+	chr1	1410258	1410414	+	hg18	hg18
156011	158487	NM_018188.2	9	NM_031921.4	9	chr1	1448753	1448810	+	chr1	1411024	1411081	+	hg18	hg18
156012	158488	NM_018188.2	10	NM_031921.4	10	chr1	1449081	1449207	+	chr1	1411352	1411478	+	hg18	hg18
156013	158489	NM_018188.2	11	NM_031921.4	11	chr1	1449515	1449640	+	chr1	1411786	1411911	+	hg18	hg18
156014	158490	NM_018188.2	12	NM_031921.4	12	chr1	1450482	1450534	+	chr1	1413105	1413157	+	hg18	hg18
156015	158491	NM_018188.2	13	NM_031921.4	13	chr1	1451703	1451774	+	chr1	1414446	1414517	+	hg18	hg18
156016	158492	NM_018188.2	14	NM_031921.4	14	chr1	1452937	1453105	+	chr1	1415499	1415667	+	hg18	hg18
156017	158493	NM_018188.2	15	NM_031921.4	15	chr1	1454465	1454574	+	chr1	1415805	1415914	+	hg18	hg18
156826	171485	NM_005952.2	2	NM_175617.3	2	chr16	55274577	55274643	+	chr16	55217878	55217944	+	hg18	hg18
157414	107499	NM_000498.2	2	NM_000497.3	2	chr8	143995476	143995632	-	chr8	143957449	143957605	-	hg18	hg18
157415	107500	NM_000498.2	3	NM_000497.3	3	chr8	143993463	143993663	-	chr8	143955440	143955640	-	hg18	hg18
157416	107501	NM_000498.2	4	NM_000497.3	4	chr8	143993122	143993326	-	chr8	143955099	143955303	-	hg18	hg18
157417	107502	NM_000498.2	5	NM_000497.3	5	chr8	143992681	143992836	-	chr8	143954658	143954813	-	hg18	hg18
157418	107503	NM_000498.2	6	NM_000497.3	6	chr8	143991702	143991869	-	chr8	143954129	143954296	-	hg18	hg18
157419	107504	NM_000498.2	7	NM_000497.3	7	chr8	143991224	143991303	-	chr8	143953651	143953730	-	hg18	hg18
157420	107505	NM_000498.2	8	NM_000497.3	8	chr8	143990947	143991145	-	chr8	143953374	143953572	-	hg18	hg18
159278	49177	NM_002127.3	2	NM_005516.4	2	chr6	29903802	29904072	+	chr6	30565481	30565751	+	hg18	hg18
159278	17218	NM_002127.3	2	NM_002116.5	2	chr6	29903802	29904072	+	chr6	30018512	30018782	+	hg18	hg18
159278	103623	NM_002127.3	2	NM_005514.5	2	chr6	29903802	29904072	+	chr6	31432443	31432713	-	hg18	hg18
159279	103624	NM_002127.3	3	NM_005514.5	3	chr6	29904298	29904574	+	chr6	31431922	31432198	-	hg18	hg18
159279	49178	NM_002127.3	3	NM_005516.4	3	chr6	29904298	29904574	+	chr6	30565995	30566271	+	hg18	hg18
159279	17219	NM_002127.3	3	NM_002116.5	3	chr6	29904298	29904574	+	chr6	30019023	30019299	+	hg18	hg18
159280	17220	NM_002127.3	4	NM_002116.5	4	chr6	29905173	29905449	+	chr6	30019877	30020153	+	hg18	hg18
159280	103625	NM_002127.3	4	NM_005514.5	4	chr6	29905173	29905449	+	chr6	31431072	31431348	-	hg18	hg18
159280	49179	NM_002127.3	4	NM_005516.4	4	chr6	29905173	29905449	+	chr6	30566892	30567168	+	hg18	hg18
159281	103626	NM_002127.3	5	NM_005514.5	5	chr6	29905571	29905688	+	chr6	31430862	31430979	-	hg18	hg18
159281	49180	NM_002127.3	5	NM_005516.4	5	chr6	29905571	29905688	+	chr6	30567292	30567409	+	hg18	hg18
159281	17221	NM_002127.3	5	NM_002116.5	5	chr6	29905571	29905688	+	chr6	30020255	30020372	+	hg18	hg18
159849	39923	NM_014287.3	2	NM_001004060.1	2	chr16	14839764	14839854	+	chr16	18476524	18476614	-	hg18	hg18
159849	179080	NM_014287.3	2	NM_001004067.1	2	chr16	14839764	14839854	+	chr16	16238258	16238348	+	hg18	hg18
159850	179081	NM_014287.3	3	NM_001004067.1	3	chr16	14842719	14842765	+	chr16	16241208	16241254	+	hg18	hg18
159850	39924	NM_014287.3	3	NM_001004060.1	3	chr16	14842719	14842765	+	chr16	18473629	18473675	-	hg18	hg18
159851	179082	NM_014287.3	4	NM_001004067.1	4	chr16	14846031	14846132	+	chr16	16244518	16244619	+	hg18	hg18
159851	39925	NM_014287.3	4	NM_001004060.1	4	chr16	14846031	14846132	+	chr16	18470261	18470362	-	hg18	hg18
159852	179083	NM_014287.3	5	NM_001004067.1	5	chr16	14847934	14848041	+	chr16	16246425	16246532	+	hg18	hg18
159852	39926	NM_014287.3	5	NM_001004060.1	5	chr16	14847934	14848041	+	chr16	18468343	18468450	-	hg18	hg18
159853	39927	NM_014287.3	6	NM_001004060.1	6	chr16	14850256	14850329	+	chr16	18466050	18466123	-	hg18	hg18
159853	179084	NM_014287.3	6	NM_001004067.1	6	chr16	14850256	14850329	+	chr16	16248752	16248825	+	hg18	hg18
159854	39928	NM_014287.3	7	NM_001004060.1	7	chr16	14853787	14853940	+	chr16	18462439	18462592	-	hg18	hg18
159854	179085	NM_014287.3	7	NM_001004067.1	7	chr16	14853787	14853940	+	chr16	16252285	16252438	+	hg18	hg18
159855	179086	NM_014287.3	8	NM_001004067.1	8	chr16	14854824	14854962	+	chr16	16253320	16253458	+	hg18	hg18
159855	39929	NM_014287.3	8	NM_001004060.1	8	chr16	14854824	14854962	+	chr16	18461416	18461554	-	hg18	hg18
159856	179087	NM_014287.3	9	NM_001004067.1	9	chr16	14855294	14855384	+	chr16	16253790	16253880	+	hg18	hg18
159856	39930	NM_014287.3	9	NM_001004060.1	9	chr16	14855294	14855384	+	chr16	18460994	18461084	-	hg18	hg18
159857	179088	NM_014287.3	10	NM_001004067.1	10	chr16	14858574	14858680	+	chr16	16257077	16257183	+	hg18	hg18
159857	39931	NM_014287.3	10	NM_001004060.1	10	chr16	14858574	14858680	+	chr16	18457681	18457787	-	hg18	hg18
159858	39932	NM_014287.3	11	NM_001004060.1	11	chr16	14858862	14859013	+	chr16	18457348	18457499	-	hg18	hg18
159858	179089	NM_014287.3	11	NM_001004067.1	11	chr16	14858862	14859013	+	chr16	16257365	16257516	+	hg18	hg18
159859	179090	NM_014287.3	12	NM_001004067.1	12	chr16	14864370	14864545	+	chr16	16262859	16263034	+	hg18	hg18
159859	39933	NM_014287.3	12	NM_001004060.1	12	chr16	14864370	14864545	+	chr16	18451827	18452002	-	hg18	hg18
159860	179091	NM_014287.3	13	NM_001004067.1	13	chr16	14865942	14866084	+	chr16	16264431	16264573	+	hg18	hg18
159860	39934	NM_014287.3	13	NM_001004060.1	13	chr16	14865942	14866084	+	chr16	18450288	18450430	-	hg18	hg18
159861	39935	NM_014287.3	14	NM_001004060.1	14	chr16	14866381	14866513	+	chr16	18449859	18449991	-	hg18	hg18
159861	179092	NM_014287.3	14	NM_001004067.1	14	chr16	14866381	14866513	+	chr16	16264870	16265002	+	hg18	hg18
159862	179093	NM_014287.3	15	NM_001004067.1	15	chr16	14867912	14868049	+	chr16	16266400	16266537	+	hg18	hg18
159862	39936	NM_014287.3	15	NM_001004060.1	15	chr16	14867912	14868049	+	chr16	18448323	18448460	-	hg18	hg18
159863	179094	NM_014287.3	16	NM_001004067.1	16	chr16	14869905	14869993	+	chr16	16268401	16268489	+	hg18	hg18
159863	39937	NM_014287.3	16	NM_001004060.1	16	chr16	14869905	14869993	+	chr16	18446359	18446447	-	hg18	hg18
159864	39938	NM_014287.3	17	NM_001004060.1	17	chr16	14872978	14873042	+	chr16	18443311	18443375	-	hg18	hg18
159864	179095	NM_014287.3	17	NM_001004067.1	17	chr16	14872978	14873042	+	chr16	16271478	16271542	+	hg18	hg18
159865	179096	NM_014287.3	18	NM_001004067.1	18	chr16	14873591	14873687	+	chr16	16272090	16272186	+	hg18	hg18
159865	39939	NM_014287.3	18	NM_001004060.1	18	chr16	14873591	14873687	+	chr16	18442666	18442762	-	hg18	hg18
159866	39940	NM_014287.3	19	NM_001004060.1	19	chr16	14876393	14876612	+	chr16	18439587	18439806	-	hg18	hg18
159866	179097	NM_014287.3	19	NM_001004067.1	19	chr16	14876393	14876612	+	chr16	16275046	16275265	+	hg18	hg18
159867	39941	NM_014287.3	20	NM_001004060.1	20	chr16	14876697	14876780	+	chr16	18439419	18439502	-	hg18	hg18
159867	179098	NM_014287.3	20	NM_001004067.1	20	chr16	14876697	14876780	+	chr16	16275350	16275433	+	hg18	hg18
159868	39942	NM_014287.3	21	NM_001004060.1	21	chr16	14877716	14877876	+	chr16	18438323	18438483	-	hg18	hg18
159868	179099	NM_014287.3	21	NM_001004067.1	21	chr16	14877716	14877876	+	chr16	16276369	16276529	+	hg18	hg18
159869	39943	NM_014287.3	22	NM_001004060.1	22	chr16	14878021	14878148	+	chr16	18438051	18438178	-	hg18	hg18
159869	179100	NM_014287.3	22	NM_001004067.1	22	chr16	14878021	14878148	+	chr16	16276674	16276801	+	hg18	hg18
159870	179101	NM_014287.3	23	NM_001004067.1	23	chr16	14880078	14880192	+	chr16	16278727	16278841	+	hg18	hg18
159870	39944	NM_014287.3	23	NM_001004060.1	23	chr16	14880078	14880192	+	chr16	18436011	18436125	-	hg18	hg18
159871	39945	NM_014287.3	24	NM_001004060.1	24	chr16	14881372	14881500	+	chr16	18434705	18434833	-	hg18	hg18
159871	179102	NM_014287.3	24	NM_001004067.1	24	chr16	14881372	14881500	+	chr16	16280019	16280147	+	hg18	hg18
159872	39946	NM_014287.3	25	NM_001004060.1	25	chr16	14882901	14883043	+	chr16	18433164	18433306	-	hg18	hg18
159872	179103	NM_014287.3	25	NM_001004067.1	25	chr16	14882901	14883043	+	chr16	16281546	16281688	+	hg18	hg18
159873	179104	NM_014287.3	26	NM_001004067.1	26	chr16	14883951	14884035	+	chr16	16282596	16282680	+	hg18	hg18
159873	39947	NM_014287.3	26	NM_001004060.1	26	chr16	14883951	14884035	+	chr16	18432172	18432256	-	hg18	hg18
159874	39948	NM_014287.3	27	NM_001004060.1	27	chr16	14885729	14885840	+	chr16	18430367	18430478	-	hg18	hg18
159874	179105	NM_014287.3	27	NM_001004067.1	27	chr16	14885729	14885840	+	chr16	16284373	16284484	+	hg18	hg18
159875	39949	NM_014287.3	28	NM_001004060.1	28	chr16	14888118	14888220	+	chr16	18427987	18428089	-	hg18	hg18
159875	179106	NM_014287.3	28	NM_001004067.1	28	chr16	14888118	14888220	+	chr16	16286762	16286864	+	hg18	hg18
159876	39950	NM_014287.3	29	NM_001004060.1	29	chr16	14890453	14890573	+	chr16	18425631	18425751	-	hg18	hg18
159876	179107	NM_014287.3	29	NM_001004067.1	29	chr16	14890453	14890573	+	chr16	16289100	16289220	+	hg18	hg18
159877	39951	NM_014287.3	30	NM_001004060.1	30	chr16	14896355	14896448	+	chr16	18419749	18419842	-	hg18	hg18
159877	179108	NM_014287.3	30	NM_001004067.1	30	chr16	14896355	14896448	+	chr16	16295009	16295102	+	hg18	hg18
160322	30045	NM_052941.2	3	NM_207398.1	3	chr1	89433567	89433695	-	chr1	89403001	89403129	-	hg18	hg18
160323	30046	NM_052941.2	4	NM_207398.1	4	chr1	89431573	89431683	-	chr1	89390938	89391048	-	hg18	hg18
160324	30047	NM_052941.2	5	NM_207398.1	5	chr1	89431174	89431371	-	chr1	89390538	89390735	-	hg18	hg18
160325	30048	NM_052941.2	6	NM_207398.1	6	chr1	89429531	89429777	-	chr1	89388600	89388846	-	hg18	hg18
160326	30049	NM_052941.2	7	NM_207398.1	7	chr1	89428308	89428589	-	chr1	89387562	89387843	-	hg18	hg18
160327	30050	NM_052941.2	8	NM_207398.1	8	chr1	89426852	89427065	-	chr1	89385837	89386050	-	hg18	hg18
160328	30051	NM_052941.2	9	NM_207398.1	9	chr1	89425270	89425373	-	chr1	89379816	89379919	-	hg18	hg18
160329	30052	NM_052941.2	10	NM_207398.1	10	chr1	89424603	89424797	-	chr1	89371528	89371722	-	hg18	hg18
161858	93532	NM_002769.2	2	NM_002771.2	2	chr7	142137979	142138139	+	chr9	33786640	33786800	+	hg18	hg18
161859	93533	NM_002769.2	3	NM_002771.2	3	chr7	142139198	142139452	+	chr9	33787826	33788080	+	hg18	hg18
161860	93534	NM_002769.2	4	NM_002771.2	4	chr7	142139855	142139992	+	chr9	33788483	33788620	+	hg18	hg18
162648	91080	NM_002122.3	2	NM_020056.2	2	chr6	32717064	32717313	+	chr6	32820913	32821162	+	hg18	hg18
162649	91081	NM_002122.3	3	NM_020056.2	3	chr6	32717726	32718008	+	chr6	32821545	32821827	+	hg18	hg18
162690	117403	NM_181334.3	5	NM_001017526.1	3	chr22	43576620	43576708	+	chr22	43576620	43576708	+	hg18	hg18
162691	117404	NM_181334.3	6	NM_001017526.1	4	chr22	43582850	43582982	+	chr22	43582850	43582982	+	hg18	hg18
162693	117407	NM_181334.3	8	NM_001017526.1	7	chr22	43596914	43597013	+	chr22	43596914	43597013	+	hg18	hg18
162694	117408	NM_181334.3	9	NM_001017526.1	8	chr22	43600026	43600137	+	chr22	43600026	43600137	+	hg18	hg18
162695	117409	NM_181334.3	10	NM_001017526.1	9	chr22	43619812	43619886	+	chr22	43619812	43619886	+	hg18	hg18
162696	117410	NM_181334.3	11	NM_001017526.1	10	chr22	43622516	43622594	+	chr22	43622516	43622594	+	hg18	hg18
162697	117411	NM_181334.3	12	NM_001017526.1	11	chr22	43623475	43623604	+	chr22	43623475	43623604	+	hg18	hg18
162698	117412	NM_181334.3	13	NM_001017526.1	12	chr22	43634274	43634378	+	chr22	43634274	43634378	+	hg18	hg18
163306	33101	NM_013447.2	3	NM_078481.2	2	chr19	14746067	14746118	-	chr19	14360261	14360312	+	hg18	hg18
163307	33102	NM_013447.2	4	NM_078481.2	3	chr19	14745749	14745866	-	chr19	14360513	14360630	+	hg18	hg18
163308	33103	NM_013447.2	5	NM_078481.2	4	chr19	14744153	14744309	-	chr19	14362735	14362891	+	hg18	hg18
163309	33104	NM_013447.2	6	NM_078481.2	5	chr19	14738789	14738921	-	chr19	14368153	14368285	+	hg18	hg18
163310	33105	NM_013447.2	7	NM_078481.2	6	chr19	14738046	14738193	-	chr19	14368888	14369035	+	hg18	hg18
163311	33106	NM_013447.2	8	NM_078481.2	7	chr19	14737469	14737616	-	chr19	14369469	14369616	+	hg18	hg18
163312	33107	NM_013447.2	9	NM_078481.2	8	chr19	14737335	14737382	-	chr19	14369700	14369747	+	hg18	hg18
163313	33108	NM_013447.2	10	NM_078481.2	9	chr19	14737131	14737209	-	chr19	14369873	14369951	+	hg18	hg18
163314	33109	NM_013447.2	11	NM_078481.2	10	chr19	14736244	14736422	-	chr19	14373197	14373375	+	hg18	hg18
163315	33110	NM_013447.2	12	NM_078481.2	11	chr19	14728049	14728157	-	chr19	14373464	14373572	+	hg18	hg18
163316	33111	NM_013447.2	13	NM_078481.2	12	chr19	14727465	14727689	-	chr19	14374408	14374674	+	hg18	hg18
163320	33114	NM_013447.2	16	NM_078481.2	15	chr19	14723247	14723483	-	chr19	14378142	14378369	+	hg18	hg18
163321	33115	NM_013447.2	17	NM_078481.2	16	chr19	14718707	14718774	-	chr19	14378511	14378578	+	hg18	hg18
163322	33116	NM_013447.2	18	NM_078481.2	17	chr19	14718043	14718135	-	chr19	14378680	14378772	+	hg18	hg18
163323	33117	NM_013447.2	19	NM_078481.2	18	chr19	14715427	14715596	-	chr19	14378872	14379041	+	hg18	hg18
163518	176005	NM_001010890.1	4	NM_001013407.1	3	chr1	13297553	13298135	+	chr1	13238430	13239012	+	hg18	hg18
164449	57112	NM_001018136.1	6	NM_001018137.1	3	chr17	46600601	46600703	+	chr17	46600601	46600703	+	hg18	hg18
164450	57113	NM_001018136.1	7	NM_001018137.1	4	chr17	46602296	46602409	+	chr17	46602296	46602409	+	hg18	hg18
168530	7637	NM_001009567.1	2	NM_002438.1	2	chr10	17905078	17905480	+	chr10	18152049	18152451	+	hg18	hg18
168531	7638	NM_001009567.1	3	NM_002438.1	3	chr10	17909546	17909720	+	chr10	18156500	18156674	+	hg18	hg18
168532	7639	NM_001009567.1	4	NM_002438.1	4	chr10	17915679	17915844	+	chr10	18162633	18162798	+	hg18	hg18
168533	7640	NM_001009567.1	5	NM_002438.1	5	chr10	17922697	17922811	+	chr10	18169627	18169741	+	hg18	hg18
168534	7641	NM_001009567.1	6	NM_002438.1	6	chr10	17927294	17927441	+	chr10	18174223	18174370	+	hg18	hg18
168535	7642	NM_001009567.1	7	NM_002438.1	7	chr10	17931588	17931774	+	chr10	18178513	18178699	+	hg18	hg18
168536	7643	NM_001009567.1	8	NM_002438.1	8	chr10	17934981	17935139	+	chr10	18181901	18182059	+	hg18	hg18
168537	7644	NM_001009567.1	9	NM_002438.1	9	chr10	17938257	17938368	+	chr10	18185176	18185287	+	hg18	hg18
168538	7645	NM_001009567.1	10	NM_002438.1	10	chr10	17943402	17943518	+	chr10	18190321	18190437	+	hg18	hg18
168539	7646	NM_001009567.1	11	NM_002438.1	11	chr10	17945549	17945698	+	chr10	18192468	18192617	+	hg18	hg18
168540	7647	NM_001009567.1	12	NM_002438.1	12	chr10	17948576	17948776	+	chr10	18195496	18195696	+	hg18	hg18
168541	7648	NM_001009567.1	13	NM_002438.1	13	chr10	17952263	17952391	+	chr10	18199180	18199308	+	hg18	hg18
168542	7649	NM_001009567.1	14	NM_002438.1	14	chr10	17952865	17952953	+	chr10	18199782	18199870	+	hg18	hg18
168543	7650	NM_001009567.1	15	NM_002438.1	15	chr10	17953999	17954144	+	chr10	18200916	18201061	+	hg18	hg18
168544	7651	NM_001009567.1	16	NM_002438.1	16	chr10	17955801	17955843	+	chr10	18202718	18202760	+	hg18	hg18
168545	7652	NM_001009567.1	17	NM_002438.1	17	chr10	17957107	17957271	+	chr10	18204024	18204188	+	hg18	hg18
168546	7653	NM_001009567.1	18	NM_002438.1	18	chr10	17959917	17959985	+	chr10	18206834	18206902	+	hg18	hg18
168547	7654	NM_001009567.1	19	NM_002438.1	19	chr10	17961738	17961839	+	chr10	18208655	18208756	+	hg18	hg18
168548	7655	NM_001009567.1	20	NM_002438.1	20	chr10	17962542	17962688	+	chr10	18209459	18209605	+	hg18	hg18
168549	7656	NM_001009567.1	21	NM_002438.1	21	chr10	17963084	17963199	+	chr10	18210001	18210116	+	hg18	hg18
168550	7657	NM_001009567.1	22	NM_002438.1	22	chr10	17967284	17967451	+	chr10	18214203	18214370	+	hg18	hg18
168551	7658	NM_001009567.1	23	NM_002438.1	23	chr10	17976226	17976329	+	chr10	18223144	18223247	+	hg18	hg18
168552	7659	NM_001009567.1	24	NM_002438.1	24	chr10	17980051	17980284	+	chr10	18226968	18227201	+	hg18	hg18
168553	7660	NM_001009567.1	25	NM_002438.1	25	chr10	17982807	17982973	+	chr10	18229722	18229888	+	hg18	hg18
168554	7661	NM_001009567.1	26	NM_002438.1	26	chr10	17983992	17984142	+	chr10	18230907	18231057	+	hg18	hg18
168555	7662	NM_001009567.1	27	NM_002438.1	27	chr10	17988907	17989021	+	chr10	18235820	18235934	+	hg18	hg18
168556	7663	NM_001009567.1	28	NM_002438.1	28	chr10	17989555	17989720	+	chr10	18236468	18236633	+	hg18	hg18
168557	7664	NM_001009567.1	29	NM_002438.1	29	chr10	17991327	17991369	+	chr10	18238240	18238282	+	hg18	hg18
170457	121141	NM_172138.1	3	NM_172139.2	2	chr19	44451631	44451709	+	chr19	44426896	44426974	-	hg18	hg18
170457	74939	NM_172138.1	3	NM_172140.1	2	chr19	44451631	44451709	+	chr19	44479284	44479362	+	hg18	hg18
170458	74940	NM_172138.1	4	NM_172140.1	3	chr19	44451967	44452117	+	chr19	44480443	44480587	+	hg18	hg18
170458	121142	NM_172138.1	4	NM_172139.2	3	chr19	44451967	44452117	+	chr19	44426487	44426637	-	hg18	hg18
170459	74941	NM_172138.1	5	NM_172140.1	4	chr19	44452217	44452301	+	chr19	44480692	44480776	+	hg18	hg18
170459	121143	NM_172138.1	5	NM_172139.2	4	chr19	44452217	44452301	+	chr19	44426303	44426387	-	hg18	hg18
172716	27265	NM_001076.1	4	NM_001074.1	3	chr4	69563330	69563462	-	chr4	70003113	70003245	+	hg18	hg18
172716	152961	NM_001076.1	4	NM_001073.1	3	chr4	69563330	69563462	-	chr4	70108657	70108789	-	hg18	hg18
172716	85441	NM_001076.1	4	NM_001077.2	3	chr4	69563330	69563462	-	chr4	69108849	69108981	-	hg18	hg18
172717	152962	NM_001076.1	5	NM_001073.1	4	chr4	69555418	69555506	-	chr4	70105786	70105874	-	hg18	hg18
172717	85442	NM_001076.1	5	NM_001077.2	4	chr4	69555418	69555506	-	chr4	69100136	69100224	-	hg18	hg18
172717	27266	NM_001076.1	5	NM_001074.1	4	chr4	69555418	69555506	-	chr4	70007481	70007569	+	hg18	hg18
172718	85443	NM_001076.1	6	NM_001077.2	5	chr4	69554360	69554580	-	chr4	69098989	69099209	-	hg18	hg18
172718	27267	NM_001076.1	6	NM_001074.1	5	chr4	69554360	69554580	-	chr4	70008409	70008629	+	hg18	hg18
172718	152963	NM_001076.1	6	NM_001073.1	5	chr4	69554360	69554580	-	chr4	70104736	70104956	-	hg18	hg18
174253	26355	NM_001005751.1	2	NM_015262.1	2	chr10	51497870	51497993	+	chr10	45542870	45542993	+	hg18	hg18
174254	26356	NM_001005751.1	3	NM_015262.1	3	chr10	51499312	51499477	+	chr10	45544315	45544480	+	hg18	hg18
174255	26357	NM_001005751.1	4	NM_015262.1	4	chr10	51508440	51508503	+	chr10	45553436	45553499	+	hg18	hg18
174256	26358	NM_001005751.1	5	NM_015262.1	5	chr10	51510523	51510697	+	chr10	45555526	45555700	+	hg18	hg18
174257	26359	NM_001005751.1	6	NM_015262.1	6	chr10	51513837	51513931	+	chr10	45558843	45558937	+	hg18	hg18
174258	26360	NM_001005751.1	7	NM_015262.1	7	chr10	51515262	51515324	+	chr10	45560274	45560336	+	hg18	hg18
174259	26361	NM_001005751.1	8	NM_015262.1	8	chr10	51517040	51517088	+	chr10	45562053	45562101	+	hg18	hg18
174260	26362	NM_001005751.1	9	NM_015262.1	9	chr10	51520541	51520652	+	chr10	45565549	45565660	+	hg18	hg18
174261	26363	NM_001005751.1	10	NM_015262.1	10	chr10	51521196	51521284	+	chr10	45566204	45566292	+	hg18	hg18
174262	26364	NM_001005751.1	11	NM_015262.1	11	chr10	51521927	51521999	+	chr10	45566935	45567007	+	hg18	hg18
174263	26365	NM_001005751.1	12	NM_015262.1	12	chr10	51523033	51523152	+	chr10	45568041	45568160	+	hg18	hg18
174264	26366	NM_001005751.1	13	NM_015262.1	13	chr10	51523625	51523683	+	chr10	45568633	45568691	+	hg18	hg18
174265	26367	NM_001005751.1	14	NM_015262.1	14	chr10	51524913	51524973	+	chr10	45569939	45569999	+	hg18	hg18
174266	26368	NM_001005751.1	15	NM_015262.1	15	chr10	51525364	51525544	+	chr10	45570389	45570569	+	hg18	hg18
174267	26369	NM_001005751.1	16	NM_015262.1	16	chr10	51527440	51527568	+	chr10	45572465	45572593	+	hg18	hg18
174268	26370	NM_001005751.1	17	NM_015262.1	17	chr10	51529743	51529830	+	chr10	45574768	45574855	+	hg18	hg18
174269	26371	NM_001005751.1	18	NM_015262.1	18	chr10	51533807	51533909	+	chr10	45578841	45578943	+	hg18	hg18
174270	26372	NM_001005751.1	19	NM_015262.1	19	chr10	51536099	51536231	+	chr10	45581132	45581264	+	hg18	hg18
174271	26373	NM_001005751.1	20	NM_015262.1	20	chr10	51539866	51540036	+	chr10	45584908	45585072	+	hg18	hg18
174272	26374	NM_001005751.1	21	NM_015262.1	21	chr10	51543660	51543763	+	chr10	45588709	45588812	+	hg18	hg18
174273	26375	NM_001005751.1	22	NM_015262.1	22	chr10	51547671	51547824	+	chr10	45592726	45592879	+	hg18	hg18
174274	26376	NM_001005751.1	23	NM_015262.1	23	chr10	51549352	51549535	+	chr10	45594406	45594589	+	hg18	hg18
174275	26377	NM_001005751.1	24	NM_015262.1	24	chr10	51554878	51555007	+	chr10	45600018	45600147	+	hg18	hg18
174276	26378	NM_001005751.1	25	NM_015262.1	25	chr10	51555134	51555215	+	chr10	45600274	45600355	+	hg18	hg18
174279	26380	NM_001005751.1	28	NM_015262.1	27	chr10	51557348	51557561	+	chr10	45602488	45602701	+	hg18	hg18
174280	26381	NM_001005751.1	29	NM_015262.1	28	chr10	51559184	51559805	+	chr10	45604324	45604945	+	hg18	hg18
174281	26382	NM_001005751.1	30	NM_015262.1	29	chr10	51560666	51560844	+	chr10	45605809	45605987	+	hg18	hg18
174469	171485	NM_005953.2	2	NM_175617.3	2	chr16	55200404	55200470	+	chr16	55217878	55217944	+	hg18	hg18
174469	156826	NM_005953.2	2	NM_005952.2	2	chr16	55200404	55200470	+	chr16	55274577	55274643	+	hg18	hg18
175161	127597	NM_000558.3	2	NM_000517.3	2	chr16	166927	167132	+	chr16	163123	163328	+	hg18	hg18
175326	40009	NM_000765.2	2	NM_017460.3	2	chr7	99166617	99166711	-	chr7	99215550	99215644	-	hg18	hg18
175326	16290	NM_000765.2	2	NM_000777.2	2	chr7	99166617	99166711	-	chr7	99111673	99111767	-	hg18	hg18
175327	40010	NM_000765.2	3	NM_017460.3	3	chr7	99157854	99157907	-	chr7	99213586	99213639	-	hg18	hg18
175327	16291	NM_000765.2	3	NM_000777.2	3	chr7	99157854	99157907	-	chr7	99110091	99110144	-	hg18	hg18
175328	16292	NM_000765.2	4	NM_000777.2	4	chr7	99155871	99155971	-	chr7	99108138	99108238	-	hg18	hg18
175328	40011	NM_000765.2	4	NM_017460.3	4	chr7	99155871	99155971	-	chr7	99208148	99208248	-	hg18	hg18
175329	16293	NM_000765.2	5	NM_000777.2	5	chr7	99153084	99153198	-	chr7	99102510	99102624	-	hg18	hg18
175329	40012	NM_000765.2	5	NM_017460.3	5	chr7	99153084	99153198	-	chr7	99205680	99205794	-	hg18	hg18
175330	16294	NM_000765.2	6	NM_000777.2	6	chr7	99152735	99152824	-	chr7	99102159	99102248	-	hg18	hg18
175330	40013	NM_000765.2	6	NM_017460.3	6	chr7	99152735	99152824	-	chr7	99205326	99205415	-	hg18	hg18
175331	40014	NM_000765.2	7	NM_017460.3	7	chr7	99151316	99151465	-	chr7	99203912	99204061	-	hg18	hg18
175331	16295	NM_000765.2	7	NM_000777.2	7	chr7	99151316	99151465	-	chr7	99100724	99100873	-	hg18	hg18
175332	16296	NM_000765.2	8	NM_000777.2	8	chr7	99150113	99150241	-	chr7	99099526	99099654	-	hg18	hg18
175332	40015	NM_000765.2	8	NM_017460.3	8	chr7	99150113	99150241	-	chr7	99202689	99202817	-	hg18	hg18
175333	16297	NM_000765.2	9	NM_000777.2	9	chr7	99149027	99149094	-	chr7	99098374	99098441	-	hg18	hg18
175333	40016	NM_000765.2	9	NM_017460.3	9	chr7	99149027	99149094	-	chr7	99201935	99202002	-	hg18	hg18
175334	16298	NM_000765.2	10	NM_000777.2	10	chr7	99146290	99146451	-	chr7	99096057	99096218	-	hg18	hg18
175334	40017	NM_000765.2	10	NM_017460.3	10	chr7	99146290	99146451	-	chr7	99199413	99199574	-	hg18	hg18
175335	16299	NM_000765.2	11	NM_000777.2	11	chr7	99144593	99144820	-	chr7	99088111	99088338	-	hg18	hg18
175335	40018	NM_000765.2	11	NM_017460.3	11	chr7	99144593	99144820	-	chr7	99197599	99197826	-	hg18	hg18
175336	16300	NM_000765.2	12	NM_000777.2	12	chr7	99143370	99143533	-	chr7	99085631	99085791	-	hg18	hg18
175336	40019	NM_000765.2	12	NM_017460.3	12	chr7	99143370	99143533	-	chr7	99196377	99196540	-	hg18	hg18
175675	102877	NM_001012419.1	2	NM_001012421.1	2	chr9	43119798	43119913	-	chr9	42361920	42362035	+	hg18	hg18
175675	188018	NM_001012419.1	2	NM_001010925.1	2	chr9	43119798	43119913	-	chr9	94615698	94615813	+	hg18	hg18
175676	102878	NM_001012419.1	3	NM_001012421.1	3	chr9	43119462	43119636	-	chr9	42362197	42362371	+	hg18	hg18
175676	188019	NM_001012419.1	3	NM_001010925.1	3	chr9	43119462	43119636	-	chr9	94615976	94616150	+	hg18	hg18
175677	188020	NM_001012419.1	4	NM_001010925.1	4	chr9	43115472	43115579	-	chr9	94620420	94620527	+	hg18	hg18
175677	102879	NM_001012419.1	4	NM_001012421.1	4	chr9	43115472	43115579	-	chr9	42366256	42366363	+	hg18	hg18
175678	188021	NM_001012419.1	5	NM_001010925.1	5	chr9	43114288	43114426	-	chr9	94621344	94621482	+	hg18	hg18
175678	102880	NM_001012419.1	5	NM_001012421.1	5	chr9	43114288	43114426	-	chr9	42367409	42367547	+	hg18	hg18
175679	102881	NM_001012419.1	6	NM_001012421.1	6	chr9	43111635	43111691	-	chr9	42370146	42370202	+	hg18	hg18
175680	102882	NM_001012419.1	7	NM_001012421.1	7	chr9	43105057	43105088	-	chr9	42376742	42376773	+	hg18	hg18
175681	102883	NM_001012419.1	8	NM_001012421.1	8	chr9	43102301	43102371	-	chr9	42379459	42379529	+	hg18	hg18
175682	102884	NM_001012419.1	9	NM_001012421.1	9	chr9	43098269	43098354	-	chr9	42383477	42383562	+	hg18	hg18
175683	102885	NM_001012419.1	10	NM_001012421.1	10	chr9	43095532	43095561	-	chr9	42386270	42386299	+	hg18	hg18
175684	102886	NM_001012419.1	11	NM_001012421.1	11	chr9	43095368	43095441	-	chr9	42386390	42386463	+	hg18	hg18
175685	102887	NM_001012419.1	12	NM_001012421.1	12	chr9	43089322	43089393	-	chr9	42392433	42392504	+	hg18	hg18
175686	102888	NM_001012419.1	13	NM_001012421.1	13	chr9	43085100	43085264	-	chr9	42396562	42396726	+	hg18	hg18
175687	102889	NM_001012419.1	14	NM_001012421.1	14	chr9	43083492	43083673	-	chr9	42398153	42398334	+	hg18	hg18
176575	188691	NM_001743.3	2	NM_005184.2	2	chr2	47251376	47251407	-	chr19	51800923	51800954	+	hg18	hg18
176575	200982	NM_001743.3	2	NM_006888.3	2	chr2	47251376	47251407	-	chr14	89936161	89936192	+	hg18	hg18
176576	188692	NM_001743.3	3	NM_005184.2	3	chr2	47243161	47243305	-	chr19	51803293	51803437	+	hg18	hg18
176576	200983	NM_001743.3	3	NM_006888.3	3	chr2	47243161	47243305	-	chr14	89937355	89937499	+	hg18	hg18
176577	200984	NM_001743.3	4	NM_006888.3	4	chr2	47242928	47243035	-	chr14	89939958	89940065	+	hg18	hg18
176577	188693	NM_001743.3	4	NM_005184.2	4	chr2	47242928	47243035	-	chr19	51803578	51803685	+	hg18	hg18
176578	188694	NM_001743.3	5	NM_005184.2	5	chr2	47242365	47242501	-	chr19	51803942	51804078	+	hg18	hg18
176578	200985	NM_001743.3	5	NM_006888.3	5	chr2	47242365	47242501	-	chr14	89940475	89940611	+	hg18	hg18
176649	125540	NM_182617.2	4	NM_001010845.1	4	chr16	20478059	20478270	-	chr16	20384339	20384550	+	hg18	hg18
176650	125541	NM_182617.2	5	NM_001010845.1	5	chr16	20474091	20474299	-	chr16	20388334	20388542	+	hg18	hg18
176651	125542	NM_182617.2	6	NM_001010845.1	6	chr16	20472599	20472743	-	chr16	20389895	20390039	+	hg18	hg18
176652	125543	NM_182617.2	7	NM_001010845.1	7	chr16	20470966	20471120	-	chr16	20390358	20390512	+	hg18	hg18
176653	125544	NM_182617.2	8	NM_001010845.1	8	chr16	20467216	20467296	-	chr16	20394184	20394264	+	hg18	hg18
176654	125545	NM_182617.2	9	NM_001010845.1	9	chr16	20466884	20467008	-	chr16	20394472	20394596	+	hg18	hg18
176655	125546	NM_182617.2	10	NM_001010845.1	10	chr16	20465216	20465297	-	chr16	20396191	20396272	+	hg18	hg18
176656	125547	NM_182617.2	11	NM_001010845.1	11	chr16	20463979	20464081	-	chr16	20397398	20397500	+	hg18	hg18
176657	125548	NM_182617.2	12	NM_001010845.1	12	chr16	20461957	20462085	-	chr16	20399395	20399523	+	hg18	hg18
176658	125549	NM_182617.2	13	NM_001010845.1	13	chr16	20461736	20461836	-	chr16	20399644	20399744	+	hg18	hg18
176659	125550	NM_182617.2	14	NM_001010845.1	14	chr16	20459476	20459596	-	chr16	20401880	20402000	+	hg18	hg18
176872	170115	NM_001003789.1	3	NM_007082.2	3	chr22	49563245	49563275	-	chr2	114106961	114106991	+	hg18	hg18
176873	170116	NM_001003789.1	4	NM_007082.2	4	chr22	49561963	49562043	-	chr2	114108199	114108279	+	hg18	hg18
176874	170117	NM_001003789.1	5	NM_007082.2	5	chr22	49561065	49561145	-	chr2	114109097	114109177	+	hg18	hg18
176878	170120	NM_001003789.1	8	NM_007082.2	8	chr22	49554334	49554418	-	chr2	114115827	114115911	+	hg18	hg18
177116	32896	NM_152279.2	4	NM_152655.2	5	chr19	42372402	42372495	-	chr19	42338606	42338699	-	hg18	hg18
177178	205033	NM_019844.1	2	NM_006446.2	3	chr12	20899228	20899370	+	chr12	21216850	21216992	+	hg18	hg18
177179	205034	NM_019844.1	3	NM_006446.2	4	chr12	20902639	20902772	+	chr12	21218777	21218910	+	hg18	hg18
177179	54918	NM_019844.1	3	NM_001009562.2	2	chr12	20902639	20902772	+	chr12	21063448	21063581	+	hg18	hg18
177180	205035	NM_019844.1	4	NM_006446.2	5	chr12	20905217	20905339	+	chr12	21220976	21221098	+	hg18	hg18
177180	54919	NM_019844.1	4	NM_001009562.2	3	chr12	20905217	20905339	+	chr12	21065661	21065783	+	hg18	hg18
177181	205036	NM_019844.1	5	NM_006446.2	6	chr12	20906612	20906759	+	chr12	21222776	21222923	+	hg18	hg18
177181	54920	NM_019844.1	5	NM_001009562.2	4	chr12	20906612	20906759	+	chr12	21067050	21067197	+	hg18	hg18
177182	54921	NM_019844.1	6	NM_001009562.2	5	chr12	20906956	20907055	+	chr12	21067389	21067488	+	hg18	hg18
177182	205037	NM_019844.1	6	NM_006446.2	7	chr12	20906956	20907055	+	chr12	21223122	21223221	+	hg18	hg18
177183	54922	NM_019844.1	7	NM_001009562.2	6	chr12	20919435	20919678	+	chr12	21087534	21087777	+	hg18	hg18
177183	205038	NM_019844.1	7	NM_006446.2	8	chr12	20919435	20919678	+	chr12	21241146	21241389	+	hg18	hg18
177184	54923	NM_019844.1	8	NM_001009562.2	7	chr12	20921972	20922137	+	chr12	21091253	21091418	+	hg18	hg18
177184	205039	NM_019844.1	8	NM_006446.2	9	chr12	20921972	20922137	+	chr12	21244708	21244873	+	hg18	hg18
177185	54924	NM_019844.1	9	NM_001009562.2	8	chr12	20923636	20923832	+	chr12	21092912	21093108	+	hg18	hg18
177185	205040	NM_019844.1	9	NM_006446.2	10	chr12	20923636	20923832	+	chr12	21246691	21246887	+	hg18	hg18
177186	54925	NM_019844.1	10	NM_001009562.2	9	chr12	20925055	20925221	+	chr12	21096296	21096462	+	hg18	hg18
177186	205041	NM_019844.1	10	NM_006446.2	11	chr12	20925055	20925221	+	chr12	21250068	21250234	+	hg18	hg18
177187	54926	NM_019844.1	11	NM_001009562.2	10	chr12	20927618	20927803	+	chr12	21098652	21098837	+	hg18	hg18
177187	205042	NM_019844.1	11	NM_006446.2	12	chr12	20927618	20927803	+	chr12	21261319	21261504	+	hg18	hg18
177188	205043	NM_019844.1	12	NM_006446.2	13	chr12	20942636	20942701	+	chr12	21266500	21266565	+	hg18	hg18
177188	54927	NM_019844.1	12	NM_001009562.2	11	chr12	20942636	20942701	+	chr12	21111519	21111584	+	hg18	hg18
177189	205044	NM_019844.1	13	NM_006446.2	14	chr12	20945550	20945668	+	chr12	21268922	21269040	+	hg18	hg18
177189	54928	NM_019844.1	13	NM_001009562.2	12	chr12	20945550	20945668	+	chr12	21120652	21120770	+	hg18	hg18
178811	57177	NM_002993.2	2	NM_002994.3	2	chr4	74921544	74921677	+	chr4	75082786	75082919	-	hg18	hg18
178812	57178	NM_002993.2	3	NM_002994.3	3	chr4	74921783	74921867	+	chr4	75082592	75082676	-	hg18	hg18
179431	176005	NM_001010889.1	2	NM_001013407.1	3	chr1	12923400	12923982	-	chr1	13238430	13239012	+	hg18	hg18
179431	163518	NM_001010889.1	2	NM_001010890.1	4	chr1	12923400	12923982	-	chr1	13297553	13298135	+	hg18	hg18
179431	21215	NM_001010889.1	2	NM_001012276.1	3	chr1	12923400	12923982	-	chr1	13261044	13261620	-	hg18	hg18
179431	135192	NM_001010889.1	2	NM_001012277.1	2	chr1	12923400	12923982	-	chr1	12900768	12901344	+	hg18	hg18
182000	67243	NM_020061.2	2	NM_000513.1	2	chrX	153069321	153069618	+	chrX	153106452	153106749	+	hg18	hg18
182001	67244	NM_020061.2	3	NM_000513.1	3	chrX	153071606	153071775	+	chrX	153108736	153108905	+	hg18	hg18
182002	67245	NM_020061.2	4	NM_000513.1	4	chrX	153073242	153073408	+	chrX	153110372	153110538	+	hg18	hg18
182003	67246	NM_020061.2	5	NM_000513.1	5	chrX	153074962	153075202	+	chrX	153112092	153112332	+	hg18	hg18
182177	75351	NM_019078.1	2	NM_007120.2	2	chr2	234340418	234340550	+	chr2	234340418	234340550	+	hg18	hg18
182178	75352	NM_019078.1	3	NM_007120.2	3	chr2	234341233	234341321	+	chr2	234341233	234341321	+	hg18	hg18
182179	75353	NM_019078.1	4	NM_007120.2	4	chr2	234341604	234341824	+	chr2	234341604	234341824	+	hg18	hg18
182853	4066	NM_002288.3	2	NM_002287.3	2	chr19	59706727	59706763	+	chr19	59567713	59567749	-	hg18	hg18
182854	4067	NM_002288.3	3	NM_002287.3	3	chr19	59710917	59711211	+	chr19	59564334	59564628	-	hg18	hg18
182855	4068	NM_002288.3	4	NM_002287.3	4	chr19	59712056	59712107	+	chr19	59563440	59563491	-	hg18	hg18
182896	83480	NM_022579.1	4	NM_020991.3	4	chr17	59341253	59341418	-	chr17	59303668	59303833	-	hg18	hg18
188018	102877	NM_001010925.1	2	NM_001012421.1	2	chr9	94615698	94615813	+	chr9	42361920	42362035	+	hg18	hg18
188019	102878	NM_001010925.1	3	NM_001012421.1	3	chr9	94615976	94616150	+	chr9	42362197	42362371	+	hg18	hg18
188020	102879	NM_001010925.1	4	NM_001012421.1	4	chr9	94620420	94620527	+	chr9	42366256	42366363	+	hg18	hg18
188021	102880	NM_001010925.1	5	NM_001012421.1	5	chr9	94621344	94621482	+	chr9	42367409	42367547	+	hg18	hg18
190003	87480	NM_005950.1	2	NM_005949.1	2	chr16	55258724	55258790	-	chr16	55250087	55250153	+	hg18	hg18
190003	150534	NM_005950.1	2	NM_005951.1	2	chr16	55258724	55258790	-	chr16	55261918	55261984	+	hg18	hg18
190641	58419	NM_001014999.1	2	NM_024044.2	2	chr16	30113561	30113613	+	chr16	29374219	29374271	+	hg18	hg18
190642	58420	NM_001014999.1	3	NM_024044.2	3	chr16	30113707	30114049	+	chr16	29374365	29374707	+	hg18	hg18
190643	58421	NM_001014999.1	4	NM_024044.2	4	chr16	30115795	30115923	+	chr16	29376453	29376581	+	hg18	hg18
190644	58422	NM_001014999.1	5	NM_024044.2	5	chr16	30116091	30116179	+	chr16	29376749	29376837	+	hg18	hg18
190812	21017	NM_014219.1	2	NM_014512.1	2	chr19|NT_113949.1	22881	22917	+	chr19|NT_113949.1	116109	116145	+	hg18	hg18
190812	150191	NM_014219.1	2	NM_013289.1	2	chr19|NT_113949.1	22881	22917	+	chr19	60020800	60020836	+	hg18	hg18
190812	70766	NM_014219.1	2	NM_002255.3	2	chr19|NT_113949.1	22881	22917	+	chr19|NT_113949.1	57487	57523	+	hg18	hg18
190812	131821	NM_014219.1	2	NM_014218.1	2	chr19|NT_113949.1	22881	22917	+	chr19	59974112	59974148	+	hg18	hg18
190812	81718	NM_014219.1	2	NM_006737.1	2	chr19|NT_113949.1	22881	22917	+	chr19	60054486	60054522	+	hg18	hg18
190812	56530	NM_014219.1	2	NM_012312.1	2	chr19|NT_113949.1	22881	22917	+	chr19|NT_113949.1	132293	132329	+	hg18	hg18
190812	43512	NM_014219.1	2	NM_020535.3	2	chr19|NT_113949.1	22881	22917	+	chr19|NT_113949.1	87512	87548	+	hg18	hg18
190812	198398	NM_014219.1	2	NM_014513.1	2	chr19|NT_113949.1	22881	22917	+	chr19|NT_113949.1	99655	99691	+	hg18	hg18
190812	110408	NM_014219.1	2	NM_012313.1	2	chr19|NT_113949.1	22881	22917	+	chr19|NT_113949.1	99655	99691	+	hg18	hg18
190812	25100	NM_014219.1	2	NM_001018081.1	2	chr19|NT_113949.1	22881	22917	+	chr19|NT_113949.1	87512	87548	+	hg18	hg18
190812	100343	NM_014219.1	2	NM_153443.2	2	chr19|NT_113949.1	22881	22917	+	chr19	59928524	59928560	+	hg18	hg18
190814	25102	NM_014219.1	4	NM_001018081.1	4	chr19|NT_113949.1	27167	27461	+	chr19|NT_113949.1	89470	89764	+	hg18	hg18
190814	81721	NM_014219.1	4	NM_006737.1	5	chr19|NT_113949.1	27167	27461	+	chr19	60058885	60059179	+	hg18	hg18
190814	21019	NM_014219.1	4	NM_014512.1	4	chr19|NT_113949.1	27167	27461	+	chr19|NT_113949.1	120418	120712	+	hg18	hg18
190814	100346	NM_014219.1	4	NM_153443.2	5	chr19|NT_113949.1	27167	27461	+	chr19	59932770	59933064	+	hg18	hg18
190814	110410	NM_014219.1	4	NM_012313.1	4	chr19|NT_113949.1	27167	27461	+	chr19|NT_113949.1	103963	104257	+	hg18	hg18
190814	131823	NM_014219.1	4	NM_014218.1	4	chr19|NT_113949.1	27167	27461	+	chr19	59978428	59978722	+	hg18	hg18
190814	198400	NM_014219.1	4	NM_014513.1	4	chr19|NT_113949.1	27167	27461	+	chr19|NT_113949.1	103963	104257	+	hg18	hg18
190814	56532	NM_014219.1	4	NM_012312.1	4	chr19|NT_113949.1	27167	27461	+	chr19|NT_113949.1	136583	136877	+	hg18	hg18
190814	70768	NM_014219.1	4	NM_002255.3	4	chr19|NT_113949.1	27167	27461	+	chr19|NT_113949.1	59553	59847	+	hg18	hg18
190814	150194	NM_014219.1	4	NM_013289.1	5	chr19|NT_113949.1	27167	27461	+	chr19	60024831	60025125	+	hg18	hg18
190814	43514	NM_014219.1	4	NM_020535.3	4	chr19|NT_113949.1	27167	27461	+	chr19|NT_113949.1	89470	89764	+	hg18	hg18
190815	110411	NM_014219.1	5	NM_012313.1	5	chr19|NT_113949.1	30730	30781	+	chr19|NT_113949.1	107404	107455	+	hg18	hg18
190815	198401	NM_014219.1	5	NM_014513.1	5	chr19|NT_113949.1	30730	30781	+	chr19|NT_113949.1	107404	107455	+	hg18	hg18
190815	25103	NM_014219.1	5	NM_001018081.1	5	chr19|NT_113949.1	30730	30781	+	chr19|NT_113949.1	91936	91987	+	hg18	hg18
190815	81722	NM_014219.1	5	NM_006737.1	6	chr19|NT_113949.1	30730	30781	+	chr19	60062345	60062396	+	hg18	hg18
190815	131824	NM_014219.1	5	NM_014218.1	5	chr19|NT_113949.1	30730	30781	+	chr19	59981875	59981926	+	hg18	hg18
190815	43515	NM_014219.1	5	NM_020535.3	5	chr19|NT_113949.1	30730	30781	+	chr19|NT_113949.1	91936	91987	+	hg18	hg18
190815	150195	NM_014219.1	5	NM_013289.1	6	chr19|NT_113949.1	30730	30781	+	chr19	60028294	60028345	+	hg18	hg18
190815	70769	NM_014219.1	5	NM_002255.3	5	chr19|NT_113949.1	30730	30781	+	chr19|NT_113949.1	62435	62486	+	hg18	hg18
190815	56533	NM_014219.1	5	NM_012312.1	5	chr19|NT_113949.1	30730	30781	+	chr19|NT_113949.1	140045	140096	+	hg18	hg18
190815	21020	NM_014219.1	5	NM_014512.1	5	chr19|NT_113949.1	30730	30781	+	chr19|NT_113949.1	123866	123917	+	hg18	hg18
190816	56534	NM_014219.1	6	NM_012312.1	6	chr19|NT_113949.1	35046	35148	+	chr19|NT_113949.1	144360	144465	+	hg18	hg18
190816	70770	NM_014219.1	6	NM_002255.3	6	chr19|NT_113949.1	35046	35148	+	chr19|NT_113949.1	66729	66834	+	hg18	hg18
190816	110412	NM_014219.1	6	NM_012313.1	6	chr19|NT_113949.1	35046	35148	+	chr19|NT_113949.1	111720	111825	+	hg18	hg18
190816	43516	NM_014219.1	6	NM_020535.3	6	chr19|NT_113949.1	35046	35148	+	chr19|NT_113949.1	94752	94857	+	hg18	hg18
190816	21021	NM_014219.1	6	NM_014512.1	6	chr19|NT_113949.1	35046	35148	+	chr19|NT_113949.1	128180	128285	+	hg18	hg18
190816	150196	NM_014219.1	6	NM_013289.1	7	chr19|NT_113949.1	35046	35148	+	chr19	60032627	60032732	+	hg18	hg18
190816	198402	NM_014219.1	6	NM_014513.1	6	chr19|NT_113949.1	35046	35148	+	chr19|NT_113949.1	111720	111825	+	hg18	hg18
190816	81723	NM_014219.1	6	NM_006737.1	7	chr19|NT_113949.1	35046	35148	+	chr19	60069071	60069176	+	hg18	hg18
190816	25104	NM_014219.1	6	NM_001018081.1	6	chr19|NT_113949.1	35046	35148	+	chr19|NT_113949.1	94752	94857	+	hg18	hg18
190816	131825	NM_014219.1	6	NM_014218.1	6	chr19|NT_113949.1	35046	35148	+	chr19	59986185	59986287	+	hg18	hg18
190817	21022	NM_014219.1	7	NM_014512.1	7	chr19|NT_113949.1	35610	35663	+	chr19|NT_113949.1	128747	128800	+	hg18	hg18
190817	150197	NM_014219.1	7	NM_013289.1	8	chr19|NT_113949.1	35610	35663	+	chr19	60033194	60033247	+	hg18	hg18
190817	198403	NM_014219.1	7	NM_014513.1	7	chr19|NT_113949.1	35610	35663	+	chr19|NT_113949.1	112287	112340	+	hg18	hg18
190817	56535	NM_014219.1	7	NM_012312.1	7	chr19|NT_113949.1	35610	35663	+	chr19|NT_113949.1	144927	144980	+	hg18	hg18
190817	100348	NM_014219.1	7	NM_153443.2	7	chr19|NT_113949.1	35610	35663	+	chr19	59939098	59939151	+	hg18	hg18
190817	131826	NM_014219.1	7	NM_014218.1	7	chr19|NT_113949.1	35610	35663	+	chr19	59986749	59986802	+	hg18	hg18
190817	43517	NM_014219.1	7	NM_020535.3	7	chr19|NT_113949.1	35610	35663	+	chr19|NT_113949.1	95319	95372	+	hg18	hg18
190817	110413	NM_014219.1	7	NM_012313.1	7	chr19|NT_113949.1	35610	35663	+	chr19|NT_113949.1	112287	112340	+	hg18	hg18
190817	25105	NM_014219.1	7	NM_001018081.1	7	chr19|NT_113949.1	35610	35663	+	chr19|NT_113949.1	95319	95372	+	hg18	hg18
190817	70771	NM_014219.1	7	NM_002255.3	7	chr19|NT_113949.1	35610	35663	+	chr19|NT_113949.1	67295	67348	+	hg18	hg18
190817	81724	NM_014219.1	7	NM_006737.1	8	chr19|NT_113949.1	35610	35663	+	chr19	60069636	60069689	+	hg18	hg18
193043	14262	NM_002003.2	2	NM_004108.2	2	chr9	136948014	136948128	-	chr9	136914192	136914306	+	hg18	hg18
193044	14263	NM_002003.2	3	NM_004108.2	3	chr9	136946422	136946476	-	chr9	136914968	136915022	+	hg18	hg18
193047	14265	NM_002003.2	6	NM_004108.2	5	chr9	136944682	136944810	-	chr9	136916905	136917033	+	hg18	hg18
193048	14266	NM_002003.2	7	NM_004108.2	6	chr9	136944152	136944282	-	chr9	136917434	136917564	+	hg18	hg18
193049	14267	NM_002003.2	8	NM_004108.2	7	chr9	136942799	136942934	-	chr9	136918096	136918231	+	hg18	hg18
196168	51616	NM_058242.1	2	NM_173086.2	2	chr12	51171572	51171787	-	chr12	51152116	51152331	-	hg18	hg18
196168	124875	NM_058242.1	2	NM_005555.2	2	chr12	51171572	51171787	-	chr12	51130456	51130671	-	hg18	hg18
196169	124876	NM_058242.1	3	NM_005555.2	3	chr12	51171162	51171223	-	chr12	51130062	51130123	-	hg18	hg18
196169	51617	NM_058242.1	3	NM_173086.2	3	chr12	51171162	51171223	-	chr12	51151722	51151783	-	hg18	hg18
196170	124877	NM_058242.1	4	NM_005555.2	4	chr12	51170908	51171004	-	chr12	51129808	51129904	-	hg18	hg18
196170	51618	NM_058242.1	4	NM_173086.2	4	chr12	51170908	51171004	-	chr12	51151471	51151567	-	hg18	hg18
196171	124878	NM_058242.1	5	NM_005555.2	5	chr12	51170619	51170784	-	chr12	51129519	51129684	-	hg18	hg18
196171	51619	NM_058242.1	5	NM_173086.2	5	chr12	51170619	51170784	-	chr12	51151182	51151347	-	hg18	hg18
196172	124879	NM_058242.1	6	NM_005555.2	6	chr12	51169993	51170119	-	chr12	51128892	51129018	-	hg18	hg18
196172	51620	NM_058242.1	6	NM_173086.2	6	chr12	51169993	51170119	-	chr12	51150555	51150681	-	hg18	hg18
196173	51621	NM_058242.1	7	NM_173086.2	7	chr12	51168378	51168599	-	chr12	51149720	51149941	-	hg18	hg18
196173	124880	NM_058242.1	7	NM_005555.2	7	chr12	51168378	51168599	-	chr12	51127828	51128049	-	hg18	hg18
196174	124881	NM_058242.1	8	NM_005555.2	8	chr12	51168119	51168154	-	chr12	51127589	51127624	-	hg18	hg18
196174	51622	NM_058242.1	8	NM_173086.2	8	chr12	51168119	51168154	-	chr12	51149461	51149496	-	hg18	hg18
197138	148069	NM_024018.1	2	NM_007049.2	3	chr6	26531139	26531484	+	chr6	26567687	26568035	+	hg18	hg18
197138	37131	NM_024018.1	2	NM_006995.3	3	chr6	26531139	26531484	+	chr6	26493221	26493569	+	hg18	hg18
197139	37132	NM_024018.1	3	NM_006995.3	4	chr6	26534448	26534730	+	chr6	26496219	26496501	+	hg18	hg18
197139	148070	NM_024018.1	3	NM_007049.2	4	chr6	26534448	26534730	+	chr6	26571450	26571732	+	hg18	hg18
198398	110408	NM_014513.1	2	NM_012313.1	2	chr19|NT_113949.1	99655	99691	+	chr19|NT_113949.1	99655	99691	+	hg18	hg18
198398	81718	NM_014513.1	2	NM_006737.1	2	chr19|NT_113949.1	99655	99691	+	chr19	60054486	60054522	+	hg18	hg18
198398	21017	NM_014513.1	2	NM_014512.1	2	chr19|NT_113949.1	99655	99691	+	chr19|NT_113949.1	116109	116145	+	hg18	hg18
198400	21019	NM_014513.1	4	NM_014512.1	4	chr19|NT_113949.1	103963	104257	+	chr19|NT_113949.1	120418	120712	+	hg18	hg18
198400	110410	NM_014513.1	4	NM_012313.1	4	chr19|NT_113949.1	103963	104257	+	chr19|NT_113949.1	103963	104257	+	hg18	hg18
[truncated: 75 more rows]
