# Supplementary material for: Divergence of exonic splicing elements after gene duplication and the impact on gene structures
Source: Genome Biol. 2009 Nov 2;10(11):R120. doi: 10.1186/gb-2009-10-11-r120 (PMC3091315; doi:10.1186/gb-2009-10-11-r120)
Supplement: Additional data file 5 — The complete list of 99,716 human-mouse orthologous exon pairs used in this study and their genomic information. [file gb-2009-10-11-r120-S5.zip]

Archive with 1 entries (1 files):
- Dataset_s2_Human_and_mouse_orthologous_exons_list.tsv
