# Supplementary material for: Divergence of exonic splicing elements after gene duplication and the impact on gene structures
Source: Genome Biol. 2009 Nov 2;10(11):R120. doi: 10.1186/gb-2009-10-11-r120 (PMC3091315; doi:10.1186/gb-2009-10-11-r120)
Supplement: Additional data file 5 — The complete list of 99,716 human-mouse orthologous exon pairs used in this study and their genomic information. [file gb-2009-10-11-r120-S5.zip › Dataset_s2_Human_and_mouse_orthologous_exons_list.tsv]

exon_id_hs	exon_id_mm	seq_hs	exon_hs	seq_mm	exon_mm	chrchr_hs	exon_start.chr_hs	exon_stop.chr_hs	strand_hs	chrchr_mm	exon_start.chr_mm	exon_stop.chr_mm	strand_mm	source_hs	source_mm
151535	2	NM_020866.1	2	NM_053105.2	2	chr13	69447752	69447935	-	chr14	95264904	95265087	-	hg18	mm8
151536	3	NM_020866.1	3	NM_053105.2	3	chr13	69433440	69433577	-	chr14	95251671	95251808	-	hg18	mm8
151537	4	NM_020866.1	4	NM_053105.2	4	chr13	69412172	69412369	-	chr14	95229903	95230100	-	hg18	mm8
151538	5	NM_020866.1	5	NM_053105.2	5	chr13	69354415	69354628	-	chr14	95163136	95163349	-	hg18	mm8
151539	6	NM_020866.1	6	NM_053105.2	6	chr13	69311108	69311295	-	chr14	95123341	95123528	-	hg18	mm8
151540	7	NM_020866.1	7	NM_053105.2	7	chr13	69268870	69269095	-	chr14	95084346	95084571	-	hg18	mm8
151541	8	NM_020866.1	8	NM_053105.2	8	chr13	69212526	69212689	-	chr14	95035039	95035202	-	hg18	mm8
151542	9	NM_020866.1	9	NM_053105.2	9	chr13	69191501	69191714	-	chr14	95019718	95019931	-	hg18	mm8
151543	10	NM_020866.1	10	NM_053105.2	10	chr13	69179757	69179929	-	chr14	95006350	95006522	-	hg18	mm8
46197	14	NM_004836.3	2	NM_010121.1	2	chr2	88694356	88694486	-	chr6	70787965	70788095	+	hg18	mm8
46198	15	NM_004836.3	3	NM_010121.1	3	chr2	88676101	88676296	-	chr6	70806256	70806451	+	hg18	mm8
46199	16	NM_004836.3	4	NM_010121.1	4	chr2	88673904	88674038	-	chr6	70808413	70808547	+	hg18	mm8
46200	17	NM_004836.3	5	NM_010121.1	5	chr2	88671450	88671685	-	chr6	70811062	70811297	+	hg18	mm8
46201	18	NM_004836.3	6	NM_010121.1	6	chr2	88671075	88671238	-	chr6	70811843	70812006	+	hg18	mm8
46202	19	NM_004836.3	7	NM_010121.1	7	chr2	88669393	88669534	-	chr6	70813173	70813314	+	hg18	mm8
46203	20	NM_004836.3	8	NM_010121.1	8	chr2	88668614	88668737	-	chr6	70814348	70814471	+	hg18	mm8
46204	21	NM_004836.3	9	NM_010121.1	9	chr2	88666473	88666694	-	chr6	70814739	70814960	+	hg18	mm8
46205	22	NM_004836.3	10	NM_010121.1	10	chr2	88664062	88664175	-	chr6	70817378	70817491	+	hg18	mm8
46206	23	NM_004836.3	11	NM_010121.1	11	chr2	88660150	88660273	-	chr6	70819053	70819176	+	hg18	mm8
46207	24	NM_004836.3	12	NM_010121.1	12	chr2	88657186	88657336	-	chr6	70819643	70819793	+	hg18	mm8
46208	25	NM_004836.3	13	NM_010121.1	13	chr2	88655298	88656079	-	chr6	70821933	70822720	+	hg18	mm8
46209	26	NM_004836.3	14	NM_010121.1	14	chr2	88651506	88651674	-	chr6	70826494	70826662	+	hg18	mm8
46210	27	NM_004836.3	15	NM_010121.1	15	chr2	88642921	88643023	-	chr6	70829810	70829912	+	hg18	mm8
46211	28	NM_004836.3	16	NM_010121.1	16	chr2	88639549	88639612	-	chr6	70830983	70831046	+	hg18	mm8
246	32	NM_024567.2	4	NM_177338.3	3	chr8	28883478	28883955	+	chr14	63850759	63851236	-	hg18	mm8
247	33	NM_024567.2	5	NM_177338.3	4	chr8	28893506	28893592	+	chr14	63841684	63841770	-	hg18	mm8
248	34	NM_024567.2	6	NM_177338.3	5	chr8	28922507	28922618	+	chr14	63815625	63815736	-	hg18	mm8
249	35	NM_024567.2	7	NM_177338.3	6	chr8	28932195	28932349	+	chr14	63805994	63806148	-	hg18	mm8
250	36	NM_024567.2	8	NM_177338.3	7	chr8	28958796	28958879	+	chr14	63782695	63782778	-	hg18	mm8
82896	42	NM_024701.2	2	NM_080857.1	2	chr10	5734831	5735019	-	chr13	3641310	3641498	+	hg18	mm8
82897	43	NM_024701.2	3	NM_080857.1	3	chr10	5733181	5733332	-	chr13	3642720	3642871	+	hg18	mm8
82898	44	NM_024701.2	4	NM_080857.1	4	chr10	5730938	5731073	-	chr13	3644161	3644296	+	hg18	mm8
82899	45	NM_024701.2	5	NM_080857.1	5	chr10	5723738	5723930	-	chr13	3648564	3648756	+	hg18	mm8
73346	49	NM_024649.4	2	NM_001033128.1	2	chr11	66035059	66035136	+	chr19	4906141	4906218	-	hg18	mm8
73347	50	NM_024649.4	3	NM_001033128.1	3	chr11	66035251	66035286	+	chr19	4905984	4906019	-	hg18	mm8
73348	51	NM_024649.4	4	NM_001033128.1	4	chr11	66038452	66038725	+	chr19	4903701	4903974	-	hg18	mm8
73349	52	NM_024649.4	5	NM_001033128.1	5	chr11	66039586	66039633	+	chr19	4903145	4903192	-	hg18	mm8
73350	53	NM_024649.4	6	NM_001033128.1	6	chr11	66039739	66039778	+	chr19	4903013	4903052	-	hg18	mm8
73351	54	NM_024649.4	7	NM_001033128.1	7	chr11	66039907	66039980	+	chr19	4902842	4902915	-	hg18	mm8
73352	55	NM_024649.4	8	NM_001033128.1	8	chr11	66043663	66043795	+	chr19	4900490	4900622	-	hg18	mm8
73353	56	NM_024649.4	9	NM_001033128.1	9	chr11	66045316	66045423	+	chr19	4899199	4899306	-	hg18	mm8
73354	57	NM_024649.4	10	NM_001033128.1	10	chr11	66047502	66047623	+	chr19	4897573	4897694	-	hg18	mm8
73355	58	NM_024649.4	11	NM_001033128.1	11	chr11	66047770	66047929	+	chr19	4897279	4897438	-	hg18	mm8
73356	59	NM_024649.4	12	NM_001033128.1	12	chr11	66050169	66050239	+	chr19	4894961	4895031	-	hg18	mm8
73357	60	NM_024649.4	13	NM_001033128.1	13	chr11	66050695	66050854	+	chr19	4894260	4894419	-	hg18	mm8
73358	61	NM_024649.4	14	NM_001033128.1	14	chr11	66053865	66053999	+	chr19	4892887	4893021	-	hg18	mm8
73359	62	NM_024649.4	15	NM_001033128.1	15	chr11	66054940	66055075	+	chr19	4891652	4891787	-	hg18	mm8
73360	63	NM_024649.4	16	NM_001033128.1	16	chr11	66055702	66055789	+	chr19	4890989	4891076	-	hg18	mm8
176523	66	NM_004941.1	2	NM_144831.2	2	chr17	38922342	38922428	+	chr11	101550245	101550331	+	hg18	mm8
176524	67	NM_004941.1	3	NM_144831.2	3	chr17	38923284	38923357	+	chr11	101551467	101551540	+	hg18	mm8
176525	68	NM_004941.1	4	NM_144831.2	4	chr17	38924058	38924144	+	chr11	101551898	101551984	+	hg18	mm8
176526	69	NM_004941.1	5	NM_144831.2	5	chr17	38925076	38925186	+	chr11	101553746	101553856	+	hg18	mm8
176527	70	NM_004941.1	6	NM_144831.2	6	chr17	38925574	38925934	+	chr11	101554219	101554651	+	hg18	mm8
176528	71	NM_004941.1	7	NM_144831.2	7	chr17	38926338	38926483	+	chr11	101555793	101555938	+	hg18	mm8
176529	72	NM_004941.1	8	NM_144831.2	8	chr17	38926576	38926780	+	chr11	101556752	101556956	+	hg18	mm8
176530	73	NM_004941.1	9	NM_144831.2	9	chr17	38929074	38929162	+	chr11	101557590	101557678	+	hg18	mm8
176531	74	NM_004941.1	10	NM_144831.2	10	chr17	38931755	38931853	+	chr11	101559165	101559263	+	hg18	mm8
176532	75	NM_004941.1	11	NM_144831.2	11	chr17	38932849	38932997	+	chr11	101561195	101561343	+	hg18	mm8
176533	76	NM_004941.1	12	NM_144831.2	12	chr17	38937537	38937719	+	chr11	101565974	101566156	+	hg18	mm8
176534	77	NM_004941.1	13	NM_144831.2	13	chr17	38939896	38940091	+	chr11	101566967	101567162	+	hg18	mm8
176535	78	NM_004941.1	14	NM_144831.2	14	chr17	38940396	38940582	+	chr11	101568100	101568286	+	hg18	mm8
176536	79	NM_004941.1	15	NM_144831.2	15	chr17	38940702	38940913	+	chr11	101568374	101568585	+	hg18	mm8
176537	80	NM_004941.1	16	NM_144831.2	16	chr17	38941232	38941414	+	chr11	101569237	101569419	+	hg18	mm8
176538	81	NM_004941.1	17	NM_144831.2	17	chr17	38946255	38946396	+	chr11	101570821	101570962	+	hg18	mm8
176539	82	NM_004941.1	18	NM_144831.2	18	chr17	38950060	38950216	+	chr11	101573682	101573838	+	hg18	mm8
176540	83	NM_004941.1	19	NM_144831.2	19	chr17	38953023	38953161	+	chr11	101578298	101578436	+	hg18	mm8
176541	84	NM_004941.1	20	NM_144831.2	20	chr17	38953644	38953773	+	chr11	101579986	101580115	+	hg18	mm8
176542	85	NM_004941.1	21	NM_144831.2	21	chr17	38954262	38954459	+	chr11	101580234	101580431	+	hg18	mm8
176543	86	NM_004941.1	22	NM_144831.2	22	chr17	38954940	38955120	+	chr11	101580867	101581047	+	hg18	mm8
58445	90	NM_020803.3	3	NM_178741.2	3	chr4	88325426	88325975	-	chr5	104116042	104116591	-	hg18	mm8
58446	91	NM_020803.3	4	NM_178741.2	4	chr4	88323378	88323565	-	chr5	104114504	104114691	-	hg18	mm8
58447	92	NM_020803.3	5	NM_178741.2	5	chr4	88318652	88318796	-	chr5	104112332	104112476	-	hg18	mm8
58448	93	NM_020803.3	6	NM_178741.2	6	chr4	88316932	88317044	-	chr5	104110830	104110942	-	hg18	mm8
58449	94	NM_020803.3	7	NM_178741.2	7	chr4	88310622	88310791	-	chr5	104108146	104108315	-	hg18	mm8
58450	95	NM_020803.3	8	NM_178741.2	8	chr4	88310254	88310414	-	chr5	104107794	104107954	-	hg18	mm8
58451	96	NM_020803.3	9	NM_178741.2	9	chr4	88304053	88304255	-	chr5	104104503	104104705	-	hg18	mm8
154644	99	NM_018207.1	2	NM_178110.2	2	chr1	33403658	33403754	-	chr4	128399123	128399219	+	hg18	mm8
154645	100	NM_018207.1	3	NM_178110.2	3	chr1	33397875	33398132	-	chr4	128402849	128403106	+	hg18	mm8
154646	101	NM_018207.1	4	NM_178110.2	4	chr1	33396440	33396556	-	chr4	128404776	128404892	+	hg18	mm8
155507	107	NM_014008.2	2	NM_138603.2	2	chrX	48980496	48980674	+	chrX	6761118	6761296	-	hg18	mm8
155508	108	NM_014008.2	3	NM_138603.2	3	chrX	48985425	48985558	+	chrX	6757579	6757712	-	hg18	mm8
155509	109	NM_014008.2	4	NM_138603.2	4	chrX	48986295	48986402	+	chrX	6756587	6756694	-	hg18	mm8
155510	110	NM_014008.2	5	NM_138603.2	5	chrX	48986527	48986594	+	chrX	6756392	6756459	-	hg18	mm8
155511	111	NM_014008.2	6	NM_138603.2	6	chrX	48986693	48986872	+	chrX	6756116	6756295	-	hg18	mm8
155512	112	NM_014008.2	7	NM_138603.2	7	chrX	48990135	48990330	+	chrX	6754496	6754691	-	hg18	mm8
155513	113	NM_014008.2	8	NM_138603.2	8	chrX	48990900	48990963	+	chrX	6753689	6753752	-	hg18	mm8
155514	114	NM_014008.2	9	NM_138603.2	9	chrX	48991053	48991173	+	chrX	6753452	6753572	-	hg18	mm8
155515	115	NM_014008.2	10	NM_138603.2	10	chrX	48991595	48991715	+	chrX	6752861	6752981	-	hg18	mm8
155516	116	NM_014008.2	11	NM_138603.2	11	chrX	48991811	48991928	+	chrX	6752663	6752780	-	hg18	mm8
155517	117	NM_014008.2	12	NM_138603.2	12	chrX	48992037	48992139	+	chrX	6752444	6752546	-	hg18	mm8
155518	118	NM_014008.2	13	NM_138603.2	13	chrX	48992221	48992329	+	chrX	6752254	6752362	-	hg18	mm8
155519	119	NM_014008.2	14	NM_138603.2	14	chrX	48992571	48992667	+	chrX	6751918	6752014	-	hg18	mm8
155520	120	NM_014008.2	15	NM_138603.2	15	chrX	48992913	48992973	+	chrX	6751642	6751702	-	hg18	mm8
155521	121	NM_014008.2	16	NM_138603.2	16	chrX	48993055	48993130	+	chrX	6751488	6751563	-	hg18	mm8
156004	171	NM_018188.2	2	NM_179203.1	2	chr1	1441254	1441331	+	chr4	154600891	154600968	-	hg18	mm8
156006	173	NM_018188.2	4	NM_179203.1	4	chr1	1442958	1443018	+	chr4	154599478	154599538	-	hg18	mm8
156007	174	NM_018188.2	5	NM_179203.1	5	chr1	1444163	1444233	+	chr4	154598556	154598626	-	hg18	mm8
156008	175	NM_018188.2	6	NM_179203.1	6	chr1	1445383	1445549	+	chr4	154597681	154597847	-	hg18	mm8
156009	176	NM_018188.2	7	NM_179203.1	7	chr1	1445790	1445860	+	chr4	154597366	154597436	-	hg18	mm8
156010	177	NM_018188.2	8	NM_179203.1	8	chr1	1447986	1448142	+	chr4	154595236	154595392	-	hg18	mm8
156011	178	NM_018188.2	9	NM_179203.1	9	chr1	1448753	1448810	+	chr4	154594667	154594724	-	hg18	mm8
156012	179	NM_018188.2	10	NM_179203.1	10	chr1	1449081	1449207	+	chr4	154594272	154594398	-	hg18	mm8
156013	180	NM_018188.2	11	NM_179203.1	11	chr1	1449515	1449640	+	chr4	154593931	154594056	-	hg18	mm8
156014	181	NM_018188.2	12	NM_179203.1	12	chr1	1450482	1450534	+	chr4	154592956	154593008	-	hg18	mm8
156015	182	NM_018188.2	13	NM_179203.1	13	chr1	1451703	1451774	+	chr4	154592470	154592541	-	hg18	mm8
156016	183	NM_018188.2	14	NM_179203.1	14	chr1	1452937	1453105	+	chr4	154591113	154591281	-	hg18	mm8
156017	184	NM_018188.2	15	NM_179203.1	15	chr1	1454465	1454574	+	chr4	154589828	154589937	-	hg18	mm8
43555	200	NM_004368.2	2	NM_007725.1	2	chr19	982069	982191	+	chr10	79394488	79394610	+	hg18	mm8
43556	201	NM_004368.2	3	NM_007725.1	3	chr19	983390	983457	+	chr10	79395401	79395468	+	hg18	mm8
43557	202	NM_004368.2	4	NM_007725.1	4	chr19	983557	983695	+	chr10	79395571	79395709	+	hg18	mm8
43558	203	NM_004368.2	5	NM_007725.1	5	chr19	987128	987245	+	chr10	79396342	79396459	+	hg18	mm8
43559	204	NM_004368.2	6	NM_007725.1	6	chr19	987414	987561	+	chr10	79396556	79396703	+	hg18	mm8
134957	210	NM_032273.2	3	NM_025460.1	3	chr11	85042754	85042948	+	chr7	90327898	90328092	-	hg18	mm8
134958	211	NM_032273.2	4	NM_025460.1	4	chr11	85044285	85044400	+	chr7	90326734	90326849	-	hg18	mm8
129397	216	NM_022787.2	3	NM_133435.1	3	chr1	9958236	9958420	+	chr4	148317084	148317268	-	hg18	mm8
129398	217	NM_022787.2	4	NM_133435.1	4	chr1	9963675	9963815	+	chr4	148313439	148313582	-	hg18	mm8
121495	222	NM_000222.1	2	NM_021099.2	2	chr4	55256434	55256704	+	chr5	75888722	75888995	+	hg18	mm8
121496	223	NM_000222.1	3	NM_021099.2	3	chr4	55259206	55259488	+	chr5	75890966	75891248	+	hg18	mm8
121497	224	NM_000222.1	4	NM_021099.2	4	chr4	55260552	55260689	+	chr5	75892503	75892640	+	hg18	mm8
121498	225	NM_000222.1	5	NM_021099.2	5	chr4	55264646	55264815	+	chr5	75897015	75897190	+	hg18	mm8
121499	226	NM_000222.1	6	NM_021099.2	6	chr4	55268020	55268210	+	chr5	75902543	75902733	+	hg18	mm8
121500	227	NM_000222.1	7	NM_021099.2	7	chr4	55270346	55270462	+	chr5	75904685	75904801	+	hg18	mm8
121501	228	NM_000222.1	8	NM_021099.2	8	chr4	55284506	55284621	+	chr5	75918990	75919105	+	hg18	mm8
121502	229	NM_000222.1	9	NM_021099.2	9	chr4	55286779	55286973	+	chr5	75920661	75920843	+	hg18	mm8
121503	230	NM_000222.1	10	NM_021099.2	10	chr4	55288140	55288247	+	chr5	75922189	75922296	+	hg18	mm8
121504	231	NM_000222.1	11	NM_021099.2	11	chr4	55288338	55288465	+	chr5	75922395	75922522	+	hg18	mm8
121505	232	NM_000222.1	12	NM_021099.2	12	chr4	55288745	55288850	+	chr5	75922806	75922911	+	hg18	mm8
121506	233	NM_000222.1	13	NM_021099.2	13	chr4	55288933	55289044	+	chr5	75923023	75923134	+	hg18	mm8
121507	234	NM_000222.1	14	NM_021099.2	14	chr4	55290257	55290408	+	chr5	75927532	75927683	+	hg18	mm8
121508	235	NM_000222.1	15	NM_021099.2	15	chr4	55292250	55292342	+	chr5	75929444	75929533	+	hg18	mm8
121509	236	NM_000222.1	16	NM_021099.2	16	chr4	55292793	55292921	+	chr5	75930083	75930211	+	hg18	mm8
121510	237	NM_000222.1	17	NM_021099.2	17	chr4	55293992	55294115	+	chr5	75931243	75931366	+	hg18	mm8
121511	238	NM_000222.1	18	NM_021099.2	18	chr4	55297420	55297532	+	chr5	75934246	75934358	+	hg18	mm8
121512	239	NM_000222.1	19	NM_021099.2	19	chr4	55297643	55297743	+	chr5	75934453	75934553	+	hg18	mm8
121513	240	NM_000222.1	20	NM_021099.2	20	chr4	55298097	55298203	+	chr5	75934916	75935022	+	hg18	mm8
15376	250	NM_015375.1	2	NM_172516.3	2	chr1	203423168	203423557	-	chr1	134261644	134262033	+	hg18	mm8
15377	251	NM_015375.1	3	NM_172516.3	3	chr1	203404913	203405583	-	chr1	134276857	134277521	+	hg18	mm8
15378	252	NM_015375.1	4	NM_172516.3	4	chr1	203399473	203399706	-	chr1	134280632	134280865	+	hg18	mm8
15379	253	NM_015375.1	5	NM_172516.3	5	chr1	203398673	203398757	-	chr1	134281606	134281690	+	hg18	mm8
15380	254	NM_015375.1	6	NM_172516.3	6	chr1	203397786	203397963	-	chr1	134282777	134282954	+	hg18	mm8
15381	255	NM_015375.1	7	NM_172516.3	7	chr1	203397008	203397138	-	chr1	134283405	134283535	+	hg18	mm8
15382	256	NM_015375.1	8	NM_172516.3	8	chr1	203395864	203396021	-	chr1	134283870	134284027	+	hg18	mm8
15383	257	NM_015375.1	9	NM_172516.3	9	chr1	203395297	203395430	-	chr1	134284414	134284547	+	hg18	mm8
15384	258	NM_015375.1	10	NM_172516.3	10	chr1	203393023	203393137	-	chr1	134285862	134285976	+	hg18	mm8
15385	259	NM_015375.1	11	NM_172516.3	11	chr1	203386430	203386545	-	chr1	134287421	134287536	+	hg18	mm8
15386	260	NM_015375.1	12	NM_172516.3	12	chr1	203383955	203384090	-	chr1	134290458	134290593	+	hg18	mm8
167931	264	NM_006259.1	2	NM_008926.2	3	chr4	82314970	82315137	-	chr5	99237647	99237814	-	hg18	mm8
167932	265	NM_006259.1	3	NM_008926.2	4	chr4	82311868	82311982	-	chr5	99234833	99234947	-	hg18	mm8
167933	266	NM_006259.1	4	NM_008926.2	5	chr4	82309840	82309946	-	chr5	99232618	99232724	-	hg18	mm8
167934	267	NM_006259.1	5	NM_008926.2	6	chr4	82307338	82307402	-	chr5	99228588	99228652	-	hg18	mm8
167935	268	NM_006259.1	6	NM_008926.2	7	chr4	82293821	82293899	-	chr5	99221387	99221465	-	hg18	mm8
167936	269	NM_006259.1	7	NM_008926.2	8	chr4	82292137	82292232	-	chr5	99220067	99220162	-	hg18	mm8
167937	270	NM_006259.1	8	NM_008926.2	9	chr4	82289061	82289130	-	chr5	99216737	99216806	-	hg18	mm8
167938	271	NM_006259.1	9	NM_008926.2	10	chr4	82284409	82284508	-	chr5	99213409	99213508	-	hg18	mm8
167939	272	NM_006259.1	10	NM_008926.2	11	chr4	82282971	82283125	-	chr5	99212153	99212307	-	hg18	mm8
167940	273	NM_006259.1	11	NM_008926.2	12	chr4	82280710	82280847	-	chr5	99210238	99210375	-	hg18	mm8
167941	274	NM_006259.1	12	NM_008926.2	13	chr4	82277570	82277660	-	chr5	99208028	99208118	-	hg18	mm8
167942	275	NM_006259.1	13	NM_008926.2	14	chr4	82275332	82275474	-	chr5	99206813	99206955	-	hg18	mm8
167943	276	NM_006259.1	14	NM_008926.2	15	chr4	82250625	82250789	-	chr5	99187672	99187836	-	hg18	mm8
167944	277	NM_006259.1	15	NM_008926.2	16	chr4	82245990	82246113	-	chr5	99183715	99183838	-	hg18	mm8
167945	278	NM_006259.1	16	NM_008926.2	17	chr4	82244547	82244610	-	chr5	99182455	99182518	-	hg18	mm8
167946	279	NM_006259.1	17	NM_008926.2	18	chr4	82232563	82232630	-	chr5	99174630	99174697	-	hg18	mm8
42984	284	NM_052942.2	4	NM_153564.1	3	chr1	89506999	89507127	-	chr3	142438647	142438775	+	hg18	mm8
42985	285	NM_052942.2	5	NM_153564.1	4	chr1	89505687	89505797	-	chr3	142440401	142440511	+	hg18	mm8
42986	286	NM_052942.2	6	NM_153564.1	5	chr1	89505227	89505424	-	chr3	142441108	142441308	+	hg18	mm8
42987	287	NM_052942.2	7	NM_153564.1	6	chr1	89504616	89504859	-	chr3	142441637	142441880	+	hg18	mm8
42988	288	NM_052942.2	8	NM_153564.1	7	chr1	89502956	89503237	-	chr3	142442767	142443048	+	hg18	mm8
42989	289	NM_052942.2	9	NM_153564.1	8	chr1	89502006	89502219	-	chr3	142444090	142444303	+	hg18	mm8
42990	290	NM_052942.2	10	NM_153564.1	9	chr1	89500953	89501056	-	chr3	142445075	142445178	+	hg18	mm8
42991	291	NM_052942.2	11	NM_153564.1	10	chr1	89500490	89500672	-	chr3	142445300	142445482	+	hg18	mm8
30472	297	NM_020710.1	2	NM_201226.1	2	chr1	3693272	3693734	-	chr4	152859455	152859908	+	hg18	mm8
30473	298	NM_020710.1	3	NM_201226.1	3	chr1	3691510	3691627	-	chr4	152861217	152861334	+	hg18	mm8
30474	299	NM_020710.1	4	NM_201226.1	4	chr1	3690419	3690535	-	chr4	152862169	152862285	+	hg18	mm8
30475	300	NM_020710.1	5	NM_201226.1	5	chr1	3689084	3689187	-	chr4	152862729	152862832	+	hg18	mm8
30476	301	NM_020710.1	6	NM_201226.1	6	chr1	3687935	3688025	-	chr4	152863193	152863283	+	hg18	mm8
198394	313	NM_006808.2	2	NM_024171.1	2	chr9	101024648	101024746	+	chr4	47496011	47496109	+	hg18	mm8
198395	314	NM_006808.2	3	NM_024171.1	3	chr9	101030001	101030103	+	chr4	47501230	47501332	+	hg18	mm8
99630	329	NM_133468.2	3	NM_028472.1	2	chr7	33912954	33913040	+	chr9	22975159	22975245	+	hg18	mm8
99631	330	NM_133468.2	4	NM_028472.1	3	chr7	33943425	33943525	+	chr9	23004773	23004873	+	hg18	mm8
99632	331	NM_133468.2	5	NM_028472.1	4	chr7	33972615	33972698	+	chr9	23043806	23043889	+	hg18	mm8
99633	332	NM_133468.2	6	NM_028472.1	5	chr7	33976465	33976556	+	chr9	23047607	23047698	+	hg18	mm8
99634	333	NM_133468.2	7	NM_028472.1	6	chr7	33980838	33980921	+	chr9	23051341	23051424	+	hg18	mm8
99635	334	NM_133468.2	8	NM_028472.1	7	chr7	34052442	34052542	+	chr9	23116593	23116693	+	hg18	mm8
99636	335	NM_133468.2	9	NM_028472.1	8	chr7	34057997	34058107	+	chr9	23124234	23124344	+	hg18	mm8
99637	336	NM_133468.2	10	NM_028472.1	9	chr7	34061299	34061440	+	chr9	23125967	23126108	+	hg18	mm8
99638	337	NM_133468.2	11	NM_028472.1	10	chr7	34064195	34064300	+	chr9	23128039	23128144	+	hg18	mm8
99639	338	NM_133468.2	12	NM_028472.1	11	chr7	34068138	34068184	+	chr9	23131830	23131876	+	hg18	mm8
99640	339	NM_133468.2	13	NM_028472.1	12	chr7	34084993	34085323	+	chr9	23149751	23150081	+	hg18	mm8
99641	340	NM_133468.2	14	NM_028472.1	13	chr7	34091892	34092229	+	chr9	23156896	23157233	+	hg18	mm8
99642	341	NM_133468.2	15	NM_028472.1	14	chr7	34149366	34149497	+	chr9	23223847	23223978	+	hg18	mm8
165625	353	NM_014804.1	3	NM_028963.1	3	chr17	6472160	6472785	-	chr11	72014557	72015158	-	hg18	mm8
165626	354	NM_014804.1	4	NM_028963.1	4	chr17	6468798	6468905	-	chr11	72011977	72012084	-	hg18	mm8
165627	355	NM_014804.1	5	NM_028963.1	5	chr17	6467552	6467615	-	chr11	72010754	72010817	-	hg18	mm8
165628	356	NM_014804.1	6	NM_028963.1	6	chr17	6466925	6467141	-	chr11	72007613	72007829	-	hg18	mm8
165629	357	NM_014804.1	7	NM_028963.1	7	chr17	6464831	6465042	-	chr11	72005742	72005953	-	hg18	mm8
165630	358	NM_014804.1	8	NM_028963.1	8	chr17	6455962	6456192	-	chr11	71996597	71996821	-	hg18	mm8
165631	359	NM_014804.1	9	NM_028963.1	9	chr17	6454037	6454204	-	chr11	71994599	71994766	-	hg18	mm8
165632	360	NM_014804.1	10	NM_028963.1	10	chr17	6452391	6452508	-	chr11	71992855	71992975	-	hg18	mm8
165633	361	NM_014804.1	11	NM_028963.1	11	chr17	6451224	6451314	-	chr11	71991681	71991771	-	hg18	mm8
165634	362	NM_014804.1	12	NM_028963.1	12	chr17	6450916	6451006	-	chr11	71991397	71991487	-	hg18	mm8
165635	363	NM_014804.1	13	NM_028963.1	13	chr17	6444423	6444502	-	chr11	71985975	71986054	-	hg18	mm8
165636	364	NM_014804.1	14	NM_028963.1	14	chr17	6443280	6443364	-	chr11	71984910	71984997	-	hg18	mm8
165637	365	NM_014804.1	15	NM_028963.1	15	chr17	6440201	6440387	-	chr11	71982832	71983018	-	hg18	mm8
165638	366	NM_014804.1	16	NM_028963.1	16	chr17	6439015	6439097	-	chr11	71981711	71981793	-	hg18	mm8
165639	367	NM_014804.1	17	NM_028963.1	17	chr17	6434553	6434674	-	chr11	71975594	71975715	-	hg18	mm8
165640	368	NM_014804.1	18	NM_028963.1	18	chr17	6433822	6434047	-	chr11	71974986	71975211	-	hg18	mm8
101653	375	NM_019095.3	2	NM_001024385.1	2	chr20	5938420	5938558	+	chr2	132541306	132541444	+	hg18	mm8
101654	376	NM_019095.3	3	NM_001024385.1	3	chr20	5944006	5944136	+	chr2	132546333	132546463	+	hg18	mm8
101655	377	NM_019095.3	4	NM_001024385.1	4	chr20	5959930	5960016	+	chr2	132552649	132552735	+	hg18	mm8
101656	378	NM_019095.3	5	NM_001024385.1	5	chr20	5960657	5960726	+	chr2	132553775	132553844	+	hg18	mm8
101657	379	NM_019095.3	6	NM_001024385.1	6	chr20	5963109	5963201	+	chr2	132555530	132555622	+	hg18	mm8
93049	382	NM_002210.2	2	NM_008402.1	2	chr2	187174992	187175123	+	chr2	83537348	83537479	+	hg18	mm8
93050	383	NM_002210.2	3	NM_008402.1	3	chr2	187195310	187195402	+	chr2	83548691	83548783	+	hg18	mm8
93051	384	NM_002210.2	4	NM_008402.1	4	chr2	187198444	187198559	+	chr2	83556644	83556759	+	hg18	mm8
93052	385	NM_002210.2	5	NM_008402.1	5	chr2	187203768	187203830	+	chr2	83562706	83562768	+	hg18	mm8
93053	386	NM_002210.2	6	NM_008402.1	6	chr2	187206300	187206346	+	chr2	83564490	83564536	+	hg18	mm8
93054	387	NM_002210.2	7	NM_008402.1	7	chr2	187209053	187209179	+	chr2	83566606	83566732	+	hg18	mm8
93055	388	NM_002210.2	8	NM_008402.1	8	chr2	187210036	187210081	+	chr2	83567465	83567510	+	hg18	mm8
93056	389	NM_002210.2	9	NM_008402.1	9	chr2	187211248	187211292	+	chr2	83569133	83569177	+	hg18	mm8
93057	390	NM_002210.2	10	NM_008402.1	10	chr2	187211380	187211437	+	chr2	83569530	83569587	+	hg18	mm8
93058	391	NM_002210.2	11	NM_008402.1	11	chr2	187213886	187213939	+	chr2	83570891	83570944	+	hg18	mm8
93059	392	NM_002210.2	12	NM_008402.1	12	chr2	187214357	187214560	+	chr2	83571973	83572176	+	hg18	mm8
93060	393	NM_002210.2	13	NM_008402.1	13	chr2	187219657	187219849	+	chr2	83577206	83577398	+	hg18	mm8
93061	394	NM_002210.2	14	NM_008402.1	14	chr2	187222811	187222857	+	chr2	83579852	83579898	+	hg18	mm8
93062	395	NM_002210.2	15	NM_008402.1	15	chr2	187224953	187225061	+	chr2	83582777	83582885	+	hg18	mm8
93063	396	NM_002210.2	16	NM_008402.1	16	chr2	187227621	187227680	+	chr2	83584643	83584702	+	hg18	mm8
93064	397	NM_002210.2	17	NM_008402.1	17	chr2	187229218	187229373	+	chr2	83586171	83586326	+	hg18	mm8
93065	398	NM_002210.2	18	NM_008402.1	18	chr2	187232009	187232147	+	chr2	83589755	83589893	+	hg18	mm8
93066	399	NM_002210.2	19	NM_008402.1	19	chr2	187236739	187236807	+	chr2	83592033	83592101	+	hg18	mm8
93067	400	NM_002210.2	20	NM_008402.1	20	chr2	187237465	187237613	+	chr2	83592731	83592879	+	hg18	mm8
93068	401	NM_002210.2	21	NM_008402.1	21	chr2	187238097	187238190	+	chr2	83593389	83593482	+	hg18	mm8
93069	402	NM_002210.2	22	NM_008402.1	22	chr2	187239675	187239755	+	chr2	83595072	83595152	+	hg18	mm8
93070	403	NM_002210.2	23	NM_008402.1	23	chr2	187240121	187240202	+	chr2	83595757	83595838	+	hg18	mm8
93071	404	NM_002210.2	24	NM_008402.1	24	chr2	187240642	187240748	+	chr2	83596277	83596383	+	hg18	mm8
93072	405	NM_002210.2	25	NM_008402.1	25	chr2	187241733	187241892	+	chr2	83596924	83597083	+	hg18	mm8
93074	407	NM_002210.2	27	NM_008402.1	27	chr2	187248575	187248689	+	chr2	83602608	83602722	+	hg18	mm8
93075	408	NM_002210.2	28	NM_008402.1	28	chr2	187248791	187248899	+	chr2	83602816	83602924	+	hg18	mm8
93076	409	NM_002210.2	29	NM_008402.1	29	chr2	187249784	187249907	+	chr2	83603718	83603841	+	hg18	mm8
18969	446	NM_015470.1	2	NM_001003955.2	2	chr2	73169514	73169951	-	chr6	85314212	85314649	-	hg18	mm8
18970	447	NM_015470.1	3	NM_001003955.2	3	chr2	73168685	73169385	-	chr6	85313437	85314113	-	hg18	mm8
8934	453	NM_012395.2	2	NM_011074.1	3	chr7	90193816	90194062	+	chr5	5254988	5255234	-	hg18	mm8
8935	454	NM_012395.2	3	NM_011074.1	4	chr7	90214931	90215026	+	chr5	5233169	5233264	-	hg18	mm8
8936	455	NM_012395.2	4	NM_011074.1	5	chr7	90257823	90257903	+	chr5	5201283	5201363	-	hg18	mm8
8937	456	NM_012395.2	5	NM_011074.1	6	chr7	90330425	90330520	+	chr5	5141324	5141419	-	hg18	mm8
8938	457	NM_012395.2	6	NM_011074.1	7	chr7	90366541	90366604	+	chr5	5109797	5109860	-	hg18	mm8
8939	458	NM_012395.2	7	NM_011074.1	8	chr7	90384851	90384975	+	chr5	5098963	5099087	-	hg18	mm8
8940	459	NM_012395.2	8	NM_011074.1	9	chr7	90422947	90423068	+	chr5	5042431	5042552	-	hg18	mm8
8941	460	NM_012395.2	9	NM_011074.1	10	chr7	90451398	90451492	+	chr5	5016838	5016932	-	hg18	mm8
8942	461	NM_012395.2	10	NM_011074.1	11	chr7	90513147	90513211	+	chr5	4955537	4955601	-	hg18	mm8
8943	462	NM_012395.2	11	NM_011074.1	12	chr7	90546682	90546731	+	chr5	4928132	4928181	-	hg18	mm8
8944	463	NM_012395.2	12	NM_011074.1	13	chr7	90579792	90579932	+	chr5	4900033	4900173	-	hg18	mm8
154650	468	NM_153694.3	3	NM_011517.1	3	chr12	100655140	100655207	-	chr10	87893161	87893225	+	hg18	mm8
154651	469	NM_153694.3	4	NM_011517.1	4	chr12	100654945	100654980	-	chr10	87893634	87893669	+	hg18	mm8
154652	470	NM_153694.3	5	NM_011517.1	5	chr12	100652835	100652953	-	chr10	87896237	87896355	+	hg18	mm8
154653	471	NM_153694.3	6	NM_011517.1	6	chr12	100651483	100651583	-	chr10	87897081	87897181	+	hg18	mm8
154654	472	NM_153694.3	7	NM_011517.1	7	chr12	100649476	100649575	-	chr10	87899344	87899443	+	hg18	mm8
154655	473	NM_153694.3	8	NM_011517.1	8	chr12	100647017	100647122	-	chr10	87902474	87902579	+	hg18	mm8
206532	483	NM_024546.3	2	NM_026047.4	2	chr13	78116997	78117133	-	chr14	103395980	103396116	-	hg18	mm8
206533	484	NM_024546.3	3	NM_026047.4	3	chr13	78114257	78114349	-	chr14	103393617	103393709	-	hg18	mm8
206534	485	NM_024546.3	4	NM_026047.4	4	chr13	78110958	78111207	-	chr14	103391771	103392020	-	hg18	mm8
206535	486	NM_024546.3	5	NM_026047.4	5	chr13	78107245	78107334	-	chr14	103389025	103389114	-	hg18	mm8
31734	489	NM_012345.1	2	NM_013745.2	2	chr13	44454206	44454289	-	chr14	74846078	74846152	+	hg18	mm8
31735	490	NM_012345.1	3	NM_013745.2	3	chr13	44452856	44452955	-	chr14	74848329	74848428	+	hg18	mm8
31736	491	NM_012345.1	4	NM_013745.2	4	chr13	44452024	44452087	-	chr14	74849132	74849195	+	hg18	mm8
31737	492	NM_012345.1	5	NM_013745.2	5	chr13	44451324	44451401	-	chr14	74849938	74850015	+	hg18	mm8
31738	493	NM_012345.1	6	NM_013745.2	6	chr13	44437978	44438071	-	chr14	74858640	74858733	+	hg18	mm8
31739	494	NM_012345.1	7	NM_013745.2	7	chr13	44431515	44431709	-	chr14	74860292	74860486	+	hg18	mm8
31740	495	NM_012345.1	8	NM_013745.2	8	chr13	44421856	44421973	-	chr14	74864967	74865084	+	hg18	mm8
31741	496	NM_012345.1	9	NM_013745.2	9	chr13	44415576	44415809	-	chr14	74867126	74867353	+	hg18	mm8
203368	500	NM_022087.1	3	NM_144908.1	3	chr7	151428815	151428939	+	chr5	24758900	24759024	+	hg18	mm8
203369	501	NM_022087.1	4	NM_144908.1	4	chr7	151431129	151431296	+	chr5	24760151	24760318	+	hg18	mm8
203370	502	NM_022087.1	5	NM_144908.1	5	chr7	151433262	151433388	+	chr5	24762088	24762214	+	hg18	mm8
203371	503	NM_022087.1	6	NM_144908.1	6	chr7	151436055	151436305	+	chr5	24764971	24765221	+	hg18	mm8
203372	504	NM_022087.1	7	NM_144908.1	7	chr7	151438545	151438663	+	chr5	24767457	24767575	+	hg18	mm8
203373	505	NM_022087.1	8	NM_144908.1	8	chr7	151441263	151441416	+	chr5	24768876	24769029	+	hg18	mm8
203374	506	NM_022087.1	9	NM_144908.1	9	chr7	151445174	151445393	+	chr5	24771999	24772218	+	hg18	mm8
203375	507	NM_022087.1	10	NM_144908.1	10	chr7	151446695	151446800	+	chr5	24773444	24773549	+	hg18	mm8
203376	508	NM_022087.1	11	NM_144908.1	11	chr7	151448848	151448986	+	chr5	24775026	24775164	+	hg18	mm8
48081	511	NM_015013.2	2	NM_133872.1	2	chr1	23229548	23229714	+	chr4	135865040	135865206	-	hg18	mm8
48082	512	NM_015013.2	3	NM_133872.1	3	chr1	23249466	23249600	+	chr4	135849146	135849280	-	hg18	mm8
48083	513	NM_015013.2	4	NM_133872.1	4	chr1	23252840	23252919	+	chr4	135846100	135846179	-	hg18	mm8
48084	514	NM_015013.2	5	NM_133872.1	5	chr1	23254148	23254241	+	chr4	135845148	135845241	-	hg18	mm8
48085	515	NM_015013.2	6	NM_133872.1	6	chr1	23255011	23255118	+	chr4	135844293	135844400	-	hg18	mm8
48086	516	NM_015013.2	7	NM_133872.1	7	chr1	23256563	23256645	+	chr4	135842533	135842615	-	hg18	mm8
48087	517	NM_015013.2	8	NM_133872.1	8	chr1	23258152	23258247	+	chr4	135840648	135840743	-	hg18	mm8
48088	518	NM_015013.2	9	NM_133872.1	9	chr1	23267618	23267761	+	chr4	135833093	135833236	-	hg18	mm8
48089	519	NM_015013.2	10	NM_133872.1	10	chr1	23268140	23268231	+	chr4	135832398	135832489	-	hg18	mm8
48090	520	NM_015013.2	11	NM_133872.1	11	chr1	23270304	23270439	+	chr4	135831248	135831383	-	hg18	mm8
48091	521	NM_015013.2	12	NM_133872.1	12	chr1	23271203	23271277	+	chr4	135830573	135830647	-	hg18	mm8
48092	522	NM_015013.2	13	NM_133872.1	13	chr1	23272371	23272483	+	chr4	135829717	135829829	-	hg18	mm8
48093	523	NM_015013.2	14	NM_133872.1	14	chr1	23276307	23276440	+	chr4	135827248	135827381	-	hg18	mm8
48094	524	NM_015013.2	15	NM_133872.1	15	chr1	23278069	23278257	+	chr4	135826288	135826476	-	hg18	mm8
48095	525	NM_015013.2	16	NM_133872.1	16	chr1	23278632	23278747	+	chr4	135825871	135825986	-	hg18	mm8
48096	526	NM_015013.2	17	NM_133872.1	17	chr1	23280525	23280653	+	chr4	135824536	135824664	-	hg18	mm8
48097	527	NM_015013.2	18	NM_133872.1	18	chr1	23281299	23281446	+	chr4	135823947	135824094	-	hg18	mm8
45418	579	NM_001167.2	3	NM_009688.1	2	chrX	122850149	122850249	+	chrX	38341239	38341339	+	hg18	mm8
45419	580	NM_001167.2	4	NM_009688.1	3	chrX	122852768	122852847	+	chrX	38343430	38343509	+	hg18	mm8
45420	581	NM_001167.2	5	NM_009688.1	4	chrX	122854261	122854304	+	chrX	38344463	38344506	+	hg18	mm8
45421	582	NM_001167.2	6	NM_009688.1	5	chrX	122862023	122862224	+	chrX	38346622	38346823	+	hg18	mm8
148937	586	NM_005119.2	4	NM_146153.3	3	chr1	36524555	36525458	+	chr4	125682215	125683118	-	hg18	mm8
148938	587	NM_005119.2	5	NM_146153.3	4	chr1	36527247	36527952	+	chr4	125680165	125680861	-	hg18	mm8
148939	588	NM_005119.2	6	NM_146153.3	5	chr1	36529561	36529734	+	chr4	125678487	125678660	-	hg18	mm8
148940	589	NM_005119.2	7	NM_146153.3	6	chr1	36530785	36530897	+	chr4	125677639	125677751	-	hg18	mm8
148941	590	NM_005119.2	8	NM_146153.3	7	chr1	36532038	36532123	+	chr4	125675747	125675832	-	hg18	mm8
148942	591	NM_005119.2	9	NM_146153.3	8	chr1	36534770	36534958	+	chr4	125673997	125674185	-	hg18	mm8
148943	592	NM_005119.2	10	NM_146153.3	9	chr1	36539073	36539272	+	chr4	125669773	125669969	-	hg18	mm8
148944	593	NM_005119.2	11	NM_146153.3	10	chr1	36539740	36539884	+	chr4	125669234	125669378	-	hg18	mm8
28597	597	NM_014264.2	2	NM_011495.1	2	chr4	129022435	129022531	+	chr3	40897548	40897644	+	hg18	mm8
28598	598	NM_014264.2	3	NM_011495.1	3	chr4	129023866	129023962	+	chr3	40898333	40898429	+	hg18	mm8
28599	599	NM_014264.2	4	NM_011495.1	4	chr4	129024043	129024158	+	chr3	40898506	40898621	+	hg18	mm8
28600	600	NM_014264.2	5	NM_011495.1	5	chr4	129026312	129027333	+	chr3	40901556	40902469	+	hg18	mm8
28601	602	NM_014264.2	6	NM_011495.1	6	chr4	129028000	129028101	+	chr3	40903035	40903136	+	hg18	mm8
28602	603	NM_014264.2	7	NM_011495.1	7	chr4	129030470	129030841	+	chr3	40905295	40905657	+	hg18	mm8
28603	604	NM_014264.2	8	NM_011495.1	8	chr4	129031696	129031801	+	chr3	40906825	40906930	+	hg18	mm8
28604	605	NM_014264.2	9	NM_011495.1	9	chr4	129032183	129032286	+	chr3	40907210	40907313	+	hg18	mm8
28605	606	NM_014264.2	10	NM_011495.1	10	chr4	129032969	129033119	+	chr3	40907782	40907932	+	hg18	mm8
28606	607	NM_014264.2	11	NM_011495.1	11	chr4	129033889	129034023	+	chr3	40908428	40908562	+	hg18	mm8
28607	608	NM_014264.2	12	NM_011495.1	12	chr4	129034117	129034209	+	chr3	40908642	40908734	+	hg18	mm8
28608	609	NM_014264.2	13	NM_011495.1	13	chr4	129034338	129034486	+	chr3	40909279	40909424	+	hg18	mm8
28609	610	NM_014264.2	14	NM_011495.1	14	chr4	129035557	129035698	+	chr3	40910014	40910140	+	hg18	mm8
28610	611	NM_014264.2	15	NM_011495.1	15	chr4	129037405	129037512	+	chr3	40911530	40911637	+	hg18	mm8
123743	615	NM_032744.1	2	NM_175417.2	3	chr6	11876467	11876602	-	chr13	41827111	41827246	-	hg18	mm8
123744	616	NM_032744.1	3	NM_175417.2	4	chr6	11874492	11874594	-	chr13	41825188	41825290	-	hg18	mm8
123745	617	NM_032744.1	4	NM_175417.2	5	chr6	11843786	11843902	-	chr13	41788481	41788597	-	hg18	mm8
123746	618	NM_032744.1	5	NM_175417.2	6	chr6	11831567	11831719	-	chr13	41778309	41778461	-	hg18	mm8
111499	701	NM_016456.2	3	NM_025439.2	3	chr1	199387511	199387603	-	chr1	137836068	137836160	+	hg18	mm8
111500	702	NM_016456.2	4	NM_025439.2	4	chr1	199382490	199382599	-	chr1	137841028	137841137	+	hg18	mm8
111501	703	NM_016456.2	5	NM_025439.2	5	chr1	199379570	199379702	-	chr1	137843807	137843939	+	hg18	mm8
97842	713	NM_007030.1	3	NM_182839.1	3	chr5	719084	719238	-	chr13	74496751	74496905	+	hg18	mm8
174308	716	NM_001064.1	2	NM_009388.2	2	chr3	53251180	53251298	-	chr14	29387729	29387847	+	hg18	mm8
174309	717	NM_001064.1	3	NM_009388.2	3	chr3	53250187	53250301	-	chr14	29388760	29388874	+	hg18	mm8
174310	718	NM_001064.1	4	NM_009388.2	4	chr3	53249306	53249404	-	chr14	29389595	29389693	+	hg18	mm8
174311	719	NM_001064.1	5	NM_009388.2	5	chr3	53244038	53244230	-	chr14	29394496	29394688	+	hg18	mm8
174312	720	NM_001064.1	6	NM_009388.2	6	chr3	53242211	53242330	-	chr14	29395950	29396069	+	hg18	mm8
174313	721	NM_001064.1	7	NM_009388.2	7	chr3	53240412	53240606	-	chr14	29397172	29397366	+	hg18	mm8
174314	722	NM_001064.1	8	NM_009388.2	8	chr3	53239512	53239677	-	chr14	29397983	29398148	+	hg18	mm8
174315	723	NM_001064.1	9	NM_009388.2	9	chr3	53238335	53238492	-	chr14	29398964	29399121	+	hg18	mm8
174316	724	NM_001064.1	10	NM_009388.2	10	chr3	53238062	53238193	-	chr14	29399211	29399342	+	hg18	mm8
174317	725	NM_001064.1	11	NM_009388.2	11	chr3	53237331	53237415	-	chr14	29399971	29400055	+	hg18	mm8
174318	726	NM_001064.1	12	NM_009388.2	12	chr3	53237111	53237205	-	chr14	29400160	29400254	+	hg18	mm8
174319	727	NM_001064.1	13	NM_009388.2	13	chr3	53235811	53235934	-	chr14	29401216	29401339	+	hg18	mm8
156724	735	NM_022162.1	3	NM_145857.2	3	chr16	49299266	49299372	+	chr8	91550643	91550749	+	hg18	mm8
156725	736	NM_022162.1	4	NM_145857.2	4	chr16	49301969	49303785	+	chr8	91553802	91555618	+	hg18	mm8
156726	737	NM_022162.1	5	NM_145857.2	5	chr16	49307998	49308082	+	chr8	91560515	91560599	+	hg18	mm8
156727	738	NM_022162.1	6	NM_145857.2	6	chr16	49308302	49308386	+	chr8	91560767	91560851	+	hg18	mm8
156728	739	NM_022162.1	7	NM_145857.2	7	chr16	49311336	49311420	+	chr8	91562779	91562863	+	hg18	mm8
156729	740	NM_022162.1	8	NM_145857.2	8	chr16	49314033	49314117	+	chr8	91565010	91565094	+	hg18	mm8
156730	741	NM_022162.1	9	NM_145857.2	9	chr16	49314712	49314796	+	chr8	91565551	91565635	+	hg18	mm8
156731	742	NM_022162.1	10	NM_145857.2	10	chr16	49316900	49316984	+	chr8	91571718	91571802	+	hg18	mm8
156732	743	NM_022162.1	11	NM_145857.2	11	chr16	49321229	49321313	+	chr8	91574550	91574634	+	hg18	mm8
68523	747	NM_182519.1	4	NM_001034875.1	2	chr20	31137487	31137631	+	chr2	153636158	153636302	+	hg18	mm8
68524	748	NM_182519.1	5	NM_001034875.1	3	chr20	31140432	31140496	+	chr2	153638647	153638711	+	hg18	mm8
68525	749	NM_182519.1	6	NM_001034875.1	4	chr20	31140964	31141025	+	chr2	153639064	153639125	+	hg18	mm8
68526	750	NM_182519.1	7	NM_001034875.1	5	chr20	31142174	31142266	+	chr2	153640046	153640138	+	hg18	mm8
68527	751	NM_182519.1	8	NM_001034875.1	6	chr20	31143924	31144125	+	chr2	153641627	153641831	+	hg18	mm8
68528	752	NM_182519.1	9	NM_001034875.1	7	chr20	31146566	31146620	+	chr2	153643555	153643609	+	hg18	mm8
68529	753	NM_182519.1	10	NM_001034875.1	8	chr20	31149083	31149254	+	chr2	153645703	153645874	+	hg18	mm8
68530	754	NM_182519.1	11	NM_001034875.1	9	chr20	31151892	31151960	+	chr2	153648570	153648638	+	hg18	mm8
68531	755	NM_182519.1	12	NM_001034875.1	10	chr20	31154438	31154481	+	chr2	153649159	153649202	+	hg18	mm8
68532	756	NM_182519.1	13	NM_001034875.1	11	chr20	31156276	31156340	+	chr2	153651090	153651154	+	hg18	mm8
68533	757	NM_182519.1	14	NM_001034875.1	12	chr20	31159210	31159287	+	chr2	153652956	153653033	+	hg18	mm8
150230	761	NM_014018.2	2	NM_025434.2	2	chr8	81077788	81077970	-	chr3	8883058	8883240	-	hg18	mm8
2947	765	NM_001014431.1	3	NM_009652.1	3	chr14	104317469	104317598	-	chr12	113109987	113110116	-	hg18	mm8
2948	766	NM_001014431.1	4	NM_009652.1	4	chr14	104314040	104314152	-	chr12	113107357	113107469	-	hg18	mm8
2949	767	NM_001014431.1	5	NM_009652.1	5	chr14	104313033	104313181	-	chr12	113106936	113107084	-	hg18	mm8
2950	768	NM_001014431.1	6	NM_009652.1	6	chr14	104312457	104312589	-	chr12	113106353	113106485	-	hg18	mm8
2951	769	NM_001014431.1	7	NM_009652.1	7	chr14	104312319	104312385	-	chr12	113106205	113106271	-	hg18	mm8
2952	770	NM_001014431.1	8	NM_009652.1	8	chr14	104311293	104311362	-	chr12	113105474	113105543	-	hg18	mm8
2953	771	NM_001014431.1	9	NM_009652.1	9	chr14	104310836	104310962	-	chr12	113105075	113105201	-	hg18	mm8
2954	772	NM_001014431.1	10	NM_009652.1	10	chr14	104310632	104310761	-	chr12	113104875	113105004	-	hg18	mm8
2955	773	NM_001014431.1	11	NM_009652.1	11	chr14	104310259	104310474	-	chr12	113104584	113104799	-	hg18	mm8
2956	774	NM_001014431.1	12	NM_009652.1	12	chr14	104309746	104309834	-	chr12	113104309	113104397	-	hg18	mm8
2957	775	NM_001014431.1	13	NM_009652.1	13	chr14	104308126	104308229	-	chr12	113102934	113103037	-	hg18	mm8
43686	781	NM_003721.2	5	NM_011266.2	4	chr19	19168994	19169060	+	chr8	73064524	73064620	-	hg18	mm8
43687	782	NM_003721.2	6	NM_011266.2	5	chr19	19169329	19169430	+	chr8	73064279	73064380	-	hg18	mm8
43688	783	NM_003721.2	7	NM_011266.2	6	chr19	19169915	19170041	+	chr8	73064027	73064153	-	hg18	mm8
43689	784	NM_003721.2	8	NM_011266.2	7	chr19	19170465	19170532	+	chr8	73063600	73063667	-	hg18	mm8
43690	785	NM_003721.2	9	NM_011266.2	8	chr19	19170962	19171043	+	chr8	73063214	73063295	-	hg18	mm8
6316	788	NM_002461.1	2	NM_138656.1	2	chr16	87252558	87252629	-	chr8	125326271	125326342	-	hg18	mm8
6317	789	NM_002461.1	3	NM_138656.1	3	chr16	87251823	87251938	-	chr8	125325727	125325842	-	hg18	mm8
6318	790	NM_002461.1	4	NM_138656.1	4	chr16	87251344	87251491	-	chr8	125325466	125325613	-	hg18	mm8
6319	791	NM_002461.1	5	NM_138656.1	5	chr16	87250013	87250213	-	chr8	125323916	125324116	-	hg18	mm8
6320	792	NM_002461.1	6	NM_138656.1	6	chr16	87249564	87249639	-	chr8	125323504	125323579	-	hg18	mm8
6321	793	NM_002461.1	7	NM_138656.1	7	chr16	87249107	87249326	-	chr8	125323099	125323318	-	hg18	mm8
6322	794	NM_002461.1	8	NM_138656.1	8	chr16	87248600	87248716	-	chr8	125322563	125322679	-	hg18	mm8
6323	795	NM_002461.1	9	NM_138656.1	9	chr16	87247208	87247317	-	chr8	125320893	125321002	-	hg18	mm8
201398	809	NM_058230.1	3	NM_013744.2	2	chr5	178225850	178225977	+	chr11	50772799	50772926	-	hg18	mm8
201399	810	NM_058230.1	4	NM_013744.2	3	chr5	178226582	178226678	+	chr11	50771986	50772082	-	hg18	mm8
32179	814	NM_014849.2	3	NM_022030.2	3	chr1	148149975	148150156	-	chr3	96272377	96272558	+	hg18	mm8
32180	815	NM_014849.2	4	NM_022030.2	4	chr1	148149001	148149153	-	chr3	96273500	96273652	+	hg18	mm8
32181	816	NM_014849.2	5	NM_022030.2	5	chr1	148148745	148148879	-	chr3	96273729	96273863	+	hg18	mm8
32182	817	NM_014849.2	6	NM_022030.2	6	chr1	148147976	148148066	-	chr3	96274466	96274556	+	hg18	mm8
32183	818	NM_014849.2	7	NM_022030.2	7	chr1	148147636	148147747	-	chr3	96274771	96274882	+	hg18	mm8
32184	819	NM_014849.2	8	NM_022030.2	8	chr1	148147367	148147456	-	chr3	96275055	96275144	+	hg18	mm8
32185	820	NM_014849.2	9	NM_022030.2	9	chr1	148146217	148146382	-	chr3	96275687	96275852	+	hg18	mm8
32186	821	NM_014849.2	10	NM_022030.2	10	chr1	148145875	148146009	-	chr3	96276031	96276165	+	hg18	mm8
32187	822	NM_014849.2	11	NM_022030.2	11	chr1	148144825	148145032	-	chr3	96277818	96278025	+	hg18	mm8
32188	823	NM_014849.2	12	NM_022030.2	12	chr1	148144055	148144215	-	chr3	96278593	96278753	+	hg18	mm8
121639	826	NM_178469.3	2	NM_033145.1	2	chr9	138771310	138771441	-	chr2	25476169	25476300	+	hg18	mm8
121640	827	NM_178469.3	3	NM_033145.1	3	chr9	138770794	138770865	-	chr2	25476753	25476824	+	hg18	mm8
121641	828	NM_178469.3	4	NM_033145.1	4	chr9	138769684	138769789	-	chr2	25477123	25477228	+	hg18	mm8
121642	829	NM_178469.3	5	NM_033145.1	5	chr9	138769516	138769606	-	chr2	25477307	25477397	+	hg18	mm8
121643	830	NM_178469.3	6	NM_033145.1	6	chr9	138769407	138769433	-	chr2	25477490	25477516	+	hg18	mm8
102802	863	NM_152459.2	2	NM_001033220.1	2	chr16	5052426	5052576	-	chr16	5135616	5135766	-	hg18	mm8
102803	864	NM_152459.2	3	NM_001033220.1	3	chr16	5050287	5050438	-	chr16	5133118	5133269	-	hg18	mm8
102804	865	NM_152459.2	4	NM_001033220.1	4	chr16	5048494	5048612	-	chr16	5132062	5132180	-	hg18	mm8
102807	867	NM_152459.2	7	NM_001033220.1	6	chr16	5045247	5045352	-	chr16	5129923	5130028	-	hg18	mm8
102808	868	NM_152459.2	8	NM_001033220.1	7	chr16	5037879	5037966	-	chr16	5127912	5127993	-	hg18	mm8
76349	875	NM_000447.1	4	NM_011183.1	3	chr1	225138028	225138243	+	chr1	182077405	182077620	-	hg18	mm8
76350	876	NM_000447.1	5	NM_011183.1	4	chr1	225139861	225140003	+	chr1	182075547	182075689	-	hg18	mm8
76351	877	NM_000447.1	6	NM_011183.1	5	chr1	225142414	225142482	+	chr1	182072585	182072653	-	hg18	mm8
76352	878	NM_000447.1	7	NM_011183.1	6	chr1	225143152	225143373	+	chr1	182071663	182071884	-	hg18	mm8
76353	879	NM_000447.1	8	NM_011183.1	7	chr1	225144358	225144457	+	chr1	182070285	182070384	-	hg18	mm8
76354	880	NM_000447.1	9	NM_011183.1	8	chr1	225145601	225145685	+	chr1	182066516	182066600	-	hg18	mm8
76355	881	NM_000447.1	10	NM_011183.1	9	chr1	225146066	225146168	+	chr1	182066060	182066162	-	hg18	mm8
76357	882	NM_000447.1	11	NM_011183.1	10	chr1	225148330	225148449	+	chr1	182065517	182065636	-	hg18	mm8
192386	898	NM_031422.1	5	NM_199055.1	3	chr18	22778290	22778328	-	chr18	15638307	15638345	-	hg18	mm8
170736	902	NM_015973.3	3	NM_010253.2	3	chr11	68209637	68209692	+	chr19	3413294	3413349	-	hg18	mm8
170737	903	NM_015973.3	4	NM_010253.2	4	chr11	68212057	68212144	+	chr19	3411557	3411647	-	hg18	mm8
170738	904	NM_015973.3	5	NM_010253.2	5	chr11	68212892	68212970	+	chr19	3411128	3411206	-	hg18	mm8
105136	907	NM_004324.3	2	NM_007527.2	2	chr19	54150616	54150668	+	chr7	45334261	45334313	-	hg18	mm8
105137	908	NM_004324.3	3	NM_007527.2	3	chr19	54150755	54150902	+	chr7	45334018	45334165	-	hg18	mm8
105138	909	NM_004324.3	4	NM_007527.2	4	chr19	54151266	54151402	+	chr7	45333230	45333366	-	hg18	mm8
165334	988	NM_001039348.1	6	NM_146015.1	2	chr2	55962250	55962373	-	chr11	28810609	28810732	+	hg18	mm8
165335	989	NM_001039348.1	7	NM_146015.1	3	chr2	55958384	55958504	-	chr11	28814587	28814707	+	hg18	mm8
165336	990	NM_001039348.1	8	NM_146015.1	4	chr2	55957261	55957381	-	chr11	28815660	28815780	+	hg18	mm8
165337	991	NM_001039348.1	9	NM_146015.1	5	chr2	55955584	55955704	-	chr11	28816849	28816969	+	hg18	mm8
165338	992	NM_001039348.1	10	NM_146015.1	6	chr2	55951638	55951762	-	chr11	28821402	28821526	+	hg18	mm8
165339	993	NM_001039348.1	11	NM_146015.1	7	chr2	55951358	55951554	-	chr11	28821610	28821806	+	hg18	mm8
53607	1007	NM_024010.1	3	NM_172480.1	3	chr5	7926485	7926639	+	chr13	69046913	69047067	-	hg18	mm8
53608	1008	NM_024010.1	4	NM_172480.1	4	chr5	7928370	7928488	+	chr13	69044958	69045076	-	hg18	mm8
53609	1009	NM_024010.1	5	NM_172480.1	5	chr5	7931056	7931435	+	chr13	69042388	69042761	-	hg18	mm8
53610	1010	NM_024010.1	6	NM_172480.1	6	chr5	7936267	7936390	+	chr13	69039948	69040071	-	hg18	mm8
53611	1011	NM_024010.1	7	NM_172480.1	7	chr5	7938813	7938967	+	chr13	69038440	69038594	-	hg18	mm8
53612	1012	NM_024010.1	8	NM_172480.1	8	chr5	7939727	7939816	+	chr13	69037374	69037463	-	hg18	mm8
53613	1013	NM_024010.1	9	NM_172480.1	9	chr5	7942207	7942388	+	chr13	69036142	69036323	-	hg18	mm8
53614	1014	NM_024010.1	10	NM_172480.1	10	chr5	7944484	7944527	+	chr13	69034312	69034355	-	hg18	mm8
53615	1015	NM_024010.1	11	NM_172480.1	11	chr5	7945839	7946026	+	chr13	69033438	69033625	-	hg18	mm8
53616	1016	NM_024010.1	12	NM_172480.1	12	chr5	7948846	7948965	+	chr13	69032480	69032599	-	hg18	mm8
53617	1017	NM_024010.1	13	NM_172480.1	13	chr5	7949976	7950069	+	chr13	69031970	69032063	-	hg18	mm8
53618	1018	NM_024010.1	14	NM_172480.1	14	chr5	7950177	7950360	+	chr13	69031690	69031873	-	hg18	mm8
32768	1028	NM_022451.9	2	NM_021315.1	2	chr10	96111411	96111619	-	chr19	38883081	38883289	-	hg18	mm8
32769	1029	NM_022451.9	3	NM_021315.1	3	chr10	96107829	96107962	-	chr19	38880726	38880859	-	hg18	mm8
32770	1030	NM_022451.9	4	NM_021315.1	4	chr10	96106920	96107078	-	chr19	38879829	38879987	-	hg18	mm8
32771	1031	NM_022451.9	5	NM_021315.1	5	chr10	96106281	96106338	-	chr19	38879224	38879278	-	hg18	mm8
32772	1032	NM_022451.9	6	NM_021315.1	6	chr10	96104709	96104840	-	chr19	38877487	38877618	-	hg18	mm8
32773	1033	NM_022451.9	7	NM_021315.1	7	chr10	96102642	96102804	-	chr19	38875441	38875603	-	hg18	mm8
32774	1034	NM_022451.9	8	NM_021315.1	8	chr10	96102056	96102150	-	chr19	38875151	38875245	-	hg18	mm8
32775	1035	NM_022451.9	9	NM_021315.1	9	chr10	96099859	96100035	-	chr19	38872669	38872845	-	hg18	mm8
32776	1036	NM_022451.9	10	NM_021315.1	10	chr10	96098996	96099125	-	chr19	38872230	38872359	-	hg18	mm8
32777	1037	NM_022451.9	11	NM_021315.1	11	chr10	96096171	96096303	-	chr19	38869542	38869674	-	hg18	mm8
32778	1038	NM_022451.9	12	NM_021315.1	12	chr10	96094599	96094680	-	chr19	38864453	38864534	-	hg18	mm8
32779	1039	NM_022451.9	13	NM_021315.1	13	chr10	96094161	96094262	-	chr19	38864041	38864142	-	hg18	mm8
32780	1040	NM_022451.9	14	NM_021315.1	14	chr10	96091419	96091492	-	chr19	38860940	38861013	-	hg18	mm8
32781	1041	NM_022451.9	15	NM_021315.1	15	chr10	96090179	96090243	-	chr19	38860781	38860845	-	hg18	mm8
32782	1042	NM_022451.9	16	NM_021315.1	16	chr10	96090022	96090094	-	chr19	38860629	38860701	-	hg18	mm8
32783	1043	NM_022451.9	17	NM_021315.1	17	chr10	96089485	96089667	-	chr19	38860115	38860297	-	hg18	mm8
32784	1044	NM_022451.9	18	NM_021315.1	18	chr10	96088354	96088483	-	chr19	38859248	38859377	-	hg18	mm8
32785	1045	NM_022451.9	19	NM_021315.1	19	chr10	96087523	96087621	-	chr19	38857844	38857942	-	hg18	mm8
32786	1046	NM_022451.9	20	NM_021315.1	20	chr10	96084380	96084465	-	chr19	38855431	38855516	-	hg18	mm8
172864	1053	NM_020783.2	2	NM_009308.3	2	chr18	39107542	39108357	-	chr18	31586460	31587275	-	hg18	mm8
172865	1054	NM_020783.2	3	NM_009308.3	3	chr18	39105674	39105795	-	chr18	31584602	31584723	-	hg18	mm8
125051	1062	NM_012153.3	3	NM_007914.3	3	chr11	34624561	34624807	+	chr2	103080356	103080602	-	hg18	mm8
125052	1063	NM_012153.3	4	NM_007914.3	4	chr11	34627141	34627204	+	chr2	103077610	103077673	-	hg18	mm8
125053	1064	NM_012153.3	5	NM_007914.3	5	chr11	34629664	34629733	+	chr2	103074892	103074961	-	hg18	mm8
125054	1065	NM_012153.3	6	NM_007914.3	6	chr11	34629859	34629928	+	chr2	103074723	103074792	-	hg18	mm8
125055	1066	NM_012153.3	7	NM_007914.3	7	chr11	34635030	34635093	+	chr2	103068996	103069059	-	hg18	mm8
125056	1067	NM_012153.3	8	NM_007914.3	8	chr11	34636655	34636851	+	chr2	103067805	103068001	-	hg18	mm8
208139	1073	NM_005895.3	5	NM_008146.3	5	chr12	131894549	131895208	-	chr5	110427642	110428289	+	hg18	mm8
208140	1074	NM_005895.3	6	NM_008146.3	6	chr12	131893835	131893947	-	chr5	110428964	110429076	+	hg18	mm8
208141	1075	NM_005895.3	7	NM_008146.3	7	chr12	131891374	131891681	-	chr5	110429907	110430214	+	hg18	mm8
208142	1076	NM_005895.3	8	NM_008146.3	8	chr12	131888425	131888628	-	chr5	110433208	110433411	+	hg18	mm8
208143	1077	NM_005895.3	9	NM_008146.3	9	chr12	131884998	131885136	-	chr5	110433920	110434058	+	hg18	mm8
208144	1078	NM_005895.3	10	NM_008146.3	10	chr12	131883197	131883359	-	chr5	110442132	110442294	+	hg18	mm8
208145	1079	NM_005895.3	11	NM_008146.3	11	chr12	131882510	131882879	-	chr5	110442870	110443239	+	hg18	mm8
208146	1080	NM_005895.3	12	NM_008146.3	12	chr12	131877874	131877952	-	chr5	110444021	110444099	+	hg18	mm8
208147	1081	NM_005895.3	13	NM_008146.3	13	chr12	131875685	131875949	-	chr5	110445081	110445345	+	hg18	mm8
208148	1082	NM_005895.3	14	NM_008146.3	14	chr12	131873351	131873446	-	chr5	110446078	110446173	+	hg18	mm8
208149	1083	NM_005895.3	15	NM_008146.3	15	chr12	131872997	131873214	-	chr5	110447857	110448074	+	hg18	mm8
208150	1084	NM_005895.3	16	NM_008146.3	16	chr12	131870822	131870966	-	chr5	110448741	110448885	+	hg18	mm8
208151	1085	NM_005895.3	17	NM_008146.3	17	chr12	131868954	131869152	-	chr5	110450076	110450274	+	hg18	mm8
208152	1086	NM_005895.3	18	NM_008146.3	18	chr12	131867456	131867573	-	chr5	110452532	110452649	+	hg18	mm8
208153	1087	NM_005895.3	19	NM_008146.3	19	chr12	131864324	131864464	-	chr5	110457135	110457275	+	hg18	mm8
208154	1088	NM_005895.3	20	NM_008146.3	20	chr12	131863616	131863749	-	chr5	110458112	110458245	+	hg18	mm8
208155	1089	NM_005895.3	21	NM_008146.3	21	chr12	131863292	131863415	-	chr5	110458395	110458518	+	hg18	mm8
208157	1091	NM_005895.3	23	NM_008146.3	23	chr12	131860815	131860979	-	chr5	110461925	110462089	+	hg18	mm8
110238	1094	NM_003382.3	2	NM_009511.1	2	chr7	158627898	158627998	-	chr12	116522048	116522148	+	hg18	mm8
110239	1095	NM_003382.3	3	NM_009511.1	3	chr7	158595263	158595371	-	chr12	116534660	116534768	+	hg18	mm8
110240	1096	NM_003382.3	4	NM_009511.1	4	chr7	158589208	158589306	-	chr12	116536736	116536834	+	hg18	mm8
110241	1097	NM_003382.3	5	NM_009511.1	5	chr7	158543932	158544030	-	chr12	116564726	116564824	+	hg18	mm8
110242	1098	NM_003382.3	6	NM_009511.1	6	chr7	158528486	158528628	-	chr12	116572116	116572258	+	hg18	mm8
110243	1099	NM_003382.3	7	NM_009511.1	7	chr7	158522203	158522354	-	chr12	116578124	116578275	+	hg18	mm8
110244	1100	NM_003382.3	8	NM_009511.1	8	chr7	158521403	158521464	-	chr12	116579328	116579389	+	hg18	mm8
110245	1101	NM_003382.3	9	NM_009511.1	9	chr7	158520032	158520102	-	chr12	116580690	116580760	+	hg18	mm8
110246	1102	NM_003382.3	10	NM_009511.1	10	chr7	158519664	158519756	-	chr12	116581163	116581255	+	hg18	mm8
110247	1103	NM_003382.3	11	NM_009511.1	11	chr7	158517389	158517519	-	chr12	116584769	116584899	+	hg18	mm8
110248	1104	NM_003382.3	12	NM_009511.1	12	chr7	158517279	158517321	-	chr12	116584965	116585007	+	hg18	mm8
79225	1108	NM_001085.4	3	NM_009252.1	3	chr14	94155284	94155558	+	chr12	104812176	104812450	+	hg18	mm8
79226	1109	NM_001085.4	4	NM_009252.1	4	chr14	94158430	94158581	+	chr12	104813383	104813534	+	hg18	mm8
97929	1116	NM_138447.1	2	NM_175163.2	2	chr16	30528346	30528460	-	chr7	127239510	127239624	-	hg18	mm8
107437	1120	NM_003649.2	3	NM_027442.3	3	chr6	110836229	110836338	-	chr10	40322353	40322462	+	hg18	mm8
107438	1121	NM_003649.2	4	NM_027442.3	4	chr6	110832669	110832846	-	chr10	40326760	40326937	+	hg18	mm8
176343	1125	NM_003961.1	2	NM_144816.1	3	chr16	666672	666897	+	chr17	25563568	25563793	-	hg18	mm8
176344	1126	NM_003961.1	3	NM_144816.1	4	chr16	666971	667120	+	chr17	25563344	25563493	-	hg18	mm8
176345	1127	NM_003961.1	4	NM_144816.1	5	chr16	667276	667389	+	chr17	25563069	25563182	-	hg18	mm8
176346	1128	NM_003961.1	5	NM_144816.1	6	chr16	667459	667560	+	chr17	25562876	25562977	-	hg18	mm8
176347	1129	NM_003961.1	6	NM_144816.1	7	chr16	667639	667700	+	chr17	25562736	25562797	-	hg18	mm8
85831	1137	NM_153698.1	2	NM_025370.1	2	chr9	98456807	98456876	-	chr13	64326293	64326362	-	hg18	mm8
85832	1138	NM_153698.1	3	NM_025370.1	3	chr9	98453761	98453815	-	chr13	64323119	64323173	-	hg18	mm8
85833	1139	NM_153698.1	4	NM_025370.1	4	chr9	98453492	98453598	-	chr13	64322848	64322954	-	hg18	mm8
85834	1140	NM_153698.1	5	NM_025370.1	5	chr9	98447995	98448127	-	chr13	64311296	64311428	-	hg18	mm8
188630	1147	NM_002404.1	2	NM_029568.1	2	chr17	19230665	19230744	-	chr11	61301915	61302000	+	hg18	mm8
188631	1148	NM_002404.1	3	NM_029568.1	3	chr17	19230215	19230370	-	chr11	61302232	61302387	+	hg18	mm8
188632	1149	NM_002404.1	4	NM_029568.1	4	chr17	19229263	19229360	-	chr11	61303104	61303201	+	hg18	mm8
188633	1150	NM_002404.1	5	NM_029568.1	5	chr17	19229004	19229187	-	chr11	61303273	61303456	+	hg18	mm8
198032	1178	NM_021833.3	2	NM_009463.2	2	chr4	141708382	141708581	-	chr8	86181506	86181705	+	hg18	mm8
198033	1179	NM_021833.3	3	NM_009463.2	3	chr4	141703921	141704122	-	chr8	86183992	86184193	+	hg18	mm8
198034	1180	NM_021833.3	4	NM_009463.2	4	chr4	141703713	141703815	-	chr8	86184287	86184389	+	hg18	mm8
198035	1181	NM_021833.3	5	NM_009463.2	5	chr4	141702796	141702977	-	chr8	86185273	86185454	+	hg18	mm8
3326	1184	NM_004417.2	2	NM_013642.1	2	chr5	172129769	172129915	-	chr17	26235173	26235319	-	hg18	mm8
3327	1185	NM_004417.2	3	NM_013642.1	3	chr5	172129183	172129403	-	chr17	26234584	26234804	-	hg18	mm8
8480	1208	NM_021254.1	2	NM_026502.1	2	chr21	32904018	32904186	-	chr16	90819852	90820020	-	hg18	mm8
8481	1209	NM_021254.1	3	NM_026502.1	3	chr21	32901829	32901897	-	chr16	90818774	90818842	-	hg18	mm8
8482	1210	NM_021254.1	4	NM_026502.1	4	chr21	32898305	32898464	-	chr16	90816208	90816367	-	hg18	mm8
8483	1211	NM_021254.1	5	NM_026502.1	5	chr21	32897341	32897473	-	chr16	90815956	90816088	-	hg18	mm8
8484	1212	NM_021254.1	6	NM_026502.1	6	chr21	32896452	32896548	-	chr16	90815203	90815299	-	hg18	mm8
114831	1231	NM_014746.2	4	NM_080563.2	4	chr2	7072035	7072140	+	chr12	26913770	26913875	-	hg18	mm8
114832	1232	NM_014746.2	5	NM_080563.2	5	chr2	7072293	7072354	+	chr12	26913545	26913606	-	hg18	mm8
114833	1233	NM_014746.2	6	NM_080563.2	6	chr2	7078054	7078262	+	chr12	26907219	26907427	-	hg18	mm8
114834	1234	NM_014746.2	7	NM_080563.2	7	chr2	7081950	7082098	+	chr12	26903916	26904064	-	hg18	mm8
114835	1235	NM_014746.2	8	NM_080563.2	8	chr2	7087707	7087797	+	chr12	26900287	26900377	-	hg18	mm8
190691	1244	NM_014547.3	3	NM_016963.2	3	chr15	49948705	49948862	+	chr9	75315277	75315434	-	hg18	mm8
190692	1245	NM_014547.3	4	NM_016963.2	4	chr15	49967077	49967200	+	chr9	75302381	75302504	-	hg18	mm8
190693	1246	NM_014547.3	5	NM_016963.2	5	chr15	49968544	49968634	+	chr9	75301075	75301165	-	hg18	mm8
190694	1247	NM_014547.3	6	NM_016963.2	6	chr15	49973303	49973434	+	chr9	75297034	75297165	-	hg18	mm8
190695	1248	NM_014547.3	7	NM_016963.2	7	chr15	49975907	49976015	+	chr9	75295222	75295330	-	hg18	mm8
190696	1249	NM_014547.3	8	NM_016963.2	8	chr15	49979643	49979787	+	chr9	75293289	75293433	-	hg18	mm8
190697	1250	NM_014547.3	9	NM_016963.2	9	chr15	49981380	49981525	+	chr9	75290748	75290893	-	hg18	mm8
133769	1254	NM_178554.3	2	NM_024291.2	2	chr3	135848966	135849029	-	chr9	102365373	102365436	+	hg18	mm8
133770	1255	NM_178554.3	3	NM_024291.2	3	chr3	135844847	135844910	-	chr9	102369235	102369298	+	hg18	mm8
133771	1256	NM_178554.3	4	NM_024291.2	4	chr3	135831152	135831227	-	chr9	102377551	102377626	+	hg18	mm8
133772	1257	NM_178554.3	5	NM_024291.2	5	chr3	135829287	135829350	-	chr9	102379580	102379643	+	hg18	mm8
133773	1258	NM_178554.3	6	NM_024291.2	6	chr3	135826584	135826667	-	chr9	102381660	102381743	+	hg18	mm8
133774	1259	NM_178554.3	7	NM_024291.2	7	chr3	135822280	135822389	-	chr9	102382958	102383067	+	hg18	mm8
133775	1260	NM_178554.3	8	NM_024291.2	8	chr3	135820679	135820797	-	chr9	102384162	102384280	+	hg18	mm8
133776	1261	NM_178554.3	9	NM_024291.2	9	chr3	135811726	135811915	-	chr9	102393863	102394052	+	hg18	mm8
133777	1262	NM_178554.3	10	NM_024291.2	10	chr3	135810180	135810371	-	chr9	102395260	102395451	+	hg18	mm8
134467	1268	NM_007176.1	3	NM_021446.1	3	chr14	75190981	75191072	-	chr12	86708581	86708672	-	hg18	mm8
134468	1269	NM_007176.1	4	NM_021446.1	4	chr14	75187866	75187985	-	chr12	86705418	86705537	-	hg18	mm8
135175	1279	NM_017509.2	3	NM_174865.1	3	chr19	56021945	56022229	-	chr7	43806382	43806666	+	hg18	mm8
135176	1280	NM_017509.2	4	NM_174865.1	4	chr19	56021688	56021825	-	chr7	43806786	43806923	+	hg18	mm8
176752	1289	NM_017694.2	2	NM_178081.2	3	chr2	191042728	191042826	+	chr1	52621022	52621120	-	hg18	mm8
176753	1290	NM_017694.2	3	NM_178081.2	4	chr2	191061627	191061789	+	chr1	52607829	52607991	-	hg18	mm8
176754	1291	NM_017694.2	4	NM_178081.2	5	chr2	191062738	191062837	+	chr1	52606934	52607033	-	hg18	mm8
18066	1297	NM_022834.3	2	NM_147776.2	2	chr1	1362169	1362727	+	chr4	154616508	154617066	-	hg18	mm8
186509	1318	NM_173483.1	4	NM_177307.2	4	chr19	15501519	15501664	+	chr17	32206533	32206678	+	hg18	mm8
186510	1319	NM_173483.1	5	NM_177307.2	5	chr19	15509171	15509225	+	chr17	32216803	32216857	+	hg18	mm8
186511	1320	NM_173483.1	6	NM_177307.2	6	chr19	15509345	15509473	+	chr17	32217511	32217639	+	hg18	mm8
186512	1321	NM_173483.1	7	NM_177307.2	7	chr19	15509682	15509804	+	chr17	32217818	32217943	+	hg18	mm8
186513	1322	NM_173483.1	8	NM_177307.2	8	chr19	15512260	15512528	+	chr17	32218857	32219125	+	hg18	mm8
186514	1323	NM_173483.1	9	NM_177307.2	9	chr19	15515781	15515848	+	chr17	32222422	32222489	+	hg18	mm8
186515	1324	NM_173483.1	10	NM_177307.2	10	chr19	15515960	15516090	+	chr17	32222600	32222730	+	hg18	mm8
186516	1325	NM_173483.1	11	NM_177307.2	11	chr19	15519918	15520052	+	chr17	32225274	32225408	+	hg18	mm8
186517	1326	NM_173483.1	12	NM_177307.2	12	chr19	15520948	15521013	+	chr17	32226797	32226862	+	hg18	mm8
186518	1327	NM_173483.1	13	NM_177307.2	13	chr19	15522484	15522567	+	chr17	32227461	32227544	+	hg18	mm8
198406	1331	NM_001010977.1	2	NM_001013799.1	3	chr13	102141163	102141315	-	chr1	43958167	43958319	-	hg18	mm8
198407	1332	NM_001010977.1	3	NM_001013799.1	4	chr13	102137290	102137408	-	chr1	43955077	43955195	-	hg18	mm8
62219	1336	NM_015184.2	3	NM_013880.1	3	chr3	17031203	17031407	+	chr17	50076558	50076762	+	hg18	mm8
62220	1337	NM_015184.2	4	NM_013880.1	4	chr3	17059369	17059445	+	chr17	50105682	50105758	+	hg18	mm8
62221	1338	NM_015184.2	5	NM_013880.1	5	chr3	17084451	17084561	+	chr17	50133565	50133675	+	hg18	mm8
140701	1360	NM_019077.2	2	NM_201641.1	2	chr2	234340418	234340550	+	chr1	90046214	90046346	+	hg18	mm8
140702	1361	NM_019077.2	3	NM_201641.1	3	chr2	234341233	234341321	+	chr1	90046965	90047053	+	hg18	mm8
140703	1362	NM_019077.2	4	NM_201641.1	4	chr2	234341604	234341824	+	chr1	90047308	90047528	+	hg18	mm8
99735	1366	NM_019885.2	2	NM_175475.2	3	chr2	72224625	72224850	-	chr6	84549907	84550132	-	hg18	mm8
99736	1367	NM_019885.2	3	NM_175475.2	4	chr2	72215780	72216056	-	chr6	84542586	84542862	-	hg18	mm8
99737	1368	NM_019885.2	4	NM_175475.2	5	chr2	72215397	72215553	-	chr6	84542192	84542348	-	hg18	mm8
99738	1369	NM_019885.2	5	NM_175475.2	6	chr2	72213659	72213944	-	chr6	84540666	84540951	-	hg18	mm8
49335	1374	NM_018482.2	2	NM_010026.2	3	chr8	131439444	131439571	-	chr15	64142021	64142148	-	hg18	mm8
49336	1375	NM_018482.2	3	NM_010026.2	4	chr8	131318349	131318422	-	chr15	64038156	64038229	-	hg18	mm8
49337	1376	NM_018482.2	4	NM_010026.2	5	chr8	131295983	131296129	-	chr15	64021156	64021302	-	hg18	mm8
49338	1377	NM_018482.2	5	NM_010026.2	6	chr8	131269536	131269611	-	chr15	64002890	64002965	-	hg18	mm8
49339	1378	NM_018482.2	6	NM_010026.2	7	chr8	131268663	131268713	-	chr15	64002357	64002407	-	hg18	mm8
49340	1379	NM_018482.2	7	NM_010026.2	8	chr8	131262178	131262308	-	chr15	63997372	63997502	-	hg18	mm8
49341	1380	NM_018482.2	8	NM_010026.2	9	chr8	131260691	131260777	-	chr15	63996132	63996218	-	hg18	mm8
49342	1381	NM_018482.2	9	NM_010026.2	10	chr8	131250419	131250495	-	chr15	63989894	63989970	-	hg18	mm8
49344	1384	NM_018482.2	11	NM_010026.2	13	chr8	131241291	131241392	-	chr15	63982502	63982603	-	hg18	mm8
49345	1385	NM_018482.2	12	NM_010026.2	14	chr8	131234163	131234233	-	chr15	63979278	63979348	-	hg18	mm8
49346	1386	NM_018482.2	13	NM_010026.2	15	chr8	131218378	131218466	-	chr15	63967626	63967714	-	hg18	mm8
49347	1387	NM_018482.2	14	NM_010026.2	16	chr8	131215723	131215772	-	chr15	63965478	63965527	-	hg18	mm8
49348	1388	NM_018482.2	15	NM_010026.2	17	chr8	131209354	131209518	-	chr15	63959776	63959940	-	hg18	mm8
49349	1389	NM_018482.2	16	NM_010026.2	18	chr8	131207383	131207517	-	chr15	63958843	63958977	-	hg18	mm8
49350	1390	NM_018482.2	17	NM_010026.2	19	chr8	131205440	131205532	-	chr15	63957044	63957136	-	hg18	mm8
49351	1391	NM_018482.2	18	NM_010026.2	20	chr8	131199916	131200103	-	chr15	63954390	63954577	-	hg18	mm8
49352	1392	NM_018482.2	19	NM_010026.2	21	chr8	131199588	131199674	-	chr15	63953987	63954073	-	hg18	mm8
49353	1393	NM_018482.2	20	NM_010026.2	22	chr8	131198307	131198423	-	chr15	63953537	63953653	-	hg18	mm8
49354	1394	NM_018482.2	21	NM_010026.2	23	chr8	131198105	131198173	-	chr15	63953344	63953412	-	hg18	mm8
49355	1395	NM_018482.2	22	NM_010026.2	24	chr8	131197055	131197163	-	chr15	63951680	63951788	-	hg18	mm8
49356	1396	NM_018482.2	23	NM_010026.2	25	chr8	131193521	131193750	-	chr15	63949630	63949859	-	hg18	mm8
49357	1397	NM_018482.2	24	NM_010026.2	26	chr8	131173400	131173571	-	chr15	63940578	63940749	-	hg18	mm8
49358	1398	NM_018482.2	25	NM_010026.2	27	chr8	131161329	131161399	-	chr15	63932075	63932145	-	hg18	mm8
49359	1399	NM_018482.2	26	NM_010026.2	28	chr8	131157775	131157834	-	chr15	63929204	63929263	-	hg18	mm8
49360	1400	NM_018482.2	27	NM_010026.2	29	chr8	131142006	131142497	-	chr15	63923681	63924181	-	hg18	mm8
49361	1401	NM_018482.2	28	NM_010026.2	30	chr8	131139381	131139504	-	chr15	63921720	63921843	-	hg18	mm8
119986	1405	NM_152478.1	3	NM_001033249.1	3	chr19	61617139	61617266	+	chr7	5928539	5928666	-	hg18	mm8
119987	1406	NM_152478.1	4	NM_001033249.1	4	chr19	61617525	61617621	+	chr7	5926733	5926829	-	hg18	mm8
127754	1409	NM_052950.2	2	NM_175546.2	2	chr13	51132732	51132800	+	chr14	61839919	61839987	+	hg18	mm8
127755	1410	NM_052950.2	3	NM_175546.2	3	chr13	51147306	51147380	+	chr14	61854364	61854438	+	hg18	mm8
127756	1411	NM_052950.2	4	NM_175546.2	4	chr13	51175732	51175787	+	chr14	61879239	61879294	+	hg18	mm8
127757	1412	NM_052950.2	5	NM_175546.2	5	chr13	51191334	51191485	+	chr14	61884337	61884488	+	hg18	mm8
127758	1413	NM_052950.2	6	NM_175546.2	6	chr13	51199814	51199927	+	chr14	61888399	61888512	+	hg18	mm8
127759	1414	NM_052950.2	7	NM_175546.2	7	chr13	51211185	51211312	+	chr14	61898130	61898257	+	hg18	mm8
127760	1415	NM_052950.2	8	NM_175546.2	8	chr13	51223446	51223552	+	chr14	61902752	61902858	+	hg18	mm8
127761	1416	NM_052950.2	9	NM_175546.2	9	chr13	51227494	51227596	+	chr14	61906024	61906126	+	hg18	mm8
127762	1417	NM_052950.2	10	NM_175546.2	10	chr13	51228468	51228599	+	chr14	61907121	61907252	+	hg18	mm8
127763	1418	NM_052950.2	11	NM_175546.2	11	chr13	51230328	51230437	+	chr14	61908970	61909079	+	hg18	mm8
43860	1421	NM_024884.1	2	NM_145443.1	2	chr14	49839369	49839485	-	chr12	70640682	70640798	-	hg18	mm8
43861	1422	NM_024884.1	3	NM_145443.1	3	chr14	49838484	49838636	-	chr12	70639916	70640068	-	hg18	mm8
43862	1423	NM_024884.1	4	NM_145443.1	4	chr14	49830582	49830714	-	chr12	70631226	70631358	-	hg18	mm8
43863	1424	NM_024884.1	5	NM_145443.1	5	chr14	49820338	49820501	-	chr12	70625728	70625891	-	hg18	mm8
43864	1425	NM_024884.1	6	NM_145443.1	6	chr14	49814987	49815022	-	chr12	70624369	70624404	-	hg18	mm8
43865	1426	NM_024884.1	7	NM_145443.1	7	chr14	49805630	49805798	-	chr12	70620807	70620975	-	hg18	mm8
43866	1427	NM_024884.1	8	NM_145443.1	8	chr14	49804220	49804378	-	chr12	70619888	70620046	-	hg18	mm8
43867	1428	NM_024884.1	9	NM_145443.1	9	chr14	49801825	49801957	-	chr12	70618090	70618222	-	hg18	mm8
28746	1431	NM_013391.2	2	NM_028772.1	2	chr5	78395191	78395366	-	chr13	94777787	94777956	+	hg18	mm8
28747	1432	NM_013391.2	3	NM_028772.1	3	chr5	78387388	78387487	-	chr13	94787680	94787779	+	hg18	mm8
28748	1433	NM_013391.2	4	NM_028772.1	4	chr5	78385762	78385927	-	chr13	94789277	94789442	+	hg18	mm8
28749	1434	NM_013391.2	5	NM_028772.1	5	chr5	78382865	78383070	-	chr13	94792624	94792829	+	hg18	mm8
28750	1435	NM_013391.2	6	NM_028772.1	6	chr5	78375882	78376131	-	chr13	94804539	94804788	+	hg18	mm8
28751	1436	NM_013391.2	7	NM_028772.1	7	chr5	78373861	78374060	-	chr13	94807383	94807582	+	hg18	mm8
28752	1437	NM_013391.2	8	NM_028772.1	8	chr5	78364817	78364987	-	chr13	94809425	94809595	+	hg18	mm8
28753	1438	NM_013391.2	9	NM_028772.1	9	chr5	78364265	78364419	-	chr13	94809934	94810088	+	hg18	mm8
28754	1439	NM_013391.2	10	NM_028772.1	10	chr5	78362411	78362577	-	chr13	94812045	94812211	+	hg18	mm8
28755	1440	NM_013391.2	11	NM_028772.1	11	chr5	78361482	78361613	-	chr13	94812798	94812929	+	hg18	mm8
28756	1441	NM_013391.2	12	NM_028772.1	12	chr5	78360011	78360229	-	chr13	94816210	94816428	+	hg18	mm8
28757	1442	NM_013391.2	13	NM_028772.1	13	chr5	78358002	78358160	-	chr13	94818307	94818465	+	hg18	mm8
28758	1443	NM_013391.2	14	NM_028772.1	14	chr5	78355849	78355909	-	chr13	94821311	94821371	+	hg18	mm8
28759	1444	NM_013391.2	15	NM_028772.1	15	chr5	78336851	78336986	-	chr13	94845045	94845180	+	hg18	mm8
122024	1466	NM_000496.1	2	NM_007773.1	2	chr22	23950884	23951003	+	chr5	113306196	113306315	-	hg18	mm8
122025	1467	NM_000496.1	3	NM_007773.1	3	chr22	23953819	23953952	+	chr5	113303417	113303550	-	hg18	mm8
122026	1468	NM_000496.1	4	NM_007773.1	4	chr22	23955402	23955545	+	chr5	113302349	113302492	-	hg18	mm8
207491	1474	NM_152591.1	4	NM_183307.1	5	chr12	109780772	109780962	+	chr5	122388023	122388213	-	hg18	mm8
207492	1475	NM_152591.1	5	NM_183307.1	6	chr12	109796028	109796148	+	chr5	122385542	122385662	-	hg18	mm8
207493	1476	NM_152591.1	6	NM_183307.1	7	chr12	109802092	109802274	+	chr5	122383342	122383524	-	hg18	mm8
207494	1477	NM_152591.1	7	NM_183307.1	8	chr12	109803301	109803483	+	chr5	122381534	122381716	-	hg18	mm8
207495	1478	NM_152591.1	8	NM_183307.1	9	chr12	109806216	109806437	+	chr5	122377426	122377647	-	hg18	mm8
207496	1479	NM_152591.1	9	NM_183307.1	10	chr12	109815262	109815337	+	chr5	122373750	122373825	-	hg18	mm8
207497	1480	NM_152591.1	10	NM_183307.1	11	chr12	109821119	109821312	+	chr5	122371476	122371669	-	hg18	mm8
207498	1481	NM_152591.1	11	NM_183307.1	12	chr12	109826774	109826978	+	chr5	122369788	122369992	-	hg18	mm8
164962	1489	NM_178826.2	7	NM_178773.4	7	chr12	99905447	99905579	+	chr10	88497898	88498030	-	hg18	mm8
164963	1490	NM_178826.2	8	NM_178773.4	8	chr12	99937942	99938049	+	chr10	88464873	88464980	-	hg18	mm8
164964	1491	NM_178826.2	9	NM_178773.4	9	chr12	99955003	99955059	+	chr10	88459057	88459113	-	hg18	mm8
164965	1492	NM_178826.2	10	NM_178773.4	10	chr12	99957863	99957985	+	chr10	88456993	88457115	-	hg18	mm8
164966	1493	NM_178826.2	11	NM_178773.4	11	chr12	99960242	99960377	+	chr10	88454764	88454899	-	hg18	mm8
164967	1494	NM_178826.2	12	NM_178773.4	12	chr12	99961447	99961544	+	chr10	88453674	88453771	-	hg18	mm8
164968	1495	NM_178826.2	13	NM_178773.4	13	chr12	99966249	99966310	+	chr10	88445873	88445934	-	hg18	mm8
164969	1496	NM_178826.2	14	NM_178773.4	14	chr12	99997101	99997184	+	chr10	88427876	88427959	-	hg18	mm8
164970	1497	NM_178826.2	15	NM_178773.4	15	chr12	100001586	100001727	+	chr10	88425022	88425163	-	hg18	mm8
164971	1498	NM_178826.2	16	NM_178773.4	16	chr12	100004568	100004733	+	chr10	88422673	88422838	-	hg18	mm8
164972	1499	NM_178826.2	17	NM_178773.4	17	chr12	100012164	100012201	+	chr10	88413553	88413590	-	hg18	mm8
164973	1500	NM_178826.2	18	NM_178773.4	18	chr12	100014444	100014556	+	chr10	88411975	88412087	-	hg18	mm8
164974	1501	NM_178826.2	19	NM_178773.4	19	chr12	100015559	100015617	+	chr10	88410957	88411015	-	hg18	mm8
164975	1502	NM_178826.2	20	NM_178773.4	20	chr12	100015756	100015854	+	chr10	88410742	88410840	-	hg18	mm8
164976	1503	NM_178826.2	21	NM_178773.4	21	chr12	100017486	100017629	+	chr10	88408474	88408617	-	hg18	mm8
164977	1504	NM_178826.2	22	NM_178773.4	22	chr12	100028312	100028465	+	chr10	88402537	88402690	-	hg18	mm8
164978	1505	NM_178826.2	23	NM_178773.4	23	chr12	100029471	100029619	+	chr10	88401066	88401214	-	hg18	mm8
164979	1506	NM_178826.2	24	NM_178773.4	24	chr12	100034587	100034707	+	chr10	88390380	88390500	-	hg18	mm8
164980	1507	NM_178826.2	25	NM_178773.4	25	chr12	100038428	100038534	+	chr10	88384463	88384569	-	hg18	mm8
104904	1513	NM_001024736.1	6	NM_133983.2	4	chr15	71783569	71783866	+	chr9	58333592	58333889	-	hg18	mm8
104905	1514	NM_001024736.1	7	NM_133983.2	5	chr15	71787732	71787867	+	chr9	58328732	58328867	-	hg18	mm8
104906	1515	NM_001024736.1	8	NM_133983.2	6	chr15	71789041	71789083	+	chr9	58326588	58326630	-	hg18	mm8
104907	1516	NM_001024736.1	9	NM_133983.2	7	chr15	71790528	71790564	+	chr9	58325655	58325691	-	hg18	mm8
35512	1520	NM_007019.2	2	NM_026785.1	2	chr20	43875482	43875510	+	chr2	164461571	164461599	+	hg18	mm8
35513	1521	NM_007019.2	3	NM_026785.1	3	chr20	43876429	43876516	+	chr2	164462497	164462584	+	hg18	mm8
35515	1522	NM_007019.2	4	NM_026785.1	4	chr20	43877586	43877791	+	chr2	164463058	164463263	+	hg18	mm8
35516	1523	NM_007019.2	5	NM_026785.1	5	chr20	43877899	43877959	+	chr2	164463371	164463431	+	hg18	mm8
114421	1527	NM_012325.1	3	NM_007896.2	3	chr20	30885183	30885329	+	chr2	153447371	153447517	+	hg18	mm8
114422	1528	NM_012325.1	4	NM_007896.2	4	chr20	30888100	30888308	+	chr2	153449365	153449573	+	hg18	mm8
114423	1529	NM_012325.1	5	NM_007896.2	5	chr20	30891201	30891323	+	chr2	153452976	153453098	+	hg18	mm8
114424	1530	NM_012325.1	6	NM_007896.2	6	chr20	30898084	30898237	+	chr2	153456387	153456540	+	hg18	mm8
49962	1533	NM_002610.3	2	NM_172665.1	2	chr2	173131681	173131823	+	chr2	71676244	71676386	+	hg18	mm8
49963	1534	NM_002610.3	3	NM_172665.1	3	chr2	173135193	173135265	+	chr2	71680877	71680949	+	hg18	mm8
49964	1535	NM_002610.3	4	NM_172665.1	4	chr2	173137476	173137661	+	chr2	71684261	71684446	+	hg18	mm8
49965	1536	NM_002610.3	5	NM_172665.1	5	chr2	173137951	173138047	+	chr2	71684681	71684771	+	hg18	mm8
49966	1537	NM_002610.3	6	NM_172665.1	6	chr2	173139829	173139907	+	chr2	71686820	71686898	+	hg18	mm8
49967	1538	NM_002610.3	7	NM_172665.1	7	chr2	173141714	173141791	+	chr2	71688220	71688297	+	hg18	mm8
49968	1539	NM_002610.3	8	NM_172665.1	8	chr2	173143699	173143798	+	chr2	71689734	71689833	+	hg18	mm8
49969	1540	NM_002610.3	9	NM_172665.1	9	chr2	173159251	173159362	+	chr2	71696527	71696638	+	hg18	mm8
49970	1541	NM_002610.3	10	NM_172665.1	10	chr2	173165908	173166022	+	chr2	71698485	71698599	+	hg18	mm8
131328	1546	NM_007231.1	2	NM_020049.2	2	chrX	115482985	115483151	+	chrX	20873193	20873359	+	hg18	mm8
131329	1547	NM_007231.1	3	NM_020049.2	3	chrX	115486161	115486293	+	chrX	20876269	20876401	+	hg18	mm8
131330	1548	NM_007231.1	4	NM_020049.2	4	chrX	115487882	115488044	+	chrX	20878509	20878671	+	hg18	mm8
131331	1549	NM_007231.1	5	NM_020049.2	5	chrX	115488838	115488986	+	chrX	20879375	20879511	+	hg18	mm8
131332	1550	NM_007231.1	6	NM_020049.2	6	chrX	115490113	115490246	+	chrX	20881591	20881724	+	hg18	mm8
131333	1551	NM_007231.1	7	NM_020049.2	7	chrX	115491934	115492075	+	chrX	20883200	20883341	+	hg18	mm8
131334	1552	NM_007231.1	8	NM_020049.2	8	chrX	115496634	115496863	+	chrX	20888290	20888519	+	hg18	mm8
131335	1553	NM_007231.1	9	NM_020049.2	9	chrX	115498209	115498335	+	chrX	20890951	20891077	+	hg18	mm8
131336	1554	NM_007231.1	10	NM_020049.2	10	chrX	115499517	115499636	+	chrX	20893263	20893382	+	hg18	mm8
131337	1555	NM_007231.1	11	NM_020049.2	11	chrX	115500170	115500270	+	chrX	20893843	20893943	+	hg18	mm8
131338	1556	NM_007231.1	12	NM_020049.2	12	chrX	115500550	115500660	+	chrX	20894220	20894330	+	hg18	mm8
131339	1557	NM_007231.1	13	NM_020049.2	13	chrX	115502802	115502970	+	chrX	20896454	20896622	+	hg18	mm8
26690	1568	NM_018407.4	2	NM_033521.2	2	chr8	98886756	98886868	+	chr15	34203269	34203381	+	hg18	mm8
26691	1569	NM_018407.4	3	NM_033521.2	3	chr8	98896731	98896805	+	chr15	34216932	34217006	+	hg18	mm8
26692	1570	NM_018407.4	4	NM_033521.2	4	chr8	98897461	98897584	+	chr15	34217816	34217939	+	hg18	mm8
26693	1571	NM_018407.4	5	NM_033521.2	5	chr8	98900543	98900642	+	chr15	34220724	34220823	+	hg18	mm8
26694	1572	NM_018407.4	6	NM_033521.2	6	chr8	98906461	98906557	+	chr15	34222020	34222116	+	hg18	mm8
157766	1578	NM_015082.1	3	NM_177059.3	3	chr5	132930775	132930809	-	chr11	52658047	52658081	+	hg18	mm8
157767	1579	NM_015082.1	4	NM_177059.3	4	chr5	132764328	132764577	-	chr11	52843619	52843865	+	hg18	mm8
157768	1580	NM_015082.1	5	NM_177059.3	5	chr5	132680049	132680243	-	chr11	52911962	52912156	+	hg18	mm8
157769	1581	NM_015082.1	6	NM_177059.3	6	chr5	132676244	132676368	-	chr11	52915815	52915939	+	hg18	mm8
157770	1582	NM_015082.1	7	NM_177059.3	7	chr5	132613000	132613167	-	chr11	52977449	52977616	+	hg18	mm8
157771	1583	NM_015082.1	8	NM_177059.3	8	chr5	132597007	132597128	-	chr11	52992304	52992425	+	hg18	mm8
157772	1584	NM_015082.1	9	NM_177059.3	9	chr5	132589248	132589410	-	chr11	53005957	53006119	+	hg18	mm8
157773	1585	NM_015082.1	10	NM_177059.3	10	chr5	132588740	132588875	-	chr11	53006439	53006574	+	hg18	mm8
157774	1586	NM_015082.1	11	NM_177059.3	11	chr5	132587780	132587807	-	chr11	53007833	53007860	+	hg18	mm8
157775	1587	NM_015082.1	12	NM_177059.3	12	chr5	132584338	132584457	-	chr11	53009176	53009295	+	hg18	mm8
157776	1588	NM_015082.1	13	NM_177059.3	13	chr5	132580819	132580969	-	chr11	53011593	53011743	+	hg18	mm8
157777	1589	NM_015082.1	14	NM_177059.3	14	chr5	132573781	132573889	-	chr11	53020339	53020447	+	hg18	mm8
157778	1590	NM_015082.1	15	NM_177059.3	15	chr5	132565523	132565633	-	chr11	53028058	53028168	+	hg18	mm8
164397	1596	NM_033449.1	2	NM_175684.3	2	chr5	141010770	141010868	-	chr18	38095328	38095426	-	hg18	mm8
164398	1597	NM_033449.1	3	NM_175684.3	3	chr5	141010109	141010155	-	chr18	38094723	38094769	-	hg18	mm8
164401	1600	NM_033449.1	6	NM_175684.3	6	chr5	141008922	141009059	-	chr18	38093511	38093648	-	hg18	mm8
164402	1601	NM_033449.1	7	NM_175684.3	7	chr5	141008707	141008771	-	chr18	38093336	38093400	-	hg18	mm8
164403	1602	NM_033449.1	8	NM_175684.3	8	chr5	141007718	141007847	-	chr18	38092414	38092543	-	hg18	mm8
164404	1603	NM_033449.1	9	NM_175684.3	9	chr5	141007148	141007271	-	chr18	38091872	38091995	-	hg18	mm8
164405	1604	NM_033449.1	10	NM_175684.3	10	chr5	141006885	141006981	-	chr18	38091624	38091720	-	hg18	mm8
164406	1605	NM_033449.1	11	NM_175684.3	11	chr5	141006353	141006473	-	chr18	38090764	38090884	-	hg18	mm8
164407	1606	NM_033449.1	12	NM_175684.3	12	chr5	141005837	141005942	-	chr18	38090287	38090392	-	hg18	mm8
164408	1607	NM_033449.1	13	NM_175684.3	13	chr5	141005521	141005683	-	chr18	38089981	38090143	-	hg18	mm8
164409	1608	NM_033449.1	14	NM_175684.3	14	chr5	141004770	141004899	-	chr18	38089266	38089395	-	hg18	mm8
164410	1609	NM_033449.1	15	NM_175684.3	15	chr5	141004609	141004693	-	chr18	38089101	38089185	-	hg18	mm8
164411	1610	NM_033449.1	16	NM_175684.3	16	chr5	141004323	141004441	-	chr18	38088893	38089011	-	hg18	mm8
164412	1611	NM_033449.1	17	NM_175684.3	17	chr5	141003968	141004189	-	chr18	38088546	38088767	-	hg18	mm8
164413	1612	NM_033449.1	18	NM_175684.3	18	chr5	141002751	141002839	-	chr18	38087220	38087308	-	hg18	mm8
164414	1613	NM_033449.1	19	NM_175684.3	19	chr5	141001452	141001508	-	chr18	38085751	38085807	-	hg18	mm8
16582	1618	NM_016407.1	2	NM_025542.1	2	chr20	54481763	54481858	+	chr2	172135851	172135946	+	hg18	mm8
16583	1619	NM_016407.1	3	NM_025542.1	3	chr20	54483140	54483234	+	chr2	172136531	172136625	+	hg18	mm8
16584	1620	NM_016407.1	4	NM_025542.1	4	chr20	54485447	54485587	+	chr2	172137826	172137966	+	hg18	mm8
16585	1621	NM_016407.1	5	NM_025542.1	5	chr20	54492573	54492652	+	chr2	172138239	172138318	+	hg18	mm8
16586	1622	NM_016407.1	6	NM_025542.1	6	chr20	54521777	54521891	+	chr2	172154381	172154495	+	hg18	mm8
16587	1623	NM_016407.1	7	NM_025542.1	7	chr20	54525397	54525452	+	chr2	172157478	172157536	+	hg18	mm8
16588	1624	NM_016407.1	8	NM_025542.1	8	chr20	54525568	54525664	+	chr2	172157633	172157729	+	hg18	mm8
144062	1628	NM_020919.2	3	NM_028717.2	3	chr2	202340196	202340351	-	chr1	59162472	59162627	-	hg18	mm8
144063	1629	NM_020919.2	4	NM_028717.2	4	chr2	202333848	202334786	-	chr1	59159647	59160567	-	hg18	mm8
144064	1630	NM_020919.2	5	NM_028717.2	5	chr2	202330369	202330727	-	chr1	59155676	59156034	-	hg18	mm8
144065	1631	NM_020919.2	6	NM_028717.2	6	chr2	202327470	202327639	-	chr1	59153494	59153663	-	hg18	mm8
144066	1632	NM_020919.2	7	NM_028717.2	7	chr2	202326113	202326210	-	chr1	59152305	59152402	-	hg18	mm8
144067	1633	NM_020919.2	8	NM_028717.2	8	chr2	202322679	202322757	-	chr1	59151064	59151142	-	hg18	mm8
144068	1634	NM_020919.2	9	NM_028717.2	9	chr2	202319533	202319716	-	chr1	59147460	59147643	-	hg18	mm8
144069	1635	NM_020919.2	10	NM_028717.2	10	chr2	202317225	202317397	-	chr1	59143565	59143737	-	hg18	mm8
144070	1636	NM_020919.2	11	NM_028717.2	11	chr2	202314641	202314822	-	chr1	59140736	59140917	-	hg18	mm8
144071	1637	NM_020919.2	12	NM_028717.2	12	chr2	202311637	202311703	-	chr1	59138578	59138644	-	hg18	mm8
144072	1638	NM_020919.2	13	NM_028717.2	13	chr2	202306243	202306406	-	chr1	59136434	59136597	-	hg18	mm8
144073	1639	NM_020919.2	14	NM_028717.2	14	chr2	202302019	202302151	-	chr1	59132280	59132412	-	hg18	mm8
144074	1640	NM_020919.2	15	NM_028717.2	15	chr2	202301479	202301608	-	chr1	59131866	59131995	-	hg18	mm8
144075	1641	NM_020919.2	16	NM_028717.2	16	chr2	202300672	202300743	-	chr1	59131001	59131072	-	hg18	mm8
144076	1642	NM_020919.2	17	NM_028717.2	17	chr2	202300179	202300246	-	chr1	59130557	59130624	-	hg18	mm8
144077	1643	NM_020919.2	18	NM_028717.2	18	chr2	202299631	202299834	-	chr1	59129942	59130145	-	hg18	mm8
144078	1644	NM_020919.2	19	NM_028717.2	19	chr2	202299451	202299517	-	chr1	59129758	59129824	-	hg18	mm8
144079	1645	NM_020919.2	20	NM_028717.2	20	chr2	202298323	202298422	-	chr1	59128326	59128425	-	hg18	mm8
144080	1646	NM_020919.2	21	NM_028717.2	21	chr2	202297262	202297427	-	chr1	59127709	59127874	-	hg18	mm8
144081	1647	NM_020919.2	22	NM_028717.2	22	chr2	202296297	202296409	-	chr1	59125094	59125206	-	hg18	mm8
144082	1648	NM_020919.2	23	NM_028717.2	23	chr2	202296010	202296088	-	chr1	59124651	59124729	-	hg18	mm8
144083	1649	NM_020919.2	24	NM_028717.2	24	chr2	202291044	202291178	-	chr1	59123605	59123739	-	hg18	mm8
144084	1650	NM_020919.2	25	NM_028717.2	25	chr2	202288639	202288807	-	chr1	59123077	59123245	-	hg18	mm8
144085	1651	NM_020919.2	26	NM_028717.2	26	chr2	202283958	202284076	-	chr1	59119469	59119587	-	hg18	mm8
144086	1652	NM_020919.2	27	NM_028717.2	27	chr2	202282848	202283006	-	chr1	59117701	59117859	-	hg18	mm8
144087	1653	NM_020919.2	28	NM_028717.2	28	chr2	202280836	202280959	-	chr1	59114982	59115105	-	hg18	mm8
144088	1654	NM_020919.2	29	NM_028717.2	29	chr2	202279813	202279990	-	chr1	59114382	59114559	-	hg18	mm8
144089	1655	NM_020919.2	30	NM_028717.2	30	chr2	202278383	202278429	-	chr1	59112934	59112980	-	hg18	mm8
144090	1656	NM_020919.2	31	NM_028717.2	31	chr2	202278106	202278168	-	chr1	59112696	59112758	-	hg18	mm8
144091	1657	NM_020919.2	32	NM_028717.2	32	chr2	202277421	202277571	-	chr1	59112008	59112158	-	hg18	mm8
144092	1658	NM_020919.2	33	NM_028717.2	33	chr2	202277089	202277186	-	chr1	59111728	59111825	-	hg18	mm8
108709	1662	NM_016320.3	3	NM_022979.1	3	chr11	3756961	3757063	-	chr7	102068769	102068871	-	hg18	mm8
108710	1663	NM_016320.3	4	NM_022979.1	4	chr11	3756678	3756855	-	chr7	102068481	102068658	-	hg18	mm8
108711	1664	NM_016320.3	5	NM_022979.1	5	chr11	3753687	3753827	-	chr7	102065723	102065863	-	hg18	mm8
108712	1665	NM_016320.3	6	NM_022979.1	6	chr11	3751437	3751545	-	chr7	102060452	102060560	-	hg18	mm8
108713	1666	NM_016320.3	7	NM_022979.1	7	chr11	3749553	3749734	-	chr7	102059681	102059862	-	hg18	mm8
108714	1667	NM_016320.3	8	NM_022979.1	8	chr11	3746386	3746550	-	chr7	102058626	102058790	-	hg18	mm8
108715	1668	NM_016320.3	9	NM_022979.1	9	chr11	3740707	3740845	-	chr7	102057283	102057421	-	hg18	mm8
108716	1669	NM_016320.3	10	NM_022979.1	10	chr11	3738344	3738432	-	chr7	102054197	102054336	-	hg18	mm8
108718	1670	NM_016320.3	11	NM_022979.1	11	chr11	3731121	3731214	-	chr7	102050133	102050226	-	hg18	mm8
108719	1671	NM_016320.3	12	NM_022979.1	12	chr11	3722314	3722455	-	chr7	102043183	102043324	-	hg18	mm8
108720	1672	NM_016320.3	13	NM_022979.1	13	chr11	3712996	3713130	-	chr7	102037509	102037643	-	hg18	mm8
108721	1673	NM_016320.3	14	NM_022979.1	14	chr11	3709196	3709384	-	chr7	102034361	102034549	-	hg18	mm8
108722	1674	NM_016320.3	15	NM_022979.1	15	chr11	3702908	3703025	-	chr7	102030872	102030989	-	hg18	mm8
108723	1675	NM_016320.3	16	NM_022979.1	16	chr11	3700962	3701261	-	chr7	102027615	102027914	-	hg18	mm8
108724	1676	NM_016320.3	17	NM_022979.1	17	chr11	3698517	3698631	-	chr7	102026956	102027070	-	hg18	mm8
108725	1677	NM_016320.3	18	NM_022979.1	18	chr11	3697217	3697356	-	chr7	102026138	102026277	-	hg18	mm8
108726	1678	NM_016320.3	19	NM_022979.1	19	chr11	3691623	3691801	-	chr7	102021020	102021198	-	hg18	mm8
108727	1679	NM_016320.3	20	NM_022979.1	20	chr11	3690369	3690534	-	chr7	102019377	102019542	-	hg18	mm8
108729	1680	NM_016320.3	21	NM_022979.1	21	chr11	3684250	3684433	-	chr7	102013288	102013471	-	hg18	mm8
108730	1681	NM_016320.3	22	NM_022979.1	22	chr11	3683005	3683162	-	chr7	102012552	102012706	-	hg18	mm8
203036	1690	NM_033543.2	2	NM_007543.2	2	chr19	46775391	46775751	+	chr7	25247333	25247693	-	hg18	mm8
203037	1691	NM_033543.2	3	NM_007543.2	3	chr19	46777545	46777821	+	chr7	25236500	25236776	-	hg18	mm8
192021	1707	NM_198993.2	2	NM_146028.2	2	chr17	34627645	34627952	-	chr11	97859569	97859876	-	hg18	mm8
192022	1708	NM_198993.2	3	NM_146028.2	3	chr17	34626854	34626952	-	chr11	97858846	97858944	-	hg18	mm8
192023	1709	NM_198993.2	4	NM_146028.2	4	chr17	34626588	34626679	-	chr11	97858618	97858709	-	hg18	mm8
192024	1710	NM_198993.2	5	NM_146028.2	5	chr17	34624896	34625009	-	chr11	97857556	97857669	-	hg18	mm8
192027	1713	NM_198993.2	8	NM_146028.2	8	chr17	34624011	34624109	-	chr11	97856511	97856609	-	hg18	mm8
192028	1714	NM_198993.2	9	NM_146028.2	9	chr17	34623285	34623337	-	chr11	97856187	97856239	-	hg18	mm8
192029	1715	NM_198993.2	10	NM_146028.2	10	chr17	34622773	34622911	-	chr11	97855708	97855846	-	hg18	mm8
75413	1735	NM_173532.1	2	NM_177091.2	6	chr1	109069894	109070149	+	chr3	109000171	109000426	-	hg18	mm8
75414	1736	NM_173532.1	3	NM_177091.2	7	chr1	109071952	109072210	+	chr3	108998583	108998841	-	hg18	mm8
75415	1737	NM_173532.1	4	NM_177091.2	8	chr1	109072776	109073031	+	chr3	108997155	108997410	-	hg18	mm8
75416	1738	NM_173532.1	5	NM_177091.2	9	chr1	109074818	109075073	+	chr3	108995117	108995372	-	hg18	mm8
75417	1739	NM_173532.1	6	NM_177091.2	10	chr1	109077416	109077677	+	chr3	108990782	108991043	-	hg18	mm8
75418	1740	NM_173532.1	7	NM_177091.2	11	chr1	109081639	109081669	+	chr3	108986933	108986963	-	hg18	mm8
207283	1748	NM_024299.2	3	NM_025598.1	3	chr20	61623308	61623386	+	chr2	181117215	181117293	+	hg18	mm8
138668	1753	NM_003734.2	2	NM_009675.1	2	chr17	38259990	38260276	+	chr11	101151806	101152092	+	hg18	mm8
138669	1754	NM_003734.2	3	NM_009675.1	3	chr17	38260986	38261116	+	chr11	101152438	101152568	+	hg18	mm8
156829	1757	NM_031301.2	2	NM_177583.2	2	chr15	61358412	61358583	+	chr9	66593213	66593384	-	hg18	mm8
156830	1758	NM_031301.2	3	NM_177583.2	3	chr15	61365809	61365880	+	chr9	66589741	66589812	-	hg18	mm8
156831	1759	NM_031301.2	4	NM_177583.2	4	chr15	61366675	61366798	+	chr9	66588789	66588912	-	hg18	mm8
156832	1760	NM_031301.2	5	NM_177583.2	5	chr15	61381596	61381724	+	chr9	66583661	66583789	-	hg18	mm8
199668	1766	NM_080820.3	2	NM_025314.1	3	chr20	18522374	18522465	+	chr2	144295228	144295319	+	hg18	mm8
199669	1767	NM_080820.3	3	NM_025314.1	4	chr20	18524649	18524885	+	chr2	144308632	144308868	+	hg18	mm8
199670	1768	NM_080820.3	4	NM_025314.1	5	chr20	18556770	18556877	+	chr2	144327198	144327305	+	hg18	mm8
77924	1782	NM_016217.2	2	NM_001033432.1	2	chr6	139529113	139530154	+	chr10	17604407	17605448	-	hg18	mm8
77925	1783	NM_016217.2	3	NM_001033432.1	3	chr6	139537214	139537369	+	chr10	17597449	17597604	-	hg18	mm8
20475	1787	NM_020800.1	3	NM_026641.1	3	chr3	161581984	161582206	-	chr3	69078670	69078892	-	hg18	mm8
20476	1788	NM_020800.1	4	NM_026641.1	4	chr3	161577911	161578022	-	chr3	69075812	69075923	-	hg18	mm8
20477	1789	NM_020800.1	5	NM_026641.1	5	chr3	161576293	161576362	-	chr3	69073343	69073412	-	hg18	mm8
20478	1790	NM_020800.1	6	NM_026641.1	6	chr3	161566524	161566634	-	chr3	69055775	69055885	-	hg18	mm8
20479	1791	NM_020800.1	7	NM_026641.1	7	chr3	161557970	161558060	-	chr3	69051551	69051641	-	hg18	mm8
20480	1792	NM_020800.1	8	NM_026641.1	8	chr3	161556494	161556632	-	chr3	69050108	69050246	-	hg18	mm8
20481	1793	NM_020800.1	9	NM_026641.1	9	chr3	161520241	161520421	-	chr3	69038282	69038462	-	hg18	mm8
20482	1794	NM_020800.1	10	NM_026641.1	10	chr3	161508144	161508263	-	chr3	69028014	69028133	-	hg18	mm8
20483	1795	NM_020800.1	11	NM_026641.1	11	chr3	161504396	161504471	-	chr3	69023775	69023850	-	hg18	mm8
20484	1796	NM_020800.1	12	NM_026641.1	12	chr3	161501364	161501528	-	chr3	69018750	69018914	-	hg18	mm8
20485	1797	NM_020800.1	13	NM_026641.1	13	chr3	161486285	161486350	-	chr3	69015655	69015720	-	hg18	mm8
20486	1798	NM_020800.1	14	NM_026641.1	14	chr3	161482959	161483095	-	chr3	69006418	69006554	-	hg18	mm8
20487	1799	NM_020800.1	15	NM_026641.1	15	chr3	161481148	161481296	-	chr3	69005885	69006033	-	hg18	mm8
20488	1800	NM_020800.1	16	NM_026641.1	16	chr3	161479674	161479846	-	chr3	69004020	69004192	-	hg18	mm8
20489	1801	NM_020800.1	17	NM_026641.1	17	chr3	161478062	161478152	-	chr3	69002822	69002912	-	hg18	mm8
20490	1802	NM_020800.1	18	NM_026641.1	18	chr3	161477787	161477960	-	chr3	69002540	69002713	-	hg18	mm8
20491	1803	NM_020800.1	19	NM_026641.1	19	chr3	161468894	161469018	-	chr3	68986413	68986537	-	hg18	mm8
90982	1818	NM_024335.2	2	NM_022428.2	2	chr16	53917748	53918006	+	chr8	95565181	95565430	+	hg18	mm8
90983	1819	NM_024335.2	3	NM_022428.2	3	chr16	53918708	53918818	+	chr8	95566070	95566180	+	hg18	mm8
90984	1820	NM_024335.2	4	NM_022428.2	4	chr16	53918998	53919306	+	chr8	95566338	95566643	+	hg18	mm8
90985	1821	NM_024335.2	5	NM_022428.2	5	chr16	53920112	53920724	+	chr8	95567342	95567945	+	hg18	mm8
169608	1826	NM_017644.3	4	NM_029436.3	4	chr3	184863939	184864124	+	chr16	20028103	20028288	+	hg18	mm8
169609	1827	NM_017644.3	5	NM_029436.3	5	chr3	184865402	184865521	+	chr16	20029426	20029545	+	hg18	mm8
169610	1828	NM_017644.3	6	NM_029436.3	6	chr3	184871515	184871704	+	chr16	20031410	20031599	+	hg18	mm8
169611	1829	NM_017644.3	7	NM_029436.3	7	chr3	184872777	184872966	+	chr16	20033652	20033841	+	hg18	mm8
186937	1833	NM_003979.3	3	NM_181444.3	3	chr12	12956284	12956343	+	chr6	135049135	135049191	+	hg18	mm8
10148	1842	NM_014322.2	2	NM_010098.1	2	chr1	239834184	239834504	-	chr1	177501984	177502304	-	hg18	mm8
10149	1843	NM_014322.2	3	NM_010098.1	3	chr1	239827670	239827922	-	chr1	177500201	177500453	-	hg18	mm8
198494	1851	NM_001008270.1	2	NM_026317.1	3	chr7	141185606	141185748	-	chr6	40447280	40447422	-	hg18	mm8
198495	1852	NM_001008270.1	3	NM_026317.1	4	chr7	141184128	141184382	-	chr6	40445707	40445961	-	hg18	mm8
198496	1853	NM_001008270.1	4	NM_026317.1	5	chr7	141183380	141183517	-	chr6	40444955	40445092	-	hg18	mm8
16554	1856	NM_002207.2	2	NM_133721.1	2	chr3	37487501	37487629	+	chr9	118475145	118475273	+	hg18	mm8
16555	1857	NM_002207.2	3	NM_133721.1	3	chr3	37489848	37489955	+	chr9	118476836	118476943	+	hg18	mm8
16556	1858	NM_002207.2	4	NM_133721.1	4	chr3	37497978	37498102	+	chr9	118485200	118485324	+	hg18	mm8
16557	1859	NM_002207.2	5	NM_133721.1	5	chr3	37510995	37511063	+	chr9	118501194	118501262	+	hg18	mm8
16558	1860	NM_002207.2	6	NM_133721.1	6	chr3	37519672	37519802	+	chr9	118507163	118507293	+	hg18	mm8
16559	1861	NM_002207.2	7	NM_133721.1	7	chr3	37522494	37522580	+	chr9	118510045	118510131	+	hg18	mm8
16560	1862	NM_002207.2	8	NM_133721.1	8	chr3	37525053	37525122	+	chr9	118512567	118512636	+	hg18	mm8
16561	1863	NM_002207.2	9	NM_133721.1	9	chr3	37530257	37530395	+	chr9	118517309	118517447	+	hg18	mm8
16562	1864	NM_002207.2	10	NM_133721.1	10	chr3	37533998	37534104	+	chr9	118520396	118520502	+	hg18	mm8
16563	1865	NM_002207.2	11	NM_133721.1	11	chr3	37535754	37535849	+	chr9	118521507	118521602	+	hg18	mm8
16564	1866	NM_002207.2	12	NM_133721.1	12	chr3	37540015	37540106	+	chr9	118529633	118529724	+	hg18	mm8
16565	1867	NM_002207.2	13	NM_133721.1	13	chr3	37542520	37542566	+	chr9	118530432	118530478	+	hg18	mm8
16566	1868	NM_002207.2	14	NM_133721.1	14	chr3	37549808	37549963	+	chr9	118537967	118538122	+	hg18	mm8
16567	1869	NM_002207.2	15	NM_133721.1	15	chr3	37558919	37559080	+	chr9	118547011	118547172	+	hg18	mm8
16568	1870	NM_002207.2	16	NM_133721.1	16	chr3	37645681	37645831	+	chr9	118617789	118617939	+	hg18	mm8
16569	1871	NM_002207.2	17	NM_133721.1	17	chr3	37670208	37670285	+	chr9	118632799	118632876	+	hg18	mm8
16570	1872	NM_002207.2	18	NM_133721.1	18	chr3	37700359	37700510	+	chr9	118655862	118656013	+	hg18	mm8
16571	1873	NM_002207.2	19	NM_133721.1	19	chr3	37749206	37749293	+	chr9	118681431	118681518	+	hg18	mm8
16572	1874	NM_002207.2	20	NM_133721.1	20	chr3	37753398	37753478	+	chr9	118682993	118683073	+	hg18	mm8
16573	1875	NM_002207.2	21	NM_133721.1	21	chr3	37758224	37758314	+	chr9	118689790	118689880	+	hg18	mm8
16574	1876	NM_002207.2	22	NM_133721.1	22	chr3	37760420	37760529	+	chr9	118692186	118692295	+	hg18	mm8
16575	1877	NM_002207.2	23	NM_133721.1	23	chr3	37766956	37767064	+	chr9	118699396	118699504	+	hg18	mm8
16576	1878	NM_002207.2	24	NM_133721.1	24	chr3	37793886	37794012	+	chr9	118717988	118718114	+	hg18	mm8
16577	1879	NM_002207.2	25	NM_133721.1	25	chr3	37796396	37796516	+	chr9	118720518	118720638	+	hg18	mm8
16578	1880	NM_002207.2	26	NM_133721.1	26	chr3	37801471	37801573	+	chr9	118725819	118725921	+	hg18	mm8
16579	1881	NM_002207.2	27	NM_133721.1	27	chr3	37820317	37820437	+	chr9	118736461	118736581	+	hg18	mm8
84430	1903	NM_014917.2	3	NM_030699.1	3	chr1	107668426	107669067	+	chr3	110062624	110063265	-	hg18	mm8
84431	1904	NM_014917.2	4	NM_030699.1	4	chr1	107739298	107739471	+	chr3	110000255	110000428	-	hg18	mm8
84432	1905	NM_014917.2	5	NM_030699.1	5	chr1	107751826	107751853	+	chr3	109979820	109979847	-	hg18	mm8
20317	1943	NM_000395.1	2	NM_007780.2	3	chr22	35649231	35649355	+	chr15	78163602	78163726	+	hg18	mm8
20318	1944	NM_000395.1	3	NM_007780.2	4	chr22	35651974	35652165	+	chr15	78166056	78166244	+	hg18	mm8
20319	1945	NM_000395.1	4	NM_007780.2	5	chr22	35655389	35655547	+	chr15	78167698	78167856	+	hg18	mm8
20320	1946	NM_000395.1	5	NM_007780.2	6	chr22	35655626	35655795	+	chr15	78167934	78168103	+	hg18	mm8
20321	1947	NM_000395.1	6	NM_007780.2	7	chr22	35656362	35656498	+	chr15	78168592	78168728	+	hg18	mm8
20322	1948	NM_000395.1	7	NM_007780.2	8	chr22	35656660	35656818	+	chr15	78168848	78169009	+	hg18	mm8
20323	1949	NM_000395.1	8	NM_007780.2	9	chr22	35658752	35658892	+	chr15	78171739	78171879	+	hg18	mm8
20324	1950	NM_000395.1	9	NM_007780.2	10	chr22	35659819	35659982	+	chr15	78172653	78172813	+	hg18	mm8
20325	1951	NM_000395.1	10	NM_007780.2	11	chr22	35661338	35661429	+	chr15	78173637	78173728	+	hg18	mm8
20326	1952	NM_000395.1	11	NM_007780.2	12	chr22	35661617	35661675	+	chr15	78173931	78173989	+	hg18	mm8
20327	1953	NM_000395.1	12	NM_007780.2	13	chr22	35662536	35662640	+	chr15	78174628	78174732	+	hg18	mm8
146887	1956	NM_003817.1	2	NM_007402.1	2	chr8	24355930	24356034	+	chr14	67485876	67485980	-	hg18	mm8
146888	1957	NM_003817.1	3	NM_007402.1	3	chr8	24360588	24360665	+	chr14	67483096	67483173	-	hg18	mm8
146889	1958	NM_003817.1	4	NM_007402.1	4	chr8	24377284	24377363	+	chr14	67480964	67481043	-	hg18	mm8
146890	1959	NM_003817.1	5	NM_007402.1	5	chr8	24379101	24379178	+	chr14	67479640	67479717	-	hg18	mm8
146891	1960	NM_003817.1	6	NM_007402.1	6	chr8	24380201	24380391	+	chr14	67478525	67478715	-	hg18	mm8
146892	1961	NM_003817.1	7	NM_007402.1	7	chr8	24382169	24382223	+	chr14	67477380	67477434	-	hg18	mm8
146893	1962	NM_003817.1	8	NM_007402.1	8	chr8	24389835	24389907	+	chr14	67475259	67475331	-	hg18	mm8
146894	1963	NM_003817.1	9	NM_007402.1	9	chr8	24395544	24395714	+	chr14	67473726	67473896	-	hg18	mm8
146895	1964	NM_003817.1	10	NM_007402.1	10	chr8	24398679	24398764	+	chr14	67471774	67471859	-	hg18	mm8
146896	1965	NM_003817.1	11	NM_007402.1	11	chr8	24400589	24400720	+	chr14	67469890	67470018	-	hg18	mm8
146897	1966	NM_003817.1	12	NM_007402.1	12	chr8	24402561	24402736	+	chr14	67468100	67468275	-	hg18	mm8
146898	1967	NM_003817.1	13	NM_007402.1	13	chr8	24404201	24404291	+	chr14	67465946	67466036	-	hg18	mm8
146899	1968	NM_003817.1	14	NM_007402.1	14	chr8	24405305	24405501	+	chr14	67464577	67464773	-	hg18	mm8
146900	1969	NM_003817.1	15	NM_007402.1	15	chr8	24405897	24406000	+	chr14	67464076	67464179	-	hg18	mm8
146901	1970	NM_003817.1	16	NM_007402.1	16	chr8	24406445	24406632	+	chr14	67462999	67463186	-	hg18	mm8
146902	1971	NM_003817.1	17	NM_007402.1	17	chr8	24412638	24412719	+	chr14	67461183	67461264	-	hg18	mm8
146903	1972	NM_003817.1	18	NM_007402.1	18	chr8	24413580	24413659	+	chr14	67459485	67459564	-	hg18	mm8
146904	1973	NM_003817.1	19	NM_007402.1	19	chr8	24414192	24414298	+	chr14	67458387	67458493	-	hg18	mm8
146905	1974	NM_003817.1	20	NM_007402.1	20	chr8	24414879	24414979	+	chr14	67457930	67458030	-	hg18	mm8
190147	1999	NM_198965.1	4	NM_008970.1	4	chr12	28007547	28007970	-	chr6	147214112	147214529	-	hg18	mm8
16179	2003	NM_001005415.1	3	NM_145486.2	3	chr19	8397492	8397688	+	chr17	33309785	33309981	-	hg18	mm8
16180	2004	NM_001005415.1	4	NM_145486.2	4	chr19	8401541	8401751	+	chr17	33302721	33302931	-	hg18	mm8
45112	2012	NM_019028.2	2	NM_028031.1	2	chr11	19121100	19121246	+	chr7	48663921	48664067	+	hg18	mm8
45113	2013	NM_019028.2	3	NM_028031.1	3	chr11	19124303	19124426	+	chr7	48667849	48667972	+	hg18	mm8
45114	2014	NM_019028.2	4	NM_028031.1	4	chr11	19125718	19125796	+	chr7	48669327	48669405	+	hg18	mm8
45115	2015	NM_019028.2	5	NM_028031.1	5	chr11	19127309	19127454	+	chr7	48670936	48671081	+	hg18	mm8
45116	2016	NM_019028.2	6	NM_028031.1	6	chr11	19128849	19128914	+	chr7	48672370	48672435	+	hg18	mm8
45117	2017	NM_019028.2	7	NM_028031.1	7	chr11	19130280	19130443	+	chr7	48673210	48673373	+	hg18	mm8
45118	2018	NM_019028.2	8	NM_028031.1	8	chr11	19130681	19130807	+	chr7	48673589	48673715	+	hg18	mm8
45119	2019	NM_019028.2	9	NM_028031.1	9	chr11	19133918	19134052	+	chr7	48676813	48676947	+	hg18	mm8
45120	2020	NM_019028.2	10	NM_028031.1	10	chr11	19137062	19137163	+	chr7	48679345	48679446	+	hg18	mm8
45121	2021	NM_019028.2	11	NM_028031.1	11	chr11	19141425	19141550	+	chr7	48683472	48683597	+	hg18	mm8
45122	2022	NM_019028.2	12	NM_028031.1	12	chr11	19142423	19142486	+	chr7	48684440	48684503	+	hg18	mm8
45123	2023	NM_019028.2	13	NM_028031.1	13	chr11	19143174	19143268	+	chr7	48685166	48685260	+	hg18	mm8
45124	2024	NM_019028.2	14	NM_028031.1	14	chr11	19144424	19144508	+	chr7	48686657	48686741	+	hg18	mm8
45125	2025	NM_019028.2	15	NM_028031.1	15	chr11	19148533	19148691	+	chr7	48690590	48690748	+	hg18	mm8
45126	2026	NM_019028.2	16	NM_028031.1	16	chr11	19150845	19150943	+	chr7	48692654	48692752	+	hg18	mm8
163122	2034	NM_003708.2	2	NM_009040.1	2	chr12	55634956	55635215	-	chr10	127214002	127214261	+	hg18	mm8
163123	2035	NM_003708.2	3	NM_009040.1	3	chr12	55632877	55633041	-	chr10	127215734	127215898	+	hg18	mm8
72815	2040	NM_016133.2	3	NM_133748.1	3	chr2	118577242	118577367	+	chr1	123139746	123139871	-	hg18	mm8
72816	2041	NM_016133.2	4	NM_133748.1	4	chr2	118580782	118580949	+	chr1	123134685	123134852	-	hg18	mm8
72817	2042	NM_016133.2	5	NM_133748.1	5	chr2	118581135	118581235	+	chr1	123134409	123134509	-	hg18	mm8
138051	2046	NM_001748.3	2	NM_009794.1	2	chr1	221972086	221972156	+	chr1	184348881	184348951	-	hg18	mm8
138052	2047	NM_001748.3	3	NM_009794.1	3	chr1	221998424	221998543	+	chr1	184329426	184329545	-	hg18	mm8
138053	2048	NM_001748.3	4	NM_009794.1	4	chr1	221999630	221999764	+	chr1	184328736	184328870	-	hg18	mm8
138054	2049	NM_001748.3	5	NM_009794.1	5	chr1	222001321	222001490	+	chr1	184327541	184327710	-	hg18	mm8
138055	2050	NM_001748.3	6	NM_009794.1	6	chr1	222003363	222003447	+	chr1	184326639	184326723	-	hg18	mm8
138056	2051	NM_001748.3	7	NM_009794.1	7	chr1	222005214	222005300	+	chr1	184325668	184325754	-	hg18	mm8
138057	2052	NM_001748.3	8	NM_009794.1	8	chr1	222006321	222006396	+	chr1	184324389	184324464	-	hg18	mm8
138058	2053	NM_001748.3	9	NM_009794.1	9	chr1	222007120	222007281	+	chr1	184323218	184323379	-	hg18	mm8
138059	2054	NM_001748.3	10	NM_009794.1	10	chr1	222009804	222009974	+	chr1	184320877	184321047	-	hg18	mm8
138060	2055	NM_001748.3	11	NM_009794.1	11	chr1	222011693	222011705	+	chr1	184319210	184319222	-	hg18	mm8
138061	2056	NM_001748.3	12	NM_009794.1	12	chr1	222013594	222013806	+	chr1	184318121	184318333	-	hg18	mm8
138062	2057	NM_001748.3	13	NM_009794.1	13	chr1	222015905	222015942	+	chr1	184316380	184316417	-	hg18	mm8
138063	2058	NM_001748.3	14	NM_009794.1	14	chr1	222016510	222016576	+	chr1	184315222	184315288	-	hg18	mm8
138064	2059	NM_001748.3	15	NM_009794.1	15	chr1	222018474	222018532	+	chr1	184313925	184313983	-	hg18	mm8
138065	2060	NM_001748.3	16	NM_009794.1	16	chr1	222020691	222020756	+	chr1	184310556	184310621	-	hg18	mm8
138066	2061	NM_001748.3	17	NM_009794.1	17	chr1	222024165	222024234	+	chr1	184309598	184309667	-	hg18	mm8
138067	2062	NM_001748.3	18	NM_009794.1	18	chr1	222024771	222024850	+	chr1	184309195	184309274	-	hg18	mm8
138068	2063	NM_001748.3	19	NM_009794.1	19	chr1	222026133	222026250	+	chr1	184307353	184307470	-	hg18	mm8
138069	2064	NM_001748.3	20	NM_009794.1	20	chr1	222026505	222026564	+	chr1	184306853	184306912	-	hg18	mm8
74757	2073	NM_173546.1	3	NM_030075.1	8	chr3	49186675	49186840	+	chr9	108307723	108307888	-	hg18	mm8
74758	2074	NM_173546.1	4	NM_030075.1	9	chr3	49187178	49187403	+	chr9	108307169	108307394	-	hg18	mm8
74759	2075	NM_173546.1	5	NM_030075.1	10	chr3	49187498	49187600	+	chr9	108306928	108307030	-	hg18	mm8
30812	2080	NM_005190.3	2	NM_016746.1	2	chr6	100117438	100117545	-	chr4	21821231	21821338	+	hg18	mm8
30813	2081	NM_005190.3	3	NM_016746.1	3	chr6	100116193	100116278	-	chr4	21823052	21823137	+	hg18	mm8
30814	2082	NM_005190.3	4	NM_016746.1	4	chr6	100115963	100116033	-	chr4	21823323	21823393	+	hg18	mm8
30815	2083	NM_005190.3	5	NM_016746.1	5	chr6	100113093	100113145	-	chr4	21826251	21826303	+	hg18	mm8
30816	2084	NM_005190.3	6	NM_016746.1	6	chr6	100106436	100106492	-	chr4	21831426	21831482	+	hg18	mm8
30817	2085	NM_005190.3	7	NM_016746.1	7	chr6	100105589	100105625	-	chr4	21832789	21832825	+	hg18	mm8
30818	2086	NM_005190.3	8	NM_016746.1	8	chr6	100104814	100104906	-	chr4	21833447	21833539	+	hg18	mm8
30819	2087	NM_005190.3	9	NM_016746.1	9	chr6	100104104	100104172	-	chr4	21834081	21834149	+	hg18	mm8
30820	2088	NM_005190.3	10	NM_016746.1	10	chr6	100100991	100101071	-	chr4	21837184	21837264	+	hg18	mm8
30821	2089	NM_005190.3	11	NM_016746.1	11	chr6	100099708	100099827	-	chr4	21837490	21837609	+	hg18	mm8
177043	2103	NM_019112.2	2	NM_013850.1	2	chr19	992508	992602	+	chr10	79400897	79400991	+	hg18	mm8
177044	2104	NM_019112.2	3	NM_013850.1	3	chr19	992829	992971	+	chr10	79401142	79401284	+	hg18	mm8
177045	2105	NM_019112.2	4	NM_013850.1	4	chr19	993062	993175	+	chr10	79401372	79401485	+	hg18	mm8
177046	2106	NM_019112.2	5	NM_013850.1	5	chr19	993313	993396	+	chr10	79401579	79401653	+	hg18	mm8
177048	2107	NM_019112.2	6	NM_013850.1	6	chr19	993744	993825	+	chr10	79401885	79401966	+	hg18	mm8
177049	2108	NM_019112.2	7	NM_013850.1	7	chr19	994039	994250	+	chr10	79402509	79402720	+	hg18	mm8
177050	2109	NM_019112.2	8	NM_013850.1	8	chr19	994332	994472	+	chr10	79402809	79402949	+	hg18	mm8
177051	2110	NM_019112.2	9	NM_013850.1	9	chr19	994723	994840	+	chr10	79403840	79403957	+	hg18	mm8
177052	2111	NM_019112.2	10	NM_013850.1	10	chr19	995575	995743	+	chr10	79404051	79404219	+	hg18	mm8
177053	2112	NM_019112.2	11	NM_013850.1	11	chr19	996000	996230	+	chr10	79404618	79404848	+	hg18	mm8
177054	2113	NM_019112.2	12	NM_013850.1	12	chr19	997228	997405	+	chr10	79405163	79405340	+	hg18	mm8
177055	2114	NM_019112.2	13	NM_013850.1	13	chr19	997800	998023	+	chr10	79405635	79405858	+	hg18	mm8
177056	2115	NM_019112.2	14	NM_013850.1	14	chr19	998155	998377	+	chr10	79405959	79406181	+	hg18	mm8
177057	2116	NM_019112.2	15	NM_013850.1	15	chr19	998451	998653	+	chr10	79406260	79406462	+	hg18	mm8
177058	2117	NM_019112.2	16	NM_013850.1	16	chr19	999893	1000004	+	chr10	79406925	79407036	+	hg18	mm8
177059	2118	NM_019112.2	17	NM_013850.1	17	chr19	1000264	1000436	+	chr10	79407509	79407681	+	hg18	mm8
177060	2119	NM_019112.2	18	NM_013850.1	18	chr19	1001919	1002051	+	chr10	79407847	79407979	+	hg18	mm8
177061	2120	NM_019112.2	19	NM_013850.1	19	chr19	1002153	1002293	+	chr10	79408082	79408222	+	hg18	mm8
177062	2121	NM_019112.2	20	NM_013850.1	20	chr19	1002447	1002585	+	chr10	79408771	79408909	+	hg18	mm8
177063	2122	NM_019112.2	21	NM_013850.1	21	chr19	1002940	1003125	+	chr10	79409116	79409304	+	hg18	mm8
177068	2127	NM_019112.2	26	NM_013850.1	26	chr19	1005191	1005340	+	chr10	79410452	79410580	+	hg18	mm8
177069	2128	NM_019112.2	27	NM_013850.1	27	chr19	1005568	1005693	+	chr10	79410782	79410907	+	hg18	mm8
177070	2129	NM_019112.2	28	NM_013850.1	28	chr19	1005778	1005877	+	chr10	79410991	79411090	+	hg18	mm8
177071	2130	NM_019112.2	29	NM_013850.1	29	chr19	1006095	1006350	+	chr10	79411273	79411561	+	hg18	mm8
177072	2131	NM_019112.2	30	NM_013850.1	30	chr19	1006905	1006938	+	chr10	79411667	79411700	+	hg18	mm8
177073	2132	NM_019112.2	31	NM_013850.1	31	chr19	1007064	1007242	+	chr10	79411791	79411969	+	hg18	mm8
177074	2133	NM_019112.2	32	NM_013850.1	32	chr19	1007328	1007498	+	chr10	79412056	79412226	+	hg18	mm8
177075	2134	NM_019112.2	33	NM_013850.1	33	chr19	1007905	1008083	+	chr10	79412986	79413164	+	hg18	mm8
177076	2135	NM_019112.2	34	NM_013850.1	34	chr19	1008312	1008428	+	chr10	79413279	79413395	+	hg18	mm8
177077	2136	NM_019112.2	35	NM_013850.1	35	chr19	1008913	1009058	+	chr10	79414164	79414309	+	hg18	mm8
177078	2137	NM_019112.2	36	NM_013850.1	36	chr19	1009144	1009268	+	chr10	79414403	79414527	+	hg18	mm8
177079	2138	NM_019112.2	37	NM_013850.1	37	chr19	1009616	1009746	+	chr10	79414841	79414971	+	hg18	mm8
177080	2139	NM_019112.2	38	NM_013850.1	38	chr19	1009818	1009939	+	chr10	79415043	79415164	+	hg18	mm8
177081	2140	NM_019112.2	39	NM_013850.1	39	chr19	1010021	1010084	+	chr10	79415252	79415315	+	hg18	mm8
177082	2141	NM_019112.2	40	NM_013850.1	40	chr19	1012780	1012887	+	chr10	79416440	79416547	+	hg18	mm8
177083	2142	NM_019112.2	41	NM_013850.1	41	chr19	1013170	1013312	+	chr10	79416747	79416889	+	hg18	mm8
177084	2143	NM_019112.2	42	NM_013850.1	42	chr19	1014542	1014677	+	chr10	79416974	79417109	+	hg18	mm8
177085	2144	NM_019112.2	43	NM_013850.1	43	chr19	1014758	1014862	+	chr10	79417357	79417461	+	hg18	mm8
177086	2145	NM_019112.2	44	NM_013850.1	44	chr19	1015159	1015252	+	chr10	79417596	79417689	+	hg18	mm8
177087	2146	NM_019112.2	45	NM_013850.1	45	chr19	1015929	1016170	+	chr10	79418075	79418316	+	hg18	mm8
176782	2153	NM_021944.1	3	NM_028890.1	3	chr14	22534996	22535317	-	chr14	53545326	53545644	-	hg18	mm8
176783	2154	NM_021944.1	4	NM_028890.1	4	chr14	22529114	22529176	-	chr14	53540140	53540202	-	hg18	mm8
176784	2155	NM_021944.1	5	NM_028890.1	5	chr14	22528790	22528894	-	chr14	53539856	53539960	-	hg18	mm8
176785	2156	NM_021944.1	6	NM_028890.1	6	chr14	22526951	22527064	-	chr14	53539183	53539296	-	hg18	mm8
8830	2160	NM_015247.1	5	NM_173369.1	3	chr16	49343015	49343318	+	chr8	91597193	91597496	+	hg18	mm8
8833	2162	NM_015247.1	8	NM_173369.1	5	chr16	49367590	49367689	+	chr8	91609402	91609501	+	hg18	mm8
8834	2163	NM_015247.1	9	NM_173369.1	6	chr16	49369236	49369353	+	chr8	91613203	91613317	+	hg18	mm8
8835	2164	NM_015247.1	10	NM_173369.1	7	chr16	49371076	49371456	+	chr8	91619563	91619943	+	hg18	mm8
8836	2165	NM_015247.1	11	NM_173369.1	8	chr16	49372657	49372823	+	chr8	91620760	91620926	+	hg18	mm8
8837	2166	NM_015247.1	12	NM_173369.1	9	chr16	49373736	49373878	+	chr8	91621779	91621921	+	hg18	mm8
8838	2167	NM_015247.1	13	NM_173369.1	10	chr16	49375740	49375863	+	chr8	91623090	91623213	+	hg18	mm8
8839	2168	NM_015247.1	14	NM_173369.1	11	chr16	49378266	49378358	+	chr8	91624987	91625079	+	hg18	mm8
8840	2169	NM_015247.1	15	NM_173369.1	12	chr16	49379197	49379264	+	chr8	91625935	91626002	+	hg18	mm8
8841	2170	NM_015247.1	16	NM_173369.1	13	chr16	49382969	49383102	+	chr8	91631395	91631528	+	hg18	mm8
8842	2171	NM_015247.1	17	NM_173369.1	14	chr16	49384008	49384117	+	chr8	91632390	91632499	+	hg18	mm8
8843	2172	NM_015247.1	18	NM_173369.1	15	chr16	49384957	49385076	+	chr8	91634932	91635051	+	hg18	mm8
8844	2173	NM_015247.1	19	NM_173369.1	16	chr16	49385623	49385840	+	chr8	91635313	91635530	+	hg18	mm8
197216	2190	NM_020645.1	2	NM_020610.1	2	chr11	8966240	8966405	-	chr7	109557649	109557811	-	hg18	mm8
197217	2191	NM_020645.1	3	NM_020610.1	3	chr11	8965670	8965753	-	chr7	109556642	109556725	-	hg18	mm8
197218	2192	NM_020645.1	4	NM_020610.1	4	chr11	8963833	8963973	-	chr7	109554660	109554800	-	hg18	mm8
197219	2193	NM_020645.1	5	NM_020610.1	5	chr11	8962194	8962247	-	chr7	109552997	109553050	-	hg18	mm8
197220	2194	NM_020645.1	6	NM_020610.1	6	chr11	8961997	8962092	-	chr7	109552823	109552918	-	hg18	mm8
160443	2198	NM_001037171.1	4	NM_019736.2	3	chrX	23661209	23661255	-	chrX	150612667	150612713	+	hg18	mm8
160444	2199	NM_001037171.1	5	NM_019736.2	4	chrX	23658853	23659024	-	chrX	150613687	150613858	+	hg18	mm8
160445	2200	NM_001037171.1	6	NM_019736.2	5	chrX	23658564	23658602	-	chrX	150614107	150614145	+	hg18	mm8
160446	2201	NM_001037171.1	7	NM_019736.2	6	chrX	23650707	23650791	-	chrX	150622326	150622410	+	hg18	mm8
160447	2202	NM_001037171.1	8	NM_019736.2	7	chrX	23649918	23650022	-	chrX	150622766	150622870	+	hg18	mm8
160448	2203	NM_001037171.1	9	NM_019736.2	8	chrX	23641172	23641246	-	chrX	150627004	150627081	+	hg18	mm8
160449	2204	NM_001037171.1	10	NM_019736.2	9	chrX	23635914	23635982	-	chrX	150634624	150634692	+	hg18	mm8
160450	2205	NM_001037171.1	11	NM_019736.2	10	chrX	23634665	23634777	-	chrX	150635878	150635990	+	hg18	mm8
160451	2206	NM_001037171.1	12	NM_019736.2	11	chrX	23633805	23633896	-	chrX	150636137	150636228	+	hg18	mm8
160452	2207	NM_001037171.1	13	NM_019736.2	12	chrX	23633546	23633632	-	chrX	150636398	150636484	+	hg18	mm8
160453	2208	NM_001037171.1	14	NM_019736.2	13	chrX	23633030	23633118	-	chrX	150637040	150637128	+	hg18	mm8
160454	2209	NM_001037171.1	15	NM_019736.2	14	chrX	23632731	23632882	-	chrX	150637296	150637447	+	hg18	mm8
55757	2238	NM_018674.3	2	NM_183022.1	2	chr2	220104723	220104868	+	chr1	75352258	75352403	+	hg18	mm8
55758	2239	NM_018674.3	3	NM_183022.1	3	chr2	220104966	220105094	+	chr1	75352504	75352632	+	hg18	mm8
55759	2240	NM_018674.3	4	NM_183022.1	4	chr2	220105280	220105443	+	chr1	75352818	75352981	+	hg18	mm8
55760	2241	NM_018674.3	5	NM_183022.1	5	chr2	220105848	220105905	+	chr1	75353426	75353483	+	hg18	mm8
55761	2242	NM_018674.3	6	NM_183022.1	6	chr2	220108136	220108290	+	chr1	75355431	75355585	+	hg18	mm8
55762	2243	NM_018674.3	7	NM_183022.1	7	chr2	220110031	220110123	+	chr1	75355969	75356061	+	hg18	mm8
55763	2244	NM_018674.3	8	NM_183022.1	8	chr2	220110207	220110287	+	chr1	75356139	75356219	+	hg18	mm8
55764	2245	NM_018674.3	9	NM_183022.1	9	chr2	220110597	220110702	+	chr1	75356390	75356495	+	hg18	mm8
167081	2248	NM_005725.3	2	NM_027533.2	2	chr1	115417048	115417151	-	chr3	102878818	102878921	+	hg18	mm8
167082	2249	NM_005725.3	3	NM_027533.2	3	chr1	115406278	115406376	-	chr3	102886353	102886451	+	hg18	mm8
167083	2250	NM_005725.3	4	NM_027533.2	4	chr1	115404607	115404682	-	chr3	102887217	102887292	+	hg18	mm8
167084	2251	NM_005725.3	5	NM_027533.2	5	chr1	115403026	115403125	-	chr3	102888370	102888469	+	hg18	mm8
167085	2252	NM_005725.3	6	NM_027533.2	6	chr1	115401680	115401752	-	chr3	102889957	102890029	+	hg18	mm8
167086	2253	NM_005725.3	7	NM_027533.2	7	chr1	115397522	115397606	-	chr3	102894245	102894329	+	hg18	mm8
75603	2258	NM_006206.3	3	NM_011058.1	3	chr4	54822018	54822336	+	chr5	75445231	75445549	+	hg18	mm8
75604	2259	NM_006206.3	4	NM_011058.1	4	chr4	54824590	54824851	+	chr5	75448207	75448468	+	hg18	mm8
75605	2260	NM_006206.3	5	NM_011058.1	5	chr4	54825842	54825973	+	chr5	75449533	75449664	+	hg18	mm8
75606	2261	NM_006206.3	6	NM_011058.1	6	chr4	54828212	54828384	+	chr5	75452191	75452363	+	hg18	mm8
75607	2262	NM_006206.3	7	NM_011058.1	7	chr4	54828475	54828665	+	chr5	75452458	75452648	+	hg18	mm8
75608	2263	NM_006206.3	8	NM_011058.1	8	chr4	54831556	54831672	+	chr5	75455085	75455201	+	hg18	mm8
75609	2264	NM_006206.3	9	NM_011058.1	9	chr4	54833317	54833444	+	chr5	75456641	75456768	+	hg18	mm8
75610	2265	NM_006206.3	10	NM_011058.1	10	chr4	54834460	54834654	+	chr5	75458363	75458557	+	hg18	mm8
75611	2266	NM_006206.3	11	NM_011058.1	11	chr4	54835454	54835549	+	chr5	75459341	75459436	+	hg18	mm8
75612	2267	NM_006206.3	12	NM_011058.1	12	chr4	54835764	54835897	+	chr5	75459626	75459759	+	hg18	mm8
75613	2268	NM_006206.3	13	NM_011058.1	13	chr4	54838311	54838416	+	chr5	75461864	75461969	+	hg18	mm8
75614	2269	NM_006206.3	14	NM_011058.1	14	chr4	54838819	54838930	+	chr5	75462695	75462806	+	hg18	mm8
75615	2270	NM_006206.3	15	NM_011058.1	15	chr4	54839285	54839439	+	chr5	75463218	75463372	+	hg18	mm8
75616	2271	NM_006206.3	16	NM_011058.1	16	chr4	54841239	54841406	+	chr5	75464672	75464839	+	hg18	mm8
75617	2272	NM_006206.3	17	NM_011058.1	17	chr4	54846294	54846410	+	chr5	75467210	75467326	+	hg18	mm8
75618	2273	NM_006206.3	18	NM_011058.1	18	chr4	54846764	54846887	+	chr5	75467647	75467770	+	hg18	mm8
75619	2274	NM_006206.3	19	NM_011058.1	19	chr4	54848353	54848465	+	chr5	75469559	75469671	+	hg18	mm8
75620	2275	NM_006206.3	20	NM_011058.1	20	chr4	54849722	54849822	+	chr5	75470716	75470816	+	hg18	mm8
75621	2276	NM_006206.3	21	NM_011058.1	21	chr4	54849932	54850038	+	chr5	75470927	75471033	+	hg18	mm8
75622	2277	NM_006206.3	22	NM_011058.1	22	chr4	54851236	54851478	+	chr5	75474127	75474369	+	hg18	mm8
137796	2281	NM_006463.3	4	NM_024239.1	3	chr2	73925447	73925523	+	chr6	83529838	83529914	-	hg18	mm8
137797	2282	NM_006463.3	5	NM_024239.1	4	chr2	73925801	73925897	+	chr6	83529480	83529576	-	hg18	mm8
137798	2283	NM_006463.3	6	NM_024239.1	5	chr2	73928021	73928388	+	chr6	83527332	83527699	-	hg18	mm8
137799	2284	NM_006463.3	7	NM_024239.1	6	chr2	73929997	73930122	+	chr6	83523094	83523219	-	hg18	mm8
137800	2285	NM_006463.3	8	NM_024239.1	7	chr2	73931010	73931148	+	chr6	83521932	83522070	-	hg18	mm8
137801	2286	NM_006463.3	9	NM_024239.1	8	chr2	73939888	73940001	+	chr6	83517601	83517714	-	hg18	mm8
137802	2287	NM_006463.3	10	NM_024239.1	9	chr2	73940686	73940786	+	chr6	83512888	83512988	-	hg18	mm8
164612	2292	NM_006091.2	3	NM_175484.1	3	chr15	66774532	66774649	+	chr9	62252534	62252651	-	hg18	mm8
164613	2293	NM_006091.2	4	NM_175484.1	4	chr15	66790124	66790274	+	chr9	62230362	62230512	-	hg18	mm8
164614	2294	NM_006091.2	5	NM_175484.1	5	chr15	66790934	66791099	+	chr9	62229307	62229472	-	hg18	mm8
164615	2295	NM_006091.2	6	NM_175484.1	6	chr15	66793317	66793434	+	chr9	62227231	62227348	-	hg18	mm8
164616	2296	NM_006091.2	7	NM_175484.1	7	chr15	66793951	66794056	+	chr9	62226954	62227059	-	hg18	mm8
164617	2297	NM_006091.2	8	NM_175484.1	8	chr15	66794607	66794704	+	chr9	62225941	62226038	-	hg18	mm8
164618	2298	NM_006091.2	9	NM_175484.1	9	chr15	66798090	66798203	+	chr9	62224536	62224649	-	hg18	mm8
164619	2299	NM_006091.2	10	NM_175484.1	10	chr15	66798536	66798627	+	chr9	62224146	62224237	-	hg18	mm8
164620	2300	NM_006091.2	11	NM_175484.1	11	chr15	66798805	66798945	+	chr9	62223796	62223936	-	hg18	mm8
9696	2304	NM_080662.2	2	NM_026951.1	2	chr19	7456723	7456912	-	chr8	3465782	3465971	-	hg18	mm8
9697	2305	NM_080662.2	3	NM_026951.1	3	chr19	7452918	7453097	-	chr8	3463921	3464100	-	hg18	mm8
9698	2306	NM_080662.2	4	NM_026951.1	4	chr19	7449199	7449262	-	chr8	3460271	3460334	-	hg18	mm8
17226	2317	NM_024646.1	2	NM_001033634.1	2	chr1	52994717	52994883	+	chr4	107770149	107770315	-	hg18	mm8
17227	2318	NM_024646.1	3	NM_001033634.1	3	chr1	53009279	53010034	+	chr4	107763749	107764504	-	hg18	mm8
17228	2319	NM_024646.1	4	NM_001033634.1	4	chr1	53018112	53018253	+	chr4	107757881	107758022	-	hg18	mm8
17229	2320	NM_024646.1	5	NM_001033634.1	5	chr1	53023136	53023313	+	chr4	107753132	107753309	-	hg18	mm8
17230	2321	NM_024646.1	6	NM_001033634.1	6	chr1	53028262	53028327	+	chr4	107750083	107750148	-	hg18	mm8
17231	2322	NM_024646.1	7	NM_001033634.1	7	chr1	53034551	53034651	+	chr4	107748705	107748805	-	hg18	mm8
17232	2323	NM_024646.1	8	NM_001033634.1	8	chr1	53034993	53035044	+	chr4	107748426	107748477	-	hg18	mm8
17233	2324	NM_024646.1	9	NM_001033634.1	9	chr1	53040078	53040240	+	chr4	107742807	107742969	-	hg18	mm8
17234	2325	NM_024646.1	10	NM_001033634.1	10	chr1	53040351	53040399	+	chr4	107742657	107742705	-	hg18	mm8
17235	2326	NM_024646.1	11	NM_001033634.1	11	chr1	53051795	53051993	+	chr4	107739931	107740129	-	hg18	mm8
17236	2327	NM_024646.1	12	NM_001033634.1	12	chr1	53052119	53052172	+	chr4	107739752	107739805	-	hg18	mm8
17237	2328	NM_024646.1	13	NM_001033634.1	13	chr1	53054791	53054889	+	chr4	107735273	107735371	-	hg18	mm8
140334	2335	NM_033114.3	3	NM_026025.1	3	chr12	41002486	41002515	-	chr15	93223766	93223795	-	hg18	mm8
140335	2336	NM_033114.3	4	NM_026025.1	4	chr12	40997855	40997967	-	chr15	93219633	93219745	-	hg18	mm8
140336	2337	NM_033114.3	5	NM_026025.1	5	chr12	40997408	40997516	-	chr15	93219230	93219338	-	hg18	mm8
140337	2338	NM_033114.3	6	NM_026025.1	6	chr12	40993942	40994055	-	chr15	93215926	93216039	-	hg18	mm8
140338	2339	NM_033114.3	7	NM_026025.1	7	chr12	40993758	40993834	-	chr15	93215756	93215832	-	hg18	mm8
53285	2346	NM_001029835.1	2	NM_146014.1	2	chr7	45044376	45044550	+	chr11	6469966	6470140	+	hg18	mm8
53286	2347	NM_001029835.1	3	NM_146014.1	3	chr7	45070041	45070125	+	chr11	6484522	6484606	+	hg18	mm8
53287	2348	NM_001029835.1	4	NM_146014.1	4	chr7	45070586	45070770	+	chr11	6485036	6485220	+	hg18	mm8
53288	2349	NM_001029835.1	5	NM_146014.1	5	chr7	45074566	45074703	+	chr11	6489434	6489571	+	hg18	mm8
53289	2350	NM_001029835.1	6	NM_146014.1	6	chr7	45075949	45076085	+	chr11	6490755	6490891	+	hg18	mm8
53290	2351	NM_001029835.1	7	NM_146014.1	7	chr7	45078849	45078907	+	chr11	6493069	6493127	+	hg18	mm8
53291	2352	NM_001029835.1	8	NM_146014.1	8	chr7	45079583	45079695	+	chr11	6493604	6493743	+	hg18	mm8
53292	2353	NM_001029835.1	9	NM_146014.1	9	chr7	45080393	45080532	+	chr11	6494150	6494289	+	hg18	mm8
38936	2378	NM_005833.2	3	NM_145522.2	3	chr9	127009663	127009821	+	chr2	34617180	34617338	-	hg18	mm8
38937	2379	NM_005833.2	4	NM_145522.2	4	chr9	127015469	127015622	+	chr2	34612511	34612664	-	hg18	mm8
38938	2380	NM_005833.2	5	NM_145522.2	5	chr9	127022638	127022800	+	chr2	34607575	34607737	-	hg18	mm8
38939	2381	NM_005833.2	6	NM_145522.2	6	chr9	127030009	127030159	+	chr2	34606554	34606704	-	hg18	mm8
38940	2382	NM_005833.2	7	NM_145522.2	7	chr9	127034695	127034845	+	chr2	34602605	34602755	-	hg18	mm8
169351	2396	NM_014618.1	3	NM_019967.2	3	chr9	121051058	121051249	-	chr4	68327577	68327768	-	hg18	mm8
169352	2397	NM_014618.1	4	NM_019967.2	4	chr9	121044145	121044315	-	chr4	68315646	68315816	-	hg18	mm8
169353	2398	NM_014618.1	5	NM_019967.2	5	chr9	121040753	121040859	-	chr4	68313176	68313282	-	hg18	mm8
169354	2399	NM_014618.1	6	NM_019967.2	6	chr9	121016017	121016254	-	chr4	68285048	68285285	-	hg18	mm8
169355	2400	NM_014618.1	7	NM_019967.2	7	chr9	121010817	121011040	-	chr4	68279185	68279408	-	hg18	mm8
61614	2403	NM_015950.3	2	NM_025302.2	2	chr6	43133780	43133949	-	chr17	46110580	46110749	+	hg18	mm8
61615	2404	NM_015950.3	3	NM_025302.2	3	chr6	43132022	43132161	-	chr17	46111427	46111569	+	hg18	mm8
61616	2405	NM_015950.3	4	NM_025302.2	4	chr6	43131796	43131912	-	chr17	46111662	46111778	+	hg18	mm8
61617	2406	NM_015950.3	5	NM_025302.2	5	chr6	43131612	43131723	-	chr17	46111849	46111960	+	hg18	mm8
61618	2407	NM_015950.3	6	NM_025302.2	6	chr6	43131260	43131334	-	chr17	46112225	46112299	+	hg18	mm8
24549	2412	NM_020342.1	3	NM_172653.2	3	chr2	196256667	196256875	+	chr1	46777101	46777309	-	hg18	mm8
24550	2413	NM_020342.1	4	NM_172653.2	4	chr2	196279584	196279754	+	chr1	46771888	46772058	-	hg18	mm8
24551	2414	NM_020342.1	5	NM_172653.2	5	chr2	196281624	196281813	+	chr1	46770638	46770827	-	hg18	mm8
24552	2415	NM_020342.1	6	NM_172653.2	6	chr2	196286401	196286522	+	chr1	46765068	46765189	-	hg18	mm8
24553	2416	NM_020342.1	7	NM_172653.2	7	chr2	196289605	196289974	+	chr1	46763610	46763979	-	hg18	mm8
24554	2417	NM_020342.1	8	NM_172653.2	8	chr2	196291220	196291301	+	chr1	46762608	46762689	-	hg18	mm8
24555	2418	NM_020342.1	9	NM_172653.2	9	chr2	196301127	196301318	+	chr1	46756531	46756722	-	hg18	mm8
53503	2423	NM_182574.1	5	NM_172418.1	4	chr19	53909434	53909629	-	chr7	45511538	45511733	+	hg18	mm8
813	2444	NM_004647.1	2	NM_013874.1	2	chr19	43405027	43405188	-	chr7	29018170	29018331	+	hg18	mm8
814	2445	NM_004647.1	3	NM_013874.1	3	chr19	43404836	43404944	-	chr7	29018404	29018512	+	hg18	mm8
815	2446	NM_004647.1	4	NM_013874.1	4	chr19	43401410	43401538	-	chr7	29020024	29020152	+	hg18	mm8
816	2447	NM_004647.1	5	NM_013874.1	5	chr19	43401052	43401142	-	chr7	29020366	29020456	+	hg18	mm8
818	2450	NM_004647.1	7	NM_013874.1	8	chr19	43398832	43398883	-	chr7	29022898	29022949	+	hg18	mm8
819	2451	NM_004647.1	8	NM_013874.1	9	chr19	43398619	43398739	-	chr7	29023042	29023162	+	hg18	mm8
820	2452	NM_004647.1	9	NM_013874.1	10	chr19	43396123	43396236	-	chr7	29024383	29024496	+	hg18	mm8
6308	2464	NM_001001995.1	3	NM_023122.1	2	chrX	13713661	13713848	-	chrX	161716742	161716929	+	hg18	mm8
6309	2465	NM_001001995.1	4	NM_023122.1	3	chrX	13711404	13711561	-	chrX	161719737	161719894	+	hg18	mm8
6310	2466	NM_001001995.1	5	NM_023122.1	4	chrX	13707857	13708029	-	chrX	161724092	161724264	+	hg18	mm8
6311	2467	NM_001001995.1	6	NM_023122.1	5	chrX	13705391	13705465	-	chrX	161726553	161726627	+	hg18	mm8
6312	2468	NM_001001995.1	7	NM_023122.1	6	chrX	13704277	13704343	-	chrX	161728039	161728105	+	hg18	mm8
161435	2473	NM_015945.10	3	NM_144893.1	4	chr20	44419668	44419819	-	chr2	164973987	164974138	-	hg18	mm8
161436	2474	NM_015945.10	4	NM_144893.1	5	chr20	44418619	44418683	-	chr2	164973285	164973349	-	hg18	mm8
161437	2475	NM_015945.10	5	NM_144893.1	6	chr20	44417847	44417920	-	chr2	164972512	164972585	-	hg18	mm8
161438	2476	NM_015945.10	6	NM_144893.1	7	chr20	44417118	44417287	-	chr2	164971990	164972159	-	hg18	mm8
161440	2477	NM_015945.10	7	NM_144893.1	8	chr20	44416927	44417011	-	chr2	164971821	164971905	-	hg18	mm8
161441	2478	NM_015945.10	8	NM_144893.1	9	chr20	44414096	44414272	-	chr2	164969445	164969621	-	hg18	mm8
161442	2479	NM_015945.10	9	NM_144893.1	10	chr20	44412806	44412936	-	chr2	164968656	164968786	-	hg18	mm8
163688	2483	NM_001690.2	3	NM_007508.2	3	chr3	114982586	114982715	+	chr16	44033945	44034074	-	hg18	mm8
163689	2484	NM_001690.2	4	NM_007508.2	4	chr3	114985760	114985975	+	chr16	44030829	44031044	-	hg18	mm8
163690	2485	NM_001690.2	5	NM_007508.2	5	chr3	114986232	114986370	+	chr16	44030426	44030564	-	hg18	mm8
163691	2486	NM_001690.2	6	NM_007508.2	6	chr3	114987768	114987920	+	chr16	44028826	44028978	-	hg18	mm8
163692	2487	NM_001690.2	7	NM_007508.2	7	chr3	114990249	114990412	+	chr16	44027056	44027219	-	hg18	mm8
163693	2488	NM_001690.2	8	NM_007508.2	8	chr3	114991268	114991377	+	chr16	44026266	44026375	-	hg18	mm8
163694	2489	NM_001690.2	9	NM_007508.2	9	chr3	114996408	114996531	+	chr16	44021094	44021217	-	hg18	mm8
163695	2490	NM_001690.2	10	NM_007508.2	10	chr3	114996626	114996741	+	chr16	44020896	44021011	-	hg18	mm8
163696	2491	NM_001690.2	11	NM_007508.2	11	chr3	114997412	114997476	+	chr16	44019273	44019337	-	hg18	mm8
163697	2492	NM_001690.2	12	NM_007508.2	12	chr3	114999779	114999983	+	chr16	44018058	44018262	-	hg18	mm8
163698	2493	NM_001690.2	13	NM_007508.2	13	chr3	115005119	115005214	+	chr16	44010502	44010597	-	hg18	mm8
163699	2494	NM_001690.2	14	NM_007508.2	14	chr3	115006890	115007062	+	chr16	44008237	44008409	-	hg18	mm8
73785	2503	NM_002577.3	3	NM_177326.2	3	chr3	198013194	198013295	+	chr16	31964227	31964328	-	hg18	mm8
73786	2504	NM_002577.3	4	NM_177326.2	4	chr3	198014284	198014432	+	chr16	31963599	31963747	-	hg18	mm8
73787	2505	NM_002577.3	5	NM_177326.2	5	chr3	198016619	198016651	+	chr16	31962892	31962924	-	hg18	mm8
73788	2506	NM_002577.3	6	NM_177326.2	6	chr3	198017846	198017954	+	chr16	31961214	31961322	-	hg18	mm8
73789	2507	NM_002577.3	7	NM_177326.2	7	chr3	198019049	198019182	+	chr16	31959545	31959678	-	hg18	mm8
73790	2508	NM_002577.3	8	NM_177326.2	8	chr3	198021857	198021921	+	chr16	31956991	31957055	-	hg18	mm8
73791	2509	NM_002577.3	9	NM_177326.2	9	chr3	198023486	198023535	+	chr16	31954641	31954690	-	hg18	mm8
73792	2510	NM_002577.3	10	NM_177326.2	10	chr3	198024006	198024119	+	chr16	31953533	31953646	-	hg18	mm8
73793	2511	NM_002577.3	11	NM_177326.2	11	chr3	198025718	198025836	+	chr16	31951330	31951448	-	hg18	mm8
73794	2512	NM_002577.3	12	NM_177326.2	12	chr3	198029324	198029424	+	chr16	31947458	31947558	-	hg18	mm8
73795	2513	NM_002577.3	13	NM_177326.2	13	chr3	198031638	198031835	+	chr16	31942835	31943032	-	hg18	mm8
73796	2514	NM_002577.3	14	NM_177326.2	14	chr3	198038463	198038601	+	chr16	31941520	31941658	-	hg18	mm8
58647	2517	NM_198489.1	2	NM_201372.2	2	chr11	118374349	118374513	+	chr9	44168627	44168791	-	hg18	mm8
58648	2518	NM_198489.1	3	NM_201372.2	3	chr11	118374930	118375029	+	chr9	44168105	44168204	-	hg18	mm8
58649	2519	NM_198489.1	4	NM_201372.2	4	chr11	118386683	118386750	+	chr9	44164601	44164668	-	hg18	mm8
58650	2520	NM_198489.1	5	NM_201372.2	5	chr11	118387140	118387203	+	chr9	44164465	44164528	-	hg18	mm8
58651	2521	NM_198489.1	6	NM_201372.2	6	chr11	118387858	118387923	+	chr9	44164131	44164196	-	hg18	mm8
58652	2522	NM_198489.1	7	NM_201372.2	7	chr11	118388068	118388174	+	chr9	44163911	44164017	-	hg18	mm8
58653	2523	NM_198489.1	8	NM_201372.2	8	chr11	118389151	118389182	+	chr9	44163447	44163478	-	hg18	mm8
58654	2524	NM_198489.1	9	NM_201372.2	9	chr11	118390913	118391003	+	chr9	44161685	44161775	-	hg18	mm8
58655	2525	NM_198489.1	10	NM_201372.2	10	chr11	118391226	118391359	+	chr9	44161442	44161575	-	hg18	mm8
77880	2542	NM_144653.3	3	NM_001037098.1	3	chr9	138047931	138048096	-	chr2	25886462	25886627	-	hg18	mm8
77881	2543	NM_144653.3	4	NM_001037098.1	4	chr9	138045530	138045636	-	chr2	25884200	25884306	-	hg18	mm8
77882	2544	NM_144653.3	5	NM_001037098.1	5	chr9	138044865	138044963	-	chr2	25883581	25883679	-	hg18	mm8
120857	2603	NM_058244.2	2	NM_009290.1	2	chr5	137447837	137447871	+	chr18	34667322	34667356	+	hg18	mm8
120858	2604	NM_058244.2	3	NM_009290.1	3	chr5	137448085	137448224	+	chr18	34667644	34667783	+	hg18	mm8
120859	2605	NM_058244.2	4	NM_009290.1	4	chr5	137451393	137451519	+	chr18	34669582	34669708	+	hg18	mm8
120860	2606	NM_058244.2	5	NM_009290.1	5	chr5	137452514	137452657	+	chr18	34670302	34670445	+	hg18	mm8
87370	2612	NM_032590.3	2	NM_001003953.1	2	chr12	120501089	120501234	-	chr5	123248278	123248423	-	hg18	mm8
87371	2613	NM_032590.3	3	NM_001003953.1	3	chr12	120498068	120498147	-	chr5	123245078	123245157	-	hg18	mm8
87372	2614	NM_032590.3	4	NM_001003953.1	4	chr12	120496834	120496881	-	chr5	123243393	123243440	-	hg18	mm8
87373	2615	NM_032590.3	5	NM_001003953.1	5	chr12	120471747	120471926	-	chr5	123222026	123222205	-	hg18	mm8
87374	2616	NM_032590.3	6	NM_001003953.1	6	chr12	120471164	120471271	-	chr5	123221629	123221736	-	hg18	mm8
87375	2617	NM_032590.3	7	NM_001003953.1	7	chr12	120456784	120456878	-	chr5	123209686	123209780	-	hg18	mm8
87376	2618	NM_032590.3	8	NM_001003953.1	8	chr12	120455093	120455247	-	chr5	123208343	123208497	-	hg18	mm8
87377	2619	NM_032590.3	9	NM_001003953.1	9	chr12	120443170	120443286	-	chr5	123201569	123201685	-	hg18	mm8
87378	2620	NM_032590.3	10	NM_001003953.1	10	chr12	120435461	120435588	-	chr5	123195349	123195476	-	hg18	mm8
87379	2621	NM_032590.3	11	NM_001003953.1	11	chr12	120431752	120432225	-	chr5	123193083	123193568	-	hg18	mm8
87380	2622	NM_032590.3	12	NM_001003953.1	12	chr12	120416764	120416851	-	chr5	123182001	123182088	-	hg18	mm8
87381	2624	NM_032590.3	13	NM_001003953.1	13	chr12	120375305	120375530	-	chr5	123149146	123149371	-	hg18	mm8
87382	2625	NM_032590.3	14	NM_001003953.1	14	chr12	120367460	120367604	-	chr5	123143935	123144079	-	hg18	mm8
87383	2626	NM_032590.3	15	NM_001003953.1	15	chr12	120366635	120366722	-	chr5	123143018	123143105	-	hg18	mm8
87384	2627	NM_032590.3	16	NM_001003953.1	16	chr12	120366197	120366458	-	chr5	123142580	123142841	-	hg18	mm8
87385	2628	NM_032590.3	17	NM_001003953.1	17	chr12	120365865	120365979	-	chr5	123142253	123142367	-	hg18	mm8
87386	2629	NM_032590.3	18	NM_001003953.1	18	chr12	120365177	120365216	-	chr5	123141636	123141675	-	hg18	mm8
87387	2630	NM_032590.3	19	NM_001003953.1	19	chr12	120364342	120365022	-	chr5	123140789	123141469	-	hg18	mm8
87388	2631	NM_032590.3	20	NM_001003953.1	20	chr12	120363255	120363419	-	chr5	123140105	123140269	-	hg18	mm8
87389	2632	NM_032590.3	21	NM_001003953.1	21	chr12	120363001	120363163	-	chr5	123139861	123140023	-	hg18	mm8
87390	2633	NM_032590.3	22	NM_001003953.1	22	chr12	120362042	120362261	-	chr5	123139051	123139270	-	hg18	mm8
124243	2636	NM_014736.4	2	NM_026515.2	2	chr15	62460209	62460290	-	chr9	65688737	65688815	+	hg18	mm8
124244	2637	NM_014736.4	3	NM_026515.2	3	chr15	62455994	62456157	-	chr9	65691377	65691540	+	hg18	mm8
152720	2647	NM_207173.1	2	NM_175678.2	3	chr7	34690688	34690821	+	chr9	23885140	23885273	+	hg18	mm8
152721	2648	NM_207173.1	3	NM_175678.2	4	chr7	34784598	34784702	+	chr9	24005006	24005110	+	hg18	mm8
152722	2649	NM_207173.1	4	NM_175678.2	5	chr7	34817906	34818000	+	chr9	24037163	24037257	+	hg18	mm8
152723	2650	NM_207173.1	5	NM_175678.2	6	chr7	34833537	34833739	+	chr9	24040206	24040408	+	hg18	mm8
152724	2651	NM_207173.1	6	NM_175678.2	7	chr7	34840520	34840597	+	chr9	24050805	24050882	+	hg18	mm8
152725	2652	NM_207173.1	7	NM_175678.2	8	chr7	34851032	34851119	+	chr9	24060415	24060502	+	hg18	mm8
152726	2653	NM_207173.1	8	NM_175678.2	9	chr7	34854619	34854800	+	chr9	24063579	24063760	+	hg18	mm8
204625	2659	NM_213560.1	2	NM_177262.3	2	chr19	14412954	14413255	+	chr8	86582740	86583041	-	hg18	mm8
204626	2660	NM_213560.1	3	NM_177262.3	3	chr19	14415281	14415433	+	chr8	86581153	86581305	-	hg18	mm8
204627	2661	NM_213560.1	4	NM_177262.3	4	chr19	14418237	14418373	+	chr8	86577144	86577289	-	hg18	mm8
204628	2662	NM_213560.1	5	NM_177262.3	5	chr19	14422129	14422275	+	chr8	86574740	86574886	-	hg18	mm8
204629	2663	NM_213560.1	6	NM_177262.3	6	chr19	14422707	14422921	+	chr8	86574107	86574321	-	hg18	mm8
204630	2664	NM_213560.1	7	NM_177262.3	7	chr19	14423640	14423835	+	chr8	86573503	86573698	-	hg18	mm8
204631	2665	NM_213560.1	8	NM_177262.3	8	chr19	14429842	14429952	+	chr8	86571284	86571394	-	hg18	mm8
204632	2666	NM_213560.1	9	NM_177262.3	9	chr19	14430043	14430187	+	chr8	86571058	86571202	-	hg18	mm8
204633	2667	NM_213560.1	10	NM_177262.3	10	chr19	14435478	14435554	+	chr8	86568035	86568111	-	hg18	mm8
204634	2668	NM_213560.1	11	NM_177262.3	11	chr19	14435639	14435781	+	chr8	86567810	86567952	-	hg18	mm8
204635	2669	NM_213560.1	12	NM_177262.3	12	chr19	14435871	14435965	+	chr8	86567628	86567722	-	hg18	mm8
204636	2670	NM_213560.1	13	NM_177262.3	13	chr19	14439376	14439453	+	chr8	86563735	86563815	-	hg18	mm8
204637	2671	NM_213560.1	14	NM_177262.3	14	chr19	14439529	14439605	+	chr8	86563585	86563661	-	hg18	mm8
204638	2672	NM_213560.1	15	NM_177262.3	15	chr19	14439687	14439779	+	chr8	86563406	86563498	-	hg18	mm8
204639	2673	NM_213560.1	16	NM_177262.3	16	chr19	14441152	14441329	+	chr8	86562260	86562437	-	hg18	mm8
204640	2674	NM_213560.1	17	NM_177262.3	17	chr19	14441563	14441626	+	chr8	86562011	86562074	-	hg18	mm8
204641	2675	NM_213560.1	18	NM_177262.3	18	chr19	14441723	14441800	+	chr8	86561821	86561898	-	hg18	mm8
204642	2676	NM_213560.1	19	NM_177262.3	19	chr19	14441974	14442117	+	chr8	86561403	86561546	-	hg18	mm8
204643	2677	NM_213560.1	20	NM_177262.3	20	chr19	14442386	14442494	+	chr8	86561026	86561134	-	hg18	mm8
204644	2678	NM_213560.1	21	NM_177262.3	21	chr19	14442582	14442663	+	chr8	86560843	86560924	-	hg18	mm8
16408	2682	NM_032547.1	3	NM_001039137.1	2	chr4	141519724	141519796	+	chr8	86328089	86328161	-	hg18	mm8
16409	2683	NM_032547.1	4	NM_001039137.1	3	chr4	141520172	141520256	+	chr8	86327657	86327741	-	hg18	mm8
118461	2697	NM_170679.1	3	NM_011543.2	3	chr5	133530759	133530833	-	chr11	52086009	52086083	+	hg18	mm8
118462	2698	NM_170679.1	4	NM_011543.2	4	chr5	133524576	133524720	-	chr11	52087037	52087181	+	hg18	mm8
118463	2699	NM_170679.1	5	NM_011543.2	5	chr5	133522044	133522185	-	chr11	52088403	52088544	+	hg18	mm8
84944	2702	NM_018714.2	2	NM_013581.2	2	chr17	68704240	68704485	+	chr11	113467934	113468176	+	hg18	mm8
84945	2703	NM_018714.2	3	NM_013581.2	3	chr17	68704633	68704815	+	chr11	113468314	113468496	+	hg18	mm8
84946	2704	NM_018714.2	4	NM_013581.2	4	chr17	68704959	68705130	+	chr11	113468631	113468802	+	hg18	mm8
84947	2705	NM_018714.2	5	NM_013581.2	5	chr17	68707598	68707755	+	chr11	113469993	113470150	+	hg18	mm8
84948	2706	NM_018714.2	6	NM_013581.2	6	chr17	68708299	68708510	+	chr11	113471057	113471268	+	hg18	mm8
84949	2707	NM_018714.2	7	NM_013581.2	7	chr17	68708842	68709634	+	chr11	113471949	113472738	+	hg18	mm8
84950	2708	NM_018714.2	8	NM_013581.2	8	chr17	68710733	68710880	+	chr11	113473092	113473239	+	hg18	mm8
84951	2709	NM_018714.2	9	NM_013581.2	9	chr17	68711365	68711527	+	chr11	113473464	113473626	+	hg18	mm8
84952	2710	NM_018714.2	10	NM_013581.2	10	chr17	68713286	68713414	+	chr11	113474568	113474696	+	hg18	mm8
84953	2711	NM_018714.2	11	NM_013581.2	11	chr17	68713887	68713996	+	chr11	113475358	113475467	+	hg18	mm8
84954	2712	NM_018714.2	12	NM_013581.2	12	chr17	68714441	68714551	+	chr11	113477032	113477142	+	hg18	mm8
84955	2713	NM_018714.2	13	NM_013581.2	13	chr17	68714914	68714990	+	chr11	113477229	113477308	+	hg18	mm8
824	2721	NM_004588.3	2	NM_001014761.1	2	chr11	117544509	117544676	-	chr9	44875936	44876103	+	hg18	mm8
825	2722	NM_004588.3	3	NM_001014761.1	3	chr11	117544009	117544220	-	chr9	44876427	44876638	+	hg18	mm8
27487	2726	NM_152864.2	2	NM_021426.3	2	chr20	61351731	61351869	-	chr2	180873484	180873622	-	hg18	mm8
27488	2727	NM_152864.2	3	NM_021426.3	3	chr20	61350611	61350692	-	chr2	180873148	180873229	-	hg18	mm8
27489	2728	NM_152864.2	4	NM_021426.3	4	chr20	61349374	61349572	-	chr2	180872437	180872635	-	hg18	mm8
27490	2729	NM_152864.2	5	NM_021426.3	5	chr20	61345820	61345881	-	chr2	180866558	180866619	-	hg18	mm8
27491	2730	NM_152864.2	6	NM_021426.3	6	chr20	61344335	61344420	-	chr2	180865350	180865435	-	hg18	mm8
82673	2742	NM_017728.2	3	NM_001033393.1	3	chr17	70293215	70293337	+	chr11	115013325	115013447	+	hg18	mm8
82674	2743	NM_017728.2	4	NM_001033393.1	4	chr17	70296522	70296604	+	chr11	115016909	115016991	+	hg18	mm8
82675	2744	NM_017728.2	5	NM_001033393.1	5	chr17	70297933	70298030	+	chr11	115017405	115017502	+	hg18	mm8
82676	2745	NM_017728.2	6	NM_001033393.1	6	chr17	70298689	70298770	+	chr11	115018221	115018302	+	hg18	mm8
82677	2746	NM_017728.2	7	NM_001033393.1	7	chr17	70302745	70302845	+	chr11	115021151	115021251	+	hg18	mm8
82678	2747	NM_017728.2	8	NM_001033393.1	8	chr17	70303257	70303366	+	chr11	115021564	115021673	+	hg18	mm8
82679	2748	NM_017728.2	9	NM_001033393.1	9	chr17	70327483	70327577	+	chr11	115044510	115044604	+	hg18	mm8
93539	2752	NM_005388.3	3	NM_026176.2	3	chr9	124625115	124625297	-	chr2	37177644	37177826	-	hg18	mm8
190723	2757	NM_025216.2	2	NM_009518.1	2	chr2	219455126	219455389	+	chr1	74726569	74726832	+	hg18	mm8
190724	2758	NM_025216.2	3	NM_009518.1	3	chr2	219462949	219463329	+	chr1	74733739	74734119	+	hg18	mm8
9771	2779	NM_018303.4	3	NM_025588.2	3	chr6	577940	578117	-	chr13	30945580	30945757	-	hg18	mm8
9772	2780	NM_018303.4	4	NM_025588.2	4	chr6	574834	574961	-	chr13	30942959	30943086	-	hg18	mm8
9773	2781	NM_018303.4	5	NM_025588.2	5	chr6	564429	564543	-	chr13	30934772	30934886	-	hg18	mm8
9774	2782	NM_018303.4	6	NM_025588.2	6	chr6	562710	562835	-	chr13	30933187	30933312	-	hg18	mm8
9775	2783	NM_018303.4	7	NM_025588.2	7	chr6	555097	555178	-	chr13	30918634	30918715	-	hg18	mm8
9776	2784	NM_018303.4	8	NM_025588.2	8	chr6	544079	544225	-	chr13	30914196	30914342	-	hg18	mm8
9777	2785	NM_018303.4	9	NM_025588.2	9	chr6	543859	543941	-	chr13	30913967	30914049	-	hg18	mm8
9778	2786	NM_018303.4	10	NM_025588.2	10	chr6	543020	543123	-	chr13	30913117	30913220	-	hg18	mm8
9779	2787	NM_018303.4	11	NM_025588.2	11	chr6	537468	537587	-	chr13	30908249	30908368	-	hg18	mm8
9780	2788	NM_018303.4	12	NM_025588.2	12	chr6	521756	521882	-	chr13	30893653	30893779	-	hg18	mm8
9781	2789	NM_018303.4	13	NM_025588.2	13	chr6	517519	517644	-	chr13	30889713	30889838	-	hg18	mm8
9782	2790	NM_018303.4	14	NM_025588.2	14	chr6	509863	509929	-	chr13	30885012	30885078	-	hg18	mm8
9783	2791	NM_018303.4	15	NM_025588.2	15	chr6	509544	509702	-	chr13	30884707	30884865	-	hg18	mm8
9784	2792	NM_018303.4	16	NM_025588.2	16	chr6	509032	509154	-	chr13	30884195	30884317	-	hg18	mm8
9785	2793	NM_018303.4	17	NM_025588.2	17	chr6	507783	507845	-	chr13	30882723	30882785	-	hg18	mm8
9786	2794	NM_018303.4	18	NM_025588.2	18	chr6	501483	501564	-	chr13	30879753	30879834	-	hg18	mm8
9787	2795	NM_018303.4	19	NM_025588.2	19	chr6	500953	501013	-	chr13	30879306	30879366	-	hg18	mm8
9788	2796	NM_018303.4	20	NM_025588.2	20	chr6	500226	500288	-	chr13	30878583	30878645	-	hg18	mm8
9789	2797	NM_018303.4	21	NM_025588.2	21	chr6	498853	498920	-	chr13	30875436	30875503	-	hg18	mm8
9790	2798	NM_018303.4	22	NM_025588.2	22	chr6	494174	494291	-	chr13	30872295	30872412	-	hg18	mm8
9791	2799	NM_018303.4	23	NM_025588.2	23	chr6	477468	477610	-	chr13	30864118	30864260	-	hg18	mm8
9792	2800	NM_018303.4	24	NM_025588.2	24	chr6	444644	444700	-	chr13	30833503	30833559	-	hg18	mm8
9793	2801	NM_018303.4	25	NM_025588.2	25	chr6	442366	442489	-	chr13	30830096	30830219	-	hg18	mm8
9794	2802	NM_018303.4	26	NM_025588.2	26	chr6	436124	436186	-	chr13	30828042	30828104	-	hg18	mm8
9795	2803	NM_018303.4	27	NM_025588.2	27	chr6	433978	434038	-	chr13	30825462	30825522	-	hg18	mm8
534	2815	NM_199337.1	2	NM_026325.1	2	chr11	62313070	62313258	+	chr19	8840549	8840737	-	hg18	mm8
535	2816	NM_199337.1	3	NM_026325.1	3	chr11	62313339	62313474	+	chr19	8840334	8840469	-	hg18	mm8
536	2817	NM_199337.1	4	NM_026325.1	4	chr11	62313648	62313727	+	chr19	8840072	8840151	-	hg18	mm8
119222	2839	NM_022765.2	3	NM_138315.1	3	chr6	109881533	109881741	-	chr10	41166842	41167050	+	hg18	mm8
119223	2840	NM_022765.2	4	NM_138315.1	4	chr6	109881158	109881263	-	chr10	41167377	41167482	+	hg18	mm8
119224	2841	NM_022765.2	5	NM_138315.1	5	chr6	109880406	109880511	-	chr10	41167809	41167914	+	hg18	mm8
119225	2842	NM_022765.2	6	NM_138315.1	6	chr6	109880141	109880297	-	chr10	41168033	41168189	+	hg18	mm8
119226	2843	NM_022765.2	7	NM_138315.1	7	chr6	109879495	109879596	-	chr10	41168699	41168800	+	hg18	mm8
119227	2844	NM_022765.2	8	NM_138315.1	8	chr6	109878195	109878453	-	chr10	41169548	41169806	+	hg18	mm8
119228	2845	NM_022765.2	9	NM_138315.1	9	chr6	109877865	109877981	-	chr10	41170004	41170120	+	hg18	mm8
119229	2846	NM_022765.2	10	NM_138315.1	10	chr6	109877552	109877679	-	chr10	41170315	41170442	+	hg18	mm8
119230	2847	NM_022765.2	11	NM_138315.1	11	chr6	109877295	109877377	-	chr10	41170622	41170704	+	hg18	mm8
119231	2848	NM_022765.2	12	NM_138315.1	12	chr6	109876627	109876775	-	chr10	41171018	41171163	+	hg18	mm8
119232	2849	NM_022765.2	13	NM_138315.1	13	chr6	109876098	109876289	-	chr10	41171855	41172046	+	hg18	mm8
119233	2850	NM_022765.2	14	NM_138315.1	14	chr6	109875770	109875859	-	chr10	41172131	41172217	+	hg18	mm8
119235	2851	NM_022765.2	16	NM_138315.1	15	chr6	109875252	109875336	-	chr10	41172579	41172669	+	hg18	mm8
119236	2852	NM_022765.2	17	NM_138315.1	16	chr6	109874968	109875125	-	chr10	41172790	41172947	+	hg18	mm8
119237	2853	NM_022765.2	18	NM_138315.1	17	chr6	109874591	109874668	-	chr10	41173147	41173224	+	hg18	mm8
119238	2854	NM_022765.2	19	NM_138315.1	18	chr6	109874031	109874308	-	chr10	41173399	41173670	+	hg18	mm8
119239	2855	NM_022765.2	20	NM_138315.1	19	chr6	109873666	109873758	-	chr10	41173809	41173910	+	hg18	mm8
119240	2856	NM_022765.2	21	NM_138315.1	20	chr6	109873311	109873425	-	chr10	41174180	41174294	+	hg18	mm8
119241	2857	NM_022765.2	22	NM_138315.1	21	chr6	109873092	109873186	-	chr10	41174442	41174536	+	hg18	mm8
119242	2858	NM_022765.2	23	NM_138315.1	22	chr6	109872791	109872891	-	chr10	41174786	41174886	+	hg18	mm8
119243	2859	NM_022765.2	24	NM_138315.1	23	chr6	109872620	109872694	-	chr10	41175008	41175082	+	hg18	mm8
186084	2862	NM_014371.2	2	NM_017476.2	2	chr19	15382330	15382405	-	chr17	32076949	32077024	-	hg18	mm8
186085	2863	NM_014371.2	3	NM_017476.2	3	chr19	15375820	15375853	-	chr17	32070416	32070449	-	hg18	mm8
186086	2864	NM_014371.2	4	NM_017476.2	4	chr19	15375285	15375526	-	chr17	32069896	32070140	-	hg18	mm8
186087	2865	NM_014371.2	5	NM_017476.2	5	chr19	15372960	15373414	-	chr17	32067837	32068291	-	hg18	mm8
186088	2866	NM_014371.2	6	NM_017476.2	6	chr19	15372757	15372854	-	chr17	32067659	32067756	-	hg18	mm8
186089	2867	NM_014371.2	7	NM_017476.2	7	chr19	15372604	15372675	-	chr17	32067510	32067581	-	hg18	mm8
186090	2868	NM_014371.2	8	NM_017476.2	8	chr19	15372105	15372169	-	chr17	32067115	32067176	-	hg18	mm8
186091	2869	NM_014371.2	9	NM_017476.2	9	chr19	15371112	15371221	-	chr17	32066140	32066249	-	hg18	mm8
186092	2870	NM_014371.2	10	NM_017476.2	10	chr19	15369524	15369666	-	chr17	32064590	32064732	-	hg18	mm8
186093	2871	NM_014371.2	11	NM_017476.2	11	chr19	15369330	15369436	-	chr17	32064398	32064504	-	hg18	mm8
186094	2872	NM_014371.2	12	NM_017476.2	12	chr19	15368960	15369091	-	chr17	32064066	32064197	-	hg18	mm8
186095	2873	NM_014371.2	13	NM_017476.2	13	chr19	15352327	15352423	-	chr17	32053503	32053599	-	hg18	mm8
196887	2883	NM_032283.1	3	NM_001017968.1	2	chr1	27047685	27047835	+	chr4	132887255	132887405	-	hg18	mm8
196888	2884	NM_032283.1	4	NM_001017968.1	3	chr1	27049378	27049516	+	chr4	132885876	132886014	-	hg18	mm8
196889	2885	NM_032283.1	5	NM_001017968.1	4	chr1	27049635	27049684	+	chr4	132885714	132885763	-	hg18	mm8
196890	2886	NM_032283.1	6	NM_001017968.1	5	chr1	27050206	27050309	+	chr4	132884998	132885101	-	hg18	mm8
196891	2887	NM_032283.1	7	NM_001017968.1	6	chr1	27051830	27051943	+	chr4	132882445	132882558	-	hg18	mm8
71478	2918	NM_000898.3	2	NM_172778.1	2	chrX	43587859	43587954	-	chrX	15927883	15927978	-	hg18	mm8
71479	2919	NM_000898.3	3	NM_172778.1	3	chrX	43583057	43583195	-	chrX	15925336	15925474	-	hg18	mm8
71480	2920	NM_000898.3	4	NM_172778.1	4	chrX	43547490	43547595	-	chrX	15897029	15897134	-	hg18	mm8
71481	2921	NM_000898.3	5	NM_172778.1	5	chrX	43546362	43546454	-	chrX	15896052	15896144	-	hg18	mm8
71482	2922	NM_000898.3	6	NM_172778.1	6	chrX	43541315	43541457	-	chrX	15892930	15893072	-	hg18	mm8
71483	2923	NM_000898.3	7	NM_172778.1	7	chrX	43539929	43540079	-	chrX	15891032	15891182	-	hg18	mm8
71484	2924	NM_000898.3	8	NM_172778.1	8	chrX	43537609	43537769	-	chrX	15888977	15889137	-	hg18	mm8
71485	2925	NM_000898.3	9	NM_172778.1	9	chrX	43525638	43525735	-	chrX	15881618	15881715	-	hg18	mm8
71486	2926	NM_000898.3	10	NM_172778.1	10	chrX	43524532	43524586	-	chrX	15879894	15879948	-	hg18	mm8
71487	2927	NM_000898.3	11	NM_172778.1	11	chrX	43522872	43522930	-	chrX	15875214	15875272	-	hg18	mm8
71488	2928	NM_000898.3	12	NM_172778.1	12	chrX	43519365	43519463	-	chrX	15873344	15873442	-	hg18	mm8
71489	2929	NM_000898.3	13	NM_172778.1	13	chrX	43513497	43513609	-	chrX	15869524	15869636	-	hg18	mm8
71490	2930	NM_000898.3	14	NM_172778.1	14	chrX	43512844	43512907	-	chrX	15868206	15868269	-	hg18	mm8
205441	2951	NM_005915.4	2	NM_008567.1	2	chr2	136346736	136346883	-	chr1	130183058	130183205	-	hg18	mm8
205442	2952	NM_005915.4	3	NM_008567.1	3	chr2	136344290	136344401	-	chr1	130181005	130181116	-	hg18	mm8
205443	2953	NM_005915.4	4	NM_008567.1	4	chr2	136342650	136342900	-	chr1	130178978	130179228	-	hg18	mm8
205444	2954	NM_005915.4	5	NM_008567.1	5	chr2	136340602	136340768	-	chr1	130176849	130177015	-	hg18	mm8
205445	2955	NM_005915.4	6	NM_008567.1	6	chr2	136340171	136340317	-	chr1	130176470	130176616	-	hg18	mm8
205446	2956	NM_005915.4	7	NM_008567.1	7	chr2	136339052	136339203	-	chr1	130175914	130176065	-	hg18	mm8
205447	2957	NM_005915.4	8	NM_008567.1	8	chr2	136336646	136336788	-	chr1	130173417	130173559	-	hg18	mm8
205448	2958	NM_005915.4	9	NM_008567.1	9	chr2	136333340	136333482	-	chr1	130171842	130171984	-	hg18	mm8
205449	2959	NM_005915.4	10	NM_008567.1	10	chr2	136331936	136332044	-	chr1	130170956	130171064	-	hg18	mm8
205450	2960	NM_005915.4	11	NM_008567.1	11	chr2	136330767	136330923	-	chr1	130168830	130168986	-	hg18	mm8
205451	2961	NM_005915.4	12	NM_008567.1	12	chr2	136326826	136326955	-	chr1	130166895	130167024	-	hg18	mm8
205452	2962	NM_005915.4	13	NM_008567.1	13	chr2	136325441	136325603	-	chr1	130165661	130165823	-	hg18	mm8
205453	2963	NM_005915.4	14	NM_008567.1	14	chr2	136322092	136322228	-	chr1	130163275	130163411	-	hg18	mm8
205454	2964	NM_005915.4	15	NM_008567.1	15	chr2	136320276	136320432	-	chr1	130162308	130162464	-	hg18	mm8
205455	2965	NM_005915.4	16	NM_008567.1	16	chr2	136318584	136318724	-	chr1	130161062	130161202	-	hg18	mm8
49455	3020	NM_021965.3	2	NM_175013.2	2	chr9	70182934	70183097	+	chr19	24901839	24902002	-	hg18	mm8
49456	3021	NM_021965.3	3	NM_175013.2	3	chr9	70189133	70189280	+	chr19	24891388	24891535	-	hg18	mm8
49457	3022	NM_021965.3	4	NM_175013.2	4	chr9	70192198	70192324	+	chr19	24887216	24887342	-	hg18	mm8
49458	3023	NM_021965.3	5	NM_175013.2	5	chr9	70196269	70196460	+	chr19	24883507	24883698	-	hg18	mm8
49459	3024	NM_021965.3	6	NM_175013.2	6	chr9	70197054	70197209	+	chr19	24882754	24882909	-	hg18	mm8
49460	3025	NM_021965.3	7	NM_175013.2	7	chr9	70269828	70269944	+	chr19	24817461	24817577	-	hg18	mm8
49461	3026	NM_021965.3	8	NM_175013.2	8	chr9	70284153	70284289	+	chr19	24800638	24800774	-	hg18	mm8
49462	3027	NM_021965.3	9	NM_175013.2	9	chr9	70288600	70288784	+	chr19	24794765	24794949	-	hg18	mm8
49463	3028	NM_021965.3	10	NM_175013.2	10	chr9	70303962	70304097	+	chr19	24776324	24776459	-	hg18	mm8
47306	3032	NM_001011547.1	2	NM_145551.2	2	chr1	48462982	48463054	+	chr4	111394212	111394284	-	hg18	mm8
47307	3033	NM_001011547.1	3	NM_145551.2	3	chr1	48467108	48467213	+	chr4	111391512	111391617	-	hg18	mm8
47309	3034	NM_001011547.1	5	NM_145551.2	4	chr1	48467553	48467718	+	chr4	111391099	111391264	-	hg18	mm8
47310	3035	NM_001011547.1	6	NM_145551.2	5	chr1	48468858	48468964	+	chr4	111389718	111389824	-	hg18	mm8
47311	3036	NM_001011547.1	7	NM_145551.2	6	chr1	48469803	48469884	+	chr4	111388866	111388947	-	hg18	mm8
47312	3037	NM_001011547.1	8	NM_145551.2	7	chr1	48470204	48470410	+	chr4	111388428	111388634	-	hg18	mm8
47313	3038	NM_001011547.1	9	NM_145551.2	8	chr1	48470625	48470761	+	chr4	111388099	111388235	-	hg18	mm8
47314	3039	NM_001011547.1	10	NM_145551.2	9	chr1	48471913	48472021	+	chr4	111387810	111387918	-	hg18	mm8
47315	3040	NM_001011547.1	11	NM_145551.2	10	chr1	48473987	48474138	+	chr4	111385441	111385592	-	hg18	mm8
47316	3041	NM_001011547.1	12	NM_145551.2	11	chr1	48475937	48476106	+	chr4	111383376	111383545	-	hg18	mm8
47317	3042	NM_001011547.1	13	NM_145551.2	12	chr1	48477580	48477796	+	chr4	111381714	111381930	-	hg18	mm8
47318	3043	NM_001011547.1	14	NM_145551.2	13	chr1	48480715	48480875	+	chr4	111378143	111378327	-	hg18	mm8
125217	3060	NM_002499.1	2	NM_008684.1	2	chr15	71195933	71196251	+	chr9	58788327	58788645	-	hg18	mm8
125218	3061	NM_002499.1	3	NM_008684.1	3	chr15	71201918	71202194	+	chr9	58783737	58784013	-	hg18	mm8
125219	3062	NM_002499.1	4	NM_008684.1	4	chr15	71205810	71205964	+	chr9	58780212	58780366	-	hg18	mm8
125220	3063	NM_002499.1	5	NM_008684.1	5	chr15	71215284	71215421	+	chr9	58776761	58776898	-	hg18	mm8
125221	3064	NM_002499.1	6	NM_008684.1	6	chr15	71255796	71255951	+	chr9	58756034	58756189	-	hg18	mm8
125224	3067	NM_002499.1	9	NM_008684.1	9	chr15	71323737	71323892	+	chr9	58723898	58724053	-	hg18	mm8
125225	3068	NM_002499.1	10	NM_008684.1	10	chr15	71328453	71328602	+	chr9	58719903	58720052	-	hg18	mm8
125226	3069	NM_002499.1	11	NM_008684.1	11	chr15	71328976	71329115	+	chr9	58719298	58719437	-	hg18	mm8
125227	3070	NM_002499.1	12	NM_008684.1	12	chr15	71332793	71332843	+	chr9	58716743	58716793	-	hg18	mm8
125228	3071	NM_002499.1	13	NM_008684.1	13	chr15	71334075	71334223	+	chr9	58715095	58715243	-	hg18	mm8
125229	3072	NM_002499.1	14	NM_008684.1	14	chr15	71338159	71338270	+	chr9	58712390	58712501	-	hg18	mm8
125230	3073	NM_002499.1	15	NM_008684.1	15	chr15	71339664	71339859	+	chr9	58711284	58711479	-	hg18	mm8
125231	3074	NM_002499.1	16	NM_008684.1	16	chr15	71345709	71345805	+	chr9	58706540	58706636	-	hg18	mm8
125232	3075	NM_002499.1	17	NM_008684.1	17	chr15	71349403	71349627	+	chr9	58705007	58705231	-	hg18	mm8
125233	3076	NM_002499.1	18	NM_008684.1	18	chr15	71349709	71349848	+	chr9	58704786	58704925	-	hg18	mm8
125234	3077	NM_002499.1	19	NM_008684.1	19	chr15	71351848	71351956	+	chr9	58702580	58702688	-	hg18	mm8
125235	3078	NM_002499.1	20	NM_008684.1	20	chr15	71353204	71353399	+	chr9	58701050	58701245	-	hg18	mm8
125236	3079	NM_002499.1	21	NM_008684.1	21	chr15	71354085	71354118	+	chr9	58700219	58700252	-	hg18	mm8
125237	3080	NM_002499.1	22	NM_008684.1	22	chr15	71357524	71357593	+	chr9	58697301	58697370	-	hg18	mm8
125238	3081	NM_002499.1	23	NM_008684.1	23	chr15	71362357	71362505	+	chr9	58692011	58692159	-	hg18	mm8
125239	3082	NM_002499.1	24	NM_008684.1	24	chr15	71367706	71367945	+	chr9	58687118	58687357	-	hg18	mm8
125240	3083	NM_002499.1	25	NM_008684.1	25	chr15	71368539	71368632	+	chr9	58686537	58686630	-	hg18	mm8
125241	3084	NM_002499.1	26	NM_008684.1	26	chr15	71372783	71372942	+	chr9	58682606	58682765	-	hg18	mm8
125242	3085	NM_002499.1	27	NM_008684.1	27	chr15	71377741	71378005	+	chr9	58678728	58678992	-	hg18	mm8
125243	3086	NM_002499.1	28	NM_008684.1	28	chr15	71380714	71380851	+	chr9	58676164	58676301	-	hg18	mm8
111346	3093	NM_032119.1	2	NM_054053.2	2	chr5	89946407	89946592	+	chr13	82072513	82072695	-	hg18	mm8
111347	3094	NM_032119.1	3	NM_054053.2	3	chr5	89949376	89949526	+	chr13	82070326	82070476	-	hg18	mm8
111348	3095	NM_032119.1	4	NM_054053.2	4	chr5	89950658	89950754	+	chr13	82069894	82069990	-	hg18	mm8
111349	3096	NM_032119.1	5	NM_054053.2	5	chr5	89954169	89954274	+	chr13	82061377	82061482	-	hg18	mm8
111350	3097	NM_032119.1	6	NM_054053.2	6	chr5	89956702	89956816	+	chr13	82059028	82059142	-	hg18	mm8
111353	3100	NM_032119.1	9	NM_054053.2	9	chr5	89960782	89961112	+	chr13	82055399	82055729	-	hg18	mm8
111354	3101	NM_032119.1	10	NM_054053.2	10	chr5	89966686	89966863	+	chr13	82052295	82052472	-	hg18	mm8
111355	3102	NM_032119.1	11	NM_054053.2	11	chr5	89969297	89969521	+	chr13	82050551	82050775	-	hg18	mm8
111356	3103	NM_032119.1	12	NM_054053.2	12	chr5	89974208	89974335	+	chr13	82045944	82046071	-	hg18	mm8
111357	3104	NM_032119.1	13	NM_054053.2	13	chr5	89974428	89974614	+	chr13	82045673	82045859	-	hg18	mm8
111358	3105	NM_032119.1	14	NM_054053.2	14	chr5	89975375	89975556	+	chr13	82044667	82044848	-	hg18	mm8
111359	3106	NM_032119.1	15	NM_054053.2	15	chr5	89976278	89976442	+	chr13	82043598	82043762	-	hg18	mm8
111360	3107	NM_032119.1	16	NM_054053.2	16	chr5	89977540	89977664	+	chr13	82042318	82042442	-	hg18	mm8
111361	3108	NM_032119.1	17	NM_054053.2	17	chr5	89979070	89979337	+	chr13	82040900	82041167	-	hg18	mm8
111362	3109	NM_032119.1	18	NM_054053.2	18	chr5	89983176	89983303	+	chr13	82038790	82038917	-	hg18	mm8
111365	3112	NM_032119.1	21	NM_054053.2	21	chr5	89989477	89989851	+	chr13	82034286	82034660	-	hg18	mm8
111366	3113	NM_032119.1	22	NM_054053.2	22	chr5	90004118	90004295	+	chr13	82021804	82021981	-	hg18	mm8
111367	3114	NM_032119.1	23	NM_054053.2	23	chr5	90005626	90005807	+	chr13	82020705	82020886	-	hg18	mm8
111368	3115	NM_032119.1	24	NM_054053.2	24	chr5	90006815	90007018	+	chr13	82017295	82017498	-	hg18	mm8
111369	3116	NM_032119.1	25	NM_054053.2	25	chr5	90007652	90007782	+	chr13	82013646	82013776	-	hg18	mm8
111370	3117	NM_032119.1	26	NM_054053.2	26	chr5	90011121	90011202	+	chr13	82010347	82010428	-	hg18	mm8
111371	3118	NM_032119.1	27	NM_054053.2	27	chr5	90012887	90013027	+	chr13	82008903	82009043	-	hg18	mm8
111372	3119	NM_032119.1	28	NM_054053.2	28	chr5	90015158	90015768	+	chr13	82005785	82006395	-	hg18	mm8
111373	3120	NM_032119.1	29	NM_054053.2	29	chr5	90017352	90017568	+	chr13	82002650	82002866	-	hg18	mm8
111374	3121	NM_032119.1	30	NM_054053.2	30	chr5	90021433	90021649	+	chr13	82001895	82002111	-	hg18	mm8
111375	3122	NM_032119.1	31	NM_054053.2	31	chr5	90022369	90022614	+	chr13	82000872	82001117	-	hg18	mm8
111376	3123	NM_032119.1	32	NM_054053.2	32	chr5	90024177	90024359	+	chr13	81999441	81999623	-	hg18	mm8
111377	3124	NM_032119.1	33	NM_054053.2	33	chr5	90025462	90026274	+	chr13	81997839	81998651	-	hg18	mm8
111378	3125	NM_032119.1	34	NM_054053.2	34	chr5	90028509	90028719	+	chr13	81995289	81995499	-	hg18	mm8
111379	3126	NM_032119.1	35	NM_054053.2	35	chr5	90035237	90035368	+	chr13	81988831	81988962	-	hg18	mm8
111380	3127	NM_032119.1	36	NM_054053.2	36	chr5	90035961	90036061	+	chr13	81988186	81988286	-	hg18	mm8
111381	3128	NM_032119.1	37	NM_054053.2	37	chr5	90036972	90037152	+	chr13	81986702	81986882	-	hg18	mm8
111382	3129	NM_032119.1	38	NM_054053.2	38	chr5	90037803	90037967	+	chr13	81985992	81986156	-	hg18	mm8
111383	3130	NM_032119.1	39	NM_054053.2	39	chr5	90040388	90040482	+	chr13	81983435	81983529	-	hg18	mm8
111384	3131	NM_032119.1	40	NM_054053.2	40	chr5	90042553	90042632	+	chr13	81981428	81981507	-	hg18	mm8
111385	3132	NM_032119.1	41	NM_054053.2	41	chr5	90042756	90042895	+	chr13	81981190	81981329	-	hg18	mm8
111386	3133	NM_032119.1	42	NM_054053.2	42	chr5	90043859	90044001	+	chr13	81980339	81980481	-	hg18	mm8
111387	3134	NM_032119.1	43	NM_054053.2	43	chr5	90048039	90048302	+	chr13	81976321	81976584	-	hg18	mm8
111388	3135	NM_032119.1	44	NM_054053.2	44	chr5	90051620	90051796	+	chr13	81973528	81973704	-	hg18	mm8
111389	3136	NM_032119.1	45	NM_054053.2	45	chr5	90052507	90052632	+	chr13	81971910	81972035	-	hg18	mm8
111390	3137	NM_032119.1	46	NM_054053.2	46	chr5	90056404	90056562	+	chr13	81970451	81970609	-	hg18	mm8
111391	3138	NM_032119.1	47	NM_054053.2	47	chr5	90056658	90056805	+	chr13	81970210	81970357	-	hg18	mm8
111392	3139	NM_032119.1	48	NM_054053.2	48	chr5	90057121	90057229	+	chr13	81969793	81969901	-	hg18	mm8
111393	3140	NM_032119.1	49	NM_054053.2	49	chr5	90060241	90060506	+	chr13	81966243	81966508	-	hg18	mm8
111394	3141	NM_032119.1	50	NM_054053.2	50	chr5	90061214	90061337	+	chr13	81965188	81965311	-	hg18	mm8
111395	3142	NM_032119.1	51	NM_054053.2	51	chr5	90076618	90076838	+	chr13	81959185	81959408	-	hg18	mm8
111396	3143	NM_032119.1	52	NM_054053.2	52	chr5	90077163	90077368	+	chr13	81958649	81958854	-	hg18	mm8
111397	3144	NM_032119.1	53	NM_054053.2	53	chr5	90082123	90082270	+	chr13	81956965	81957112	-	hg18	mm8
111398	3145	NM_032119.1	54	NM_054053.2	54	chr5	90085146	90085402	+	chr13	81953817	81954073	-	hg18	mm8
111399	3146	NM_032119.1	55	NM_054053.2	55	chr5	90086555	90086758	+	chr13	81952268	81952471	-	hg18	mm8
111400	3147	NM_032119.1	56	NM_054053.2	56	chr5	90088026	90088203	+	chr13	81950219	81950396	-	hg18	mm8
111401	3148	NM_032119.1	57	NM_054053.2	57	chr5	90088551	90088734	+	chr13	81949732	81949915	-	hg18	mm8
111402	3149	NM_032119.1	58	NM_054053.2	58	chr5	90090981	90091161	+	chr13	81943498	81943678	-	hg18	mm8
111403	3150	NM_032119.1	59	NM_054053.2	59	chr5	90094877	90095042	+	chr13	81937012	81937177	-	hg18	mm8
111404	3151	NM_032119.1	60	NM_054053.2	60	chr5	90105758	90105876	+	chr13	81926171	81926289	-	hg18	mm8
111405	3152	NM_032119.1	61	NM_054053.2	61	chr5	90108025	90108149	+	chr13	81923715	81923836	-	hg18	mm8
111406	3153	NM_032119.1	62	NM_054053.2	62	chr5	90109477	90109616	+	chr13	81922549	81922688	-	hg18	mm8
111407	3154	NM_032119.1	63	NM_054053.2	63	chr5	90109999	90110182	+	chr13	81922186	81922372	-	hg18	mm8
111408	3155	NM_032119.1	64	NM_054053.2	64	chr5	90110437	90110670	+	chr13	81921682	81921915	-	hg18	mm8
111409	3156	NM_032119.1	65	NM_054053.2	65	chr5	90113002	90113151	+	chr13	81919802	81919951	-	hg18	mm8
111410	3157	NM_032119.1	66	NM_054053.2	66	chr5	90114696	90114898	+	chr13	81917384	81917580	-	hg18	mm8
111411	3158	NM_032119.1	67	NM_054053.2	67	chr5	90115410	90115630	+	chr13	81916749	81916969	-	hg18	mm8
111412	3159	NM_032119.1	68	NM_054053.2	68	chr5	90119643	90119883	+	chr13	81914805	81915042	-	hg18	mm8
111413	3160	NM_032119.1	69	NM_054053.2	69	chr5	90121274	90121424	+	chr13	81912896	81913046	-	hg18	mm8
111414	3161	NM_032119.1	70	NM_054053.2	70	chr5	90122445	90122919	+	chr13	81910761	81911235	-	hg18	mm8
111415	3162	NM_032119.1	71	NM_054053.2	71	chr5	90134311	90134455	+	chr13	81904939	81905083	-	hg18	mm8
111416	3163	NM_032119.1	72	NM_054053.2	72	chr5	90136856	90137031	+	chr13	81901559	81901734	-	hg18	mm8
111417	3164	NM_032119.1	73	NM_054053.2	73	chr5	90139174	90139310	+	chr13	81899465	81899601	-	hg18	mm8
111418	3165	NM_032119.1	74	NM_054053.2	74	chr5	90141805	90142911	+	chr13	81896332	81897435	-	hg18	mm8
111419	3166	NM_032119.1	75	NM_054053.2	75	chr5	90147191	90147309	+	chr13	81891910	81892028	-	hg18	mm8
111420	3167	NM_032119.1	76	NM_054053.2	76	chr5	90154997	90155169	+	chr13	81890383	81890555	-	hg18	mm8
111421	3168	NM_032119.1	77	NM_054053.2	77	chr5	90160516	90160759	+	chr13	81882500	81882743	-	hg18	mm8
111422	3169	NM_032119.1	78	NM_054053.2	78	chr5	90172150	90172558	+	chr13	81874503	81874911	-	hg18	mm8
111423	3170	NM_032119.1	79	NM_054053.2	79	chr5	90180209	90180394	+	chr13	81868952	81869137	-	hg18	mm8
111424	3171	NM_032119.1	80	NM_054053.2	80	chr5	90184856	90185106	+	chr13	81864048	81864298	-	hg18	mm8
111425	3172	NM_032119.1	81	NM_054053.2	81	chr5	90185634	90185774	+	chr13	81863224	81863364	-	hg18	mm8
111426	3173	NM_032119.1	82	NM_054053.2	82	chr5	90187313	90187474	+	chr13	81859556	81859717	-	hg18	mm8
111427	3174	NM_032119.1	83	NM_054053.2	83	chr5	90195329	90195430	+	chr13	81851518	81851619	-	hg18	mm8
111428	3175	NM_032119.1	84	NM_054053.2	84	chr5	90296987	90297104	+	chr13	81761039	81761156	-	hg18	mm8
111429	3176	NM_032119.1	85	NM_054053.2	85	chr5	90316916	90317095	+	chr13	81748427	81748606	-	hg18	mm8
111430	3177	NM_032119.1	86	NM_054053.2	86	chr5	90404019	90404177	+	chr13	81646081	81646239	-	hg18	mm8
111431	3178	NM_032119.1	87	NM_054053.2	87	chr5	90433791	90433913	+	chr13	81618590	81618712	-	hg18	mm8
111432	3179	NM_032119.1	88	NM_054053.2	88	chr5	90481602	90481794	+	chr13	81570338	81570527	-	hg18	mm8
111433	3180	NM_032119.1	89	NM_054053.2	89	chr5	90484793	90484971	+	chr13	81566654	81566832	-	hg18	mm8
203059	3183	NM_006441.1	2	NM_026829.1	2	chr15	77968489	77968751	-	chr9	89013101	89013363	+	hg18	mm8
119947	3186	NM_145231.1	2	NM_030172.1	2	chr14	89490002	89490098	-	chr12	100283811	100283907	-	hg18	mm8
119948	3187	NM_145231.1	3	NM_030172.1	3	chr14	89486193	89486239	-	chr12	100279406	100279452	-	hg18	mm8
119949	3188	NM_145231.1	4	NM_030172.1	4	chr14	89468622	89468724	-	chr12	100256587	100256689	-	hg18	mm8
119950	3189	NM_145231.1	5	NM_030172.1	5	chr14	89467637	89467728	-	chr12	100255659	100255750	-	hg18	mm8
65132	3195	NM_000061.1	3	NM_013482.1	3	chrX	100516179	100516278	-	chrX	129919558	129919657	-	hg18	mm8
65133	3196	NM_000061.1	4	NM_013482.1	4	chrX	100513276	100513345	-	chrX	129915254	129915323	-	hg18	mm8
65134	3197	NM_000061.1	5	NM_013482.1	5	chrX	100511641	100511723	-	chrX	129911946	129912028	-	hg18	mm8
65135	3198	NM_000061.1	6	NM_013482.1	6	chrX	100504204	100504333	-	chrX	129905547	129905676	-	hg18	mm8
65136	3199	NM_000061.1	7	NM_013482.1	7	chrX	100503816	100503884	-	chrX	129905036	129905104	-	hg18	mm8
65137	3200	NM_000061.1	8	NM_013482.1	8	chrX	100502211	100502399	-	chrX	129903137	129903325	-	hg18	mm8
65138	3201	NM_000061.1	9	NM_013482.1	9	chrX	100501731	100501794	-	chrX	129902687	129902750	-	hg18	mm8
65139	3202	NM_000061.1	10	NM_013482.1	10	chrX	100500936	100500991	-	chrX	129901898	129901953	-	hg18	mm8
65140	3203	NM_000061.1	11	NM_013482.1	11	chrX	100500260	100500340	-	chrX	129901038	129901118	-	hg18	mm8
65141	3204	NM_000061.1	12	NM_013482.1	12	chrX	100499953	100500081	-	chrX	129900748	129900876	-	hg18	mm8
65142	3205	NM_000061.1	13	NM_013482.1	13	chrX	100499152	100499227	-	chrX	129897551	129897626	-	hg18	mm8
65143	3206	NM_000061.1	14	NM_013482.1	14	chrX	100498427	100498599	-	chrX	129896656	129896828	-	hg18	mm8
65144	3207	NM_000061.1	15	NM_013482.1	15	chrX	100497695	100497912	-	chrX	129895764	129895981	-	hg18	mm8
65145	3208	NM_000061.1	16	NM_013482.1	16	chrX	100496273	100496338	-	chrX	129893911	129893976	-	hg18	mm8
65146	3209	NM_000061.1	17	NM_013482.1	17	chrX	100495513	100495632	-	chrX	129893061	129893180	-	hg18	mm8
65147	3210	NM_000061.1	18	NM_013482.1	18	chrX	100494837	100494995	-	chrX	129891831	129891989	-	hg18	mm8
66915	3244	NM_002581.3	2	NM_021362.1	2	chr9	117989253	117990316	+	chr4	64641977	64643040	+	hg18	mm8
66916	3245	NM_002581.3	3	NM_021362.1	3	chr9	118009555	118009701	+	chr4	64662569	64662715	+	hg18	mm8
66917	3246	NM_002581.3	4	NM_021362.1	4	chr9	118013738	118014032	+	chr4	64667221	64667515	+	hg18	mm8
66918	3247	NM_002581.3	5	NM_021362.1	5	chr9	118022036	118022229	+	chr4	64675623	64675816	+	hg18	mm8
66919	3248	NM_002581.3	6	NM_021362.1	6	chr9	118029530	118029652	+	chr4	64683131	64683253	+	hg18	mm8
66920	3249	NM_002581.3	7	NM_021362.1	7	chr9	118037238	118037737	+	chr4	64691014	64691513	+	hg18	mm8
66921	3250	NM_002581.3	8	NM_021362.1	8	chr9	118067956	118068085	+	chr4	64717508	64717637	+	hg18	mm8
66922	3251	NM_002581.3	9	NM_021362.1	9	chr9	118073424	118073516	+	chr4	64724200	64724292	+	hg18	mm8
66923	3252	NM_002581.3	10	NM_021362.1	10	chr9	118104856	118105050	+	chr4	64748208	64748402	+	hg18	mm8
66924	3253	NM_002581.3	11	NM_021362.1	11	chr9	118133343	118133457	+	chr4	64779679	64779793	+	hg18	mm8
66925	3254	NM_002581.3	12	NM_021362.1	12	chr9	118134432	118134568	+	chr4	64780719	64780855	+	hg18	mm8
66926	3255	NM_002581.3	13	NM_021362.1	13	chr9	118136960	118137174	+	chr4	64783606	64783820	+	hg18	mm8
66927	3256	NM_002581.3	14	NM_021362.1	14	chr9	118146642	118146811	+	chr4	64791552	64791721	+	hg18	mm8
66928	3257	NM_002581.3	15	NM_021362.1	15	chr9	118149125	118149309	+	chr4	64794043	64794227	+	hg18	mm8
66929	3258	NM_002581.3	16	NM_021362.1	16	chr9	118154805	118155016	+	chr4	64800941	64801152	+	hg18	mm8
66930	3259	NM_002581.3	17	NM_021362.1	17	chr9	118155721	118155893	+	chr4	64802486	64802658	+	hg18	mm8
66931	3260	NM_002581.3	18	NM_021362.1	18	chr9	118164691	118164839	+	chr4	64810099	64810247	+	hg18	mm8
66932	3261	NM_002581.3	19	NM_021362.1	19	chr9	118169744	118169854	+	chr4	64813323	64813433	+	hg18	mm8
66933	3262	NM_002581.3	20	NM_021362.1	20	chr9	118179675	118179747	+	chr4	64822067	64822139	+	hg18	mm8
66934	3263	NM_002581.3	21	NM_021362.1	21	chr9	118184494	118184593	+	chr4	64827045	64827144	+	hg18	mm8
13130	3266	NM_145652.2	2	NM_145369.2	2	chr20	43172689	43172830	-	chr2	163870176	163870320	-	hg18	mm8
76185	3294	NM_021140.1	3	NM_009483.1	2	chrX	44618113	44618177	+	chrX	17320342	17320406	+	hg18	mm8
76186	3295	NM_021140.1	4	NM_009483.1	3	chrX	44705472	44705581	+	chrX	17356116	17356225	+	hg18	mm8
76187	3296	NM_021140.1	5	NM_009483.1	4	chrX	44718854	44718904	+	chrX	17365694	17365744	+	hg18	mm8
76188	3297	NM_021140.1	6	NM_009483.1	5	chrX	44755149	44755208	+	chrX	17373896	17373955	+	hg18	mm8
76189	3298	NM_021140.1	7	NM_009483.1	6	chrX	44764798	44764919	+	chrX	17379715	17379836	+	hg18	mm8
76190	3299	NM_021140.1	8	NM_009483.1	7	chrX	44779119	44779174	+	chrX	17390818	17390873	+	hg18	mm8
76191	3300	NM_021140.1	9	NM_009483.1	8	chrX	44781843	44781878	+	chrX	17393619	17393654	+	hg18	mm8
76192	3301	NM_021140.1	10	NM_009483.1	9	chrX	44795897	44795991	+	chrX	17395799	17395893	+	hg18	mm8
76193	3302	NM_021140.1	11	NM_009483.1	10	chrX	44798017	44798144	+	chrX	17398660	17398787	+	hg18	mm8
76194	3303	NM_021140.1	12	NM_009483.1	11	chrX	44803194	44803293	+	chrX	17402924	17403023	+	hg18	mm8
76195	3304	NM_021140.1	13	NM_009483.1	12	chrX	44803435	44803655	+	chrX	17403155	17403375	+	hg18	mm8
76196	3305	NM_021140.1	14	NM_009483.1	13	chrX	44804210	44804345	+	chrX	17403933	17404068	+	hg18	mm8
76197	3306	NM_021140.1	15	NM_009483.1	14	chrX	44805512	44805608	+	chrX	17405228	17405318	+	hg18	mm8
76198	3307	NM_021140.1	16	NM_009483.1	15	chrX	44806835	44806937	+	chrX	17406711	17406813	+	hg18	mm8
76199	3308	NM_021140.1	17	NM_009483.1	16	chrX	44807610	44808006	+	chrX	17407665	17408061	+	hg18	mm8
76200	3309	NM_021140.1	18	NM_009483.1	17	chrX	44813767	44814546	+	chrX	17410962	17411741	+	hg18	mm8
76201	3310	NM_021140.1	19	NM_009483.1	18	chrX	44820885	44821015	+	chrX	17414794	17414924	+	hg18	mm8
76202	3311	NM_021140.1	20	NM_009483.1	19	chrX	44822588	44822694	+	chrX	17418481	17418587	+	hg18	mm8
76203	3312	NM_021140.1	21	NM_009483.1	20	chrX	44823334	44823540	+	chrX	17419188	17419394	+	hg18	mm8
76204	3313	NM_021140.1	22	NM_009483.1	21	chrX	44826764	44826829	+	chrX	17420906	17420971	+	hg18	mm8
76205	3314	NM_021140.1	23	NM_009483.1	22	chrX	44826903	44826978	+	chrX	17421044	17421119	+	hg18	mm8
76206	3315	NM_021140.1	24	NM_009483.1	23	chrX	44827648	44827797	+	chrX	17421520	17421669	+	hg18	mm8
76207	3316	NM_021140.1	25	NM_009483.1	24	chrX	44830053	44830168	+	chrX	17426106	17426221	+	hg18	mm8
76208	3317	NM_021140.1	26	NM_009483.1	25	chrX	44833931	44834119	+	chrX	17428803	17428991	+	hg18	mm8
76209	3318	NM_021140.1	27	NM_009483.1	26	chrX	44834911	44835053	+	chrX	17429906	17430048	+	hg18	mm8
76210	3319	NM_021140.1	28	NM_009483.1	27	chrX	44851598	44851725	+	chrX	17431993	17432120	+	hg18	mm8
187343	3325	NM_017693.2	4	NM_144558.2	3	chr13	102266778	102266905	+	chr1	44072183	44072310	+	hg18	mm8
187344	3326	NM_017693.2	5	NM_144558.2	4	chr13	102271387	102271483	+	chr1	44073273	44073369	+	hg18	mm8
187345	3327	NM_017693.2	6	NM_144558.2	5	chr13	102272093	102272198	+	chr1	44073805	44073910	+	hg18	mm8
187346	3328	NM_017693.2	7	NM_144558.2	6	chr13	102272415	102272510	+	chr1	44074128	44074223	+	hg18	mm8
187347	3329	NM_017693.2	8	NM_144558.2	7	chr13	102281915	102282048	+	chr1	44081529	44081662	+	hg18	mm8
187348	3330	NM_017693.2	9	NM_144558.2	8	chr13	102284816	102284903	+	chr1	44083118	44083205	+	hg18	mm8
187349	3331	NM_017693.2	10	NM_144558.2	9	chr13	102288993	102289090	+	chr1	44086323	44086420	+	hg18	mm8
126239	3335	NM_013227.1	3	NM_007424.1	3	chr15	87182897	87183281	+	chr7	78957979	78958363	+	hg18	mm8
126240	3336	NM_013227.1	4	NM_007424.1	4	chr15	87184246	87184421	+	chr7	78959774	78959949	+	hg18	mm8
126241	3337	NM_013227.1	5	NM_007424.1	5	chr15	87185974	87186102	+	chr7	78961690	78961818	+	hg18	mm8
126242	3338	NM_013227.1	6	NM_007424.1	6	chr15	87187589	87187883	+	chr7	78963115	78963409	+	hg18	mm8
126243	3339	NM_013227.1	7	NM_007424.1	7	chr15	87189739	87190117	+	chr7	78964451	78964856	+	hg18	mm8
126244	3340	NM_013227.1	8	NM_007424.1	8	chr15	87191477	87191652	+	chr7	78965825	78966000	+	hg18	mm8
126245	3341	NM_013227.1	9	NM_007424.1	9	chr15	87192145	87192273	+	chr7	78966191	78966319	+	hg18	mm8
126246	3342	NM_013227.1	10	NM_007424.1	10	chr15	87193672	87193966	+	chr7	78967494	78967788	+	hg18	mm8
126247	3343	NM_013227.1	11	NM_007424.1	11	chr15	87196028	87196268	+	chr7	78970179	78970395	+	hg18	mm8
126251	3345	NM_013227.1	15	NM_007424.1	13	chr15	87215616	87215775	+	chr7	78984806	78984965	+	hg18	mm8
126252	3346	NM_013227.1	16	NM_007424.1	14	chr15	87216237	87216320	+	chr7	78985467	78985550	+	hg18	mm8
126253	3347	NM_013227.1	17	NM_007424.1	15	chr15	87217115	87217260	+	chr7	78986186	78986331	+	hg18	mm8
126254	3348	NM_013227.1	18	NM_007424.1	16	chr15	87218076	87218259	+	chr7	78987167	78987350	+	hg18	mm8
180684	3368	NM_152611.2	3	NM_177303.3	3	chr20	5979424	5979629	-	chr2	132569453	132569658	-	hg18	mm8
180685	3369	NM_152611.2	4	NM_177303.3	4	chr20	5973188	5973326	-	chr2	132563467	132563599	-	hg18	mm8
155026	3385	NM_004087.1	3	NM_007862.2	3	chr3	198507613	198507745	-	chr16	31585321	31585453	+	hg18	mm8
155027	3386	NM_004087.1	4	NM_007862.2	4	chr3	198493946	198494113	-	chr16	31603874	31604041	+	hg18	mm8
155028	3387	NM_004087.1	5	NM_007862.2	5	chr3	198405692	198405857	-	chr16	31662852	31663017	+	hg18	mm8
155029	3388	NM_004087.1	6	NM_007862.2	6	chr3	198372907	198373006	-	chr16	31691503	31691602	+	hg18	mm8
155030	3389	NM_004087.1	7	NM_007862.2	7	chr3	198361010	198361064	-	chr16	31701528	31701582	+	hg18	mm8
155031	3390	NM_004087.1	8	NM_007862.2	8	chr3	198353985	198354036	-	chr16	31707828	31707879	+	hg18	mm8
155032	3391	NM_004087.1	9	NM_007862.2	9	chr3	198351407	198351532	-	chr16	31709923	31710048	+	hg18	mm8
155033	3392	NM_004087.1	10	NM_007862.2	10	chr3	198349489	198349659	-	chr16	31711461	31711631	+	hg18	mm8
155034	3393	NM_004087.1	11	NM_007862.2	11	chr3	198347809	198347946	-	chr16	31713250	31713387	+	hg18	mm8
155035	3394	NM_004087.1	12	NM_007862.2	12	chr3	198341794	198341939	-	chr16	31716612	31716757	+	hg18	mm8
155036	3395	NM_004087.1	13	NM_007862.2	13	chr3	198330677	198330798	-	chr16	31725360	31725481	+	hg18	mm8
155037	3396	NM_004087.1	14	NM_007862.2	14	chr3	198327194	198327351	-	chr16	31732414	31732571	+	hg18	mm8
155038	3397	NM_004087.1	15	NM_007862.2	15	chr3	198316170	198316273	-	chr16	31749212	31749315	+	hg18	mm8
155039	3398	NM_004087.1	16	NM_007862.2	16	chr3	198302179	198302294	-	chr16	31755936	31756051	+	hg18	mm8
155040	3399	NM_004087.1	17	NM_007862.2	17	chr3	198296847	198297024	-	chr16	31757796	31757973	+	hg18	mm8
155041	3400	NM_004087.1	18	NM_007862.2	18	chr3	198292318	198292385	-	chr16	31762516	31762586	+	hg18	mm8
155042	3401	NM_004087.1	19	NM_007862.2	19	chr3	198287853	198287953	-	chr16	31766580	31766680	+	hg18	mm8
155043	3402	NM_004087.1	20	NM_007862.2	20	chr3	198280486	198280528	-	chr16	31773589	31773631	+	hg18	mm8
155044	3403	NM_004087.1	21	NM_007862.2	21	chr3	198277971	198278022	-	chr16	31776187	31776238	+	hg18	mm8
155045	3404	NM_004087.1	22	NM_007862.2	22	chr3	198276975	198277077	-	chr16	31777293	31777395	+	hg18	mm8
155046	3405	NM_004087.1	23	NM_007862.2	23	chr3	198276543	198276716	-	chr16	31777638	31777811	+	hg18	mm8
155047	3406	NM_004087.1	24	NM_007862.2	24	chr3	198271156	198271266	-	chr16	31782919	31783029	+	hg18	mm8
155048	3407	NM_004087.1	25	NM_007862.2	25	chr3	198262844	198262936	-	chr16	31787577	31787669	+	hg18	mm8
96662	3482	NM_198557.1	2	NM_030243.2	3	chr2	151820292	151820503	-	chr2	51751668	51751858	-	hg18	mm8
96663	3483	NM_198557.1	3	NM_030243.2	4	chr2	151817514	151817615	-	chr2	51748689	51748769	-	hg18	mm8
128861	3486	NM_175769.1	2	NM_053085.1	2	chr2	27226494	27226737	+	chr5	31246655	31246898	+	hg18	mm8
50014	3489	NM_001040177.1	2	NM_018859.1	2	chr10	4862866	4863034	+	chr13	4606636	4606804	-	hg18	mm8
50015	3490	NM_001040177.1	3	NM_018859.1	3	chr10	4865541	4865658	+	chr13	4601926	4602043	-	hg18	mm8
50016	3491	NM_001040177.1	4	NM_018859.1	4	chr10	4867866	4868001	+	chr13	4600463	4600541	-	hg18	mm8
50017	3492	NM_001040177.1	5	NM_018859.1	5	chr10	4869650	4869773	+	chr13	4598015	4598138	-	hg18	mm8
50018	3493	NM_001040177.1	6	NM_018859.1	6	chr10	4871920	4872018	+	chr13	4596730	4596828	-	hg18	mm8
50019	3494	NM_001040177.1	7	NM_018859.1	7	chr10	4873976	4874049	+	chr13	4594905	4594978	-	hg18	mm8
50020	3495	NM_001040177.1	8	NM_018859.1	8	chr10	4874612	4874696	+	chr13	4594316	4594400	-	hg18	mm8
50021	3496	NM_001040177.1	9	NM_018859.1	9	chr10	4879339	4879422	+	chr13	4592807	4592890	-	hg18	mm8
11059	3499	NM_000249.2	2	NM_026810.1	2	chr3	37013113	37013204	+	chr9	111113033	111113124	-	hg18	mm8
11060	3500	NM_000249.2	3	NM_026810.1	3	chr3	37017449	37017548	+	chr9	111109682	111109781	-	hg18	mm8
11061	3501	NM_000249.2	4	NM_026810.1	4	chr3	37020895	37020969	+	chr9	111106294	111106368	-	hg18	mm8
11062	3502	NM_000249.2	5	NM_026810.1	5	chr3	37023485	37023558	+	chr9	111103304	111103377	-	hg18	mm8
11063	3503	NM_000249.2	6	NM_026810.1	6	chr3	37025308	37025400	+	chr9	111102215	111102307	-	hg18	mm8
11064	3504	NM_000249.2	7	NM_026810.1	7	chr3	37028314	37028357	+	chr9	111100908	111100951	-	hg18	mm8
11065	3505	NM_000249.2	8	NM_026810.1	8	chr3	37028505	37028594	+	chr9	111100443	111100532	-	hg18	mm8
11066	3506	NM_000249.2	9	NM_026810.1	9	chr3	37030926	37031039	+	chr9	111097679	111097792	-	hg18	mm8
11067	3507	NM_000249.2	10	NM_026810.1	10	chr3	37034000	37034094	+	chr9	111094035	111094129	-	hg18	mm8
11068	3508	NM_000249.2	11	NM_026810.1	11	chr3	37036804	37036958	+	chr9	111092065	111092219	-	hg18	mm8
11069	3509	NM_000249.2	12	NM_026810.1	12	chr3	37042131	37042502	+	chr9	111086040	111086423	-	hg18	mm8
11070	3510	NM_000249.2	13	NM_026810.1	13	chr3	37045278	37045427	+	chr9	111084538	111084687	-	hg18	mm8
11071	3511	NM_000249.2	14	NM_026810.1	14	chr3	37056680	37056789	+	chr9	111080722	111080831	-	hg18	mm8
11072	3512	NM_000249.2	15	NM_026810.1	15	chr3	37058762	37058826	+	chr9	111078138	111078202	-	hg18	mm8
11073	3513	NM_000249.2	16	NM_026810.1	16	chr3	37064013	37064178	+	chr9	111075716	111075881	-	hg18	mm8
11074	3514	NM_000249.2	17	NM_026810.1	17	chr3	37065011	37065104	+	chr9	111075058	111075151	-	hg18	mm8
11075	3515	NM_000249.2	18	NM_026810.1	18	chr3	37065398	37065512	+	chr9	111074655	111074769	-	hg18	mm8
163657	3523	NM_001089.1	5	NM_001039581.1	4	chr16	2316011	2316276	-	chr17	24092292	24092557	+	hg18	mm8
163658	3524	NM_001089.1	6	NM_001039581.1	5	chr16	2314405	2314533	-	chr17	24093685	24093813	+	hg18	mm8
163659	3525	NM_001089.1	7	NM_001039581.1	6	chr16	2313524	2313690	-	chr17	24094367	24094533	+	hg18	mm8
163660	3526	NM_001089.1	8	NM_001039581.1	7	chr16	2309582	2309842	-	chr17	24101843	24102103	+	hg18	mm8
163661	3527	NM_001089.1	9	NM_001039581.1	8	chr16	2307649	2307766	-	chr17	24103963	24104080	+	hg18	mm8
163662	3528	NM_001089.1	10	NM_001039581.1	9	chr16	2307284	2307405	-	chr17	24104264	24104385	+	hg18	mm8
163663	3529	NM_001089.1	11	NM_001039581.1	10	chr16	2298451	2298625	-	chr17	24105285	24105459	+	hg18	mm8
163664	3530	NM_001089.1	12	NM_001039581.1	11	chr16	2293970	2294152	-	chr17	24109498	24109680	+	hg18	mm8
163665	3531	NM_001089.1	13	NM_001039581.1	12	chr16	2290006	2290150	-	chr17	24111499	24111643	+	hg18	mm8
163666	3532	NM_001089.1	14	NM_001039581.1	13	chr16	2289404	2289534	-	chr17	24112046	24112176	+	hg18	mm8
163667	3533	NM_001089.1	15	NM_001039581.1	14	chr16	2288387	2288542	-	chr17	24112997	24113152	+	hg18	mm8
163668	3534	NM_001089.1	16	NM_001039581.1	15	chr16	2287767	2287923	-	chr17	24113416	24113572	+	hg18	mm8
163669	3535	NM_001089.1	17	NM_001039581.1	16	chr16	2287330	2287541	-	chr17	24113781	24113992	+	hg18	mm8
163670	3536	NM_001089.1	18	NM_001039581.1	17	chr16	2285591	2285742	-	chr17	24115035	24115186	+	hg18	mm8
163671	3537	NM_001089.1	19	NM_001039581.1	18	chr16	2282141	2282240	-	chr17	24120487	24120586	+	hg18	mm8
163672	3538	NM_001089.1	20	NM_001039581.1	19	chr16	2279435	2279622	-	chr17	24124049	24124236	+	hg18	mm8
163673	3539	NM_001089.1	21	NM_001039581.1	20	chr16	2278027	2278331	-	chr17	24124885	24125189	+	hg18	mm8
163674	3540	NM_001089.1	22	NM_001039581.1	21	chr16	2276695	2276969	-	chr17	24125934	24126208	+	hg18	mm8
163675	3541	NM_001089.1	23	NM_001039581.1	22	chr16	2275443	2275648	-	chr17	24127484	24127689	+	hg18	mm8
163676	3542	NM_001089.1	24	NM_001039581.1	23	chr16	2274780	2275000	-	chr17	24128007	24128227	+	hg18	mm8
163677	3543	NM_001089.1	25	NM_001039581.1	24	chr16	2274280	2274439	-	chr17	24128393	24128552	+	hg18	mm8
163678	3544	NM_001089.1	26	NM_001039581.1	25	chr16	2273187	2273360	-	chr17	24129864	24130037	+	hg18	mm8
163679	3545	NM_001089.1	27	NM_001039581.1	26	chr16	2271382	2271511	-	chr17	24132624	24132753	+	hg18	mm8
163680	3546	NM_001089.1	28	NM_001039581.1	27	chr16	2271028	2271223	-	chr17	24132844	24133039	+	hg18	mm8
163681	3547	NM_001089.1	29	NM_001039581.1	28	chr16	2268944	2269132	-	chr17	24135157	24135345	+	hg18	mm8
163682	3548	NM_001089.1	30	NM_001039581.1	29	chr16	2268289	2268460	-	chr17	24135708	24135879	+	hg18	mm8
163683	3549	NM_001089.1	31	NM_001039581.1	30	chr16	2267880	2268071	-	chr17	24136136	24136327	+	hg18	mm8
163684	3550	NM_001089.1	32	NM_001039581.1	31	chr16	2267598	2267672	-	chr17	24136424	24136498	+	hg18	mm8
202908	3553	NM_024654.3	2	NM_028727.1	2	chr1	6533042	6533262	-	chr4	150884846	150885066	+	hg18	mm8
202909	3554	NM_024654.3	3	NM_028727.1	3	chr1	6532217	6532345	-	chr4	150885316	150885444	+	hg18	mm8
202912	3557	NM_024654.3	6	NM_028727.1	6	chr1	6524476	6524574	-	chr4	150890346	150890444	+	hg18	mm8
202913	3558	NM_024654.3	7	NM_028727.1	7	chr1	6515926	6516088	-	chr4	150894334	150894496	+	hg18	mm8
202914	3559	NM_024654.3	8	NM_028727.1	8	chr1	6515109	6515407	-	chr4	150895557	150895858	+	hg18	mm8
202915	3560	NM_024654.3	9	NM_028727.1	9	chr1	6514614	6514726	-	chr4	150896397	150896509	+	hg18	mm8
202916	3561	NM_024654.3	10	NM_028727.1	10	chr1	6511640	6511818	-	chr4	150899847	150900025	+	hg18	mm8
202917	3562	NM_024654.3	11	NM_028727.1	11	chr1	6509342	6509476	-	chr4	150901590	150901724	+	hg18	mm8
207094	3570	NM_000396.2	3	NM_007802.2	3	chr1	149045201	149045324	-	chr3	95586750	95586873	+	hg18	mm8
207095	3571	NM_000396.2	4	NM_007802.2	4	chr1	149044960	149045116	-	chr3	95586954	95587110	+	hg18	mm8
207096	3572	NM_000396.2	5	NM_007802.2	5	chr1	149043120	149043339	-	chr3	95587985	95588204	+	hg18	mm8
207097	3573	NM_000396.2	6	NM_007802.2	6	chr1	149038643	149038809	-	chr3	95591965	95592131	+	hg18	mm8
207098	3574	NM_000396.2	7	NM_007802.2	7	chr1	149038267	149038373	-	chr3	95592316	95592422	+	hg18	mm8
151315	3584	NM_172020.1	5	NM_148932.1	3	chr7	72035275	72035437	+	chr5	135676248	135676407	-	hg18	mm8
151316	3585	NM_172020.1	6	NM_148932.1	4	chr7	72036858	72036939	+	chr5	135673263	135673344	-	hg18	mm8
151317	3586	NM_172020.1	7	NM_148932.1	5	chr7	72038413	72038585	+	chr5	135671450	135671622	-	hg18	mm8
151318	3587	NM_172020.1	8	NM_148932.1	6	chr7	72047064	72047156	+	chr5	135669479	135669571	-	hg18	mm8
151319	3588	NM_172020.1	9	NM_148932.1	7	chr7	72047810	72047884	+	chr5	135668719	135668793	-	hg18	mm8
151320	3589	NM_172020.1	10	NM_148932.1	8	chr7	72048321	72048443	+	chr5	135668465	135668590	-	hg18	mm8
151321	3590	NM_172020.1	11	NM_148932.1	9	chr7	72048888	72048991	+	chr5	135668253	135668353	-	hg18	mm8
151322	3591	NM_172020.1	12	NM_148932.1	10	chr7	72049291	72049468	+	chr5	135667697	135667871	-	hg18	mm8
151323	3592	NM_172020.1	13	NM_148932.1	11	chr7	72050311	72051997	+	chr5	135665546	135667163	-	hg18	mm8
151324	3593	NM_172020.1	14	NM_148932.1	12	chr7	72054060	72054183	+	chr5	135663261	135663384	-	hg18	mm8
157479	3596	NM_006582.2	3	NM_020273.1	2	chr1	28889172	28889285	+	chr4	131518061	131518144	-	hg18	mm8
157481	3597	NM_006582.2	4	NM_020273.1	3	chr1	28890683	28890808	+	chr4	131514400	131514525	-	hg18	mm8
157482	3598	NM_006582.2	5	NM_020273.1	4	chr1	28892040	28892144	+	chr4	131509186	131509290	-	hg18	mm8
157483	3599	NM_006582.2	6	NM_020273.1	5	chr1	28896025	28896183	+	chr4	131506824	131506982	-	hg18	mm8
157484	3600	NM_006582.2	7	NM_020273.1	6	chr1	28901536	28901668	+	chr4	131504087	131504219	-	hg18	mm8
157485	3601	NM_006582.2	8	NM_020273.1	7	chr1	28903290	28903428	+	chr4	131503061	131503199	-	hg18	mm8
157486	3602	NM_006582.2	9	NM_020273.1	8	chr1	28909618	28909741	+	chr4	131499947	131500070	-	hg18	mm8
109363	3613	NM_014988.1	2	NM_001001980.1	2	chr4	41191309	41191380	+	chr5	67137017	67137088	+	hg18	mm8
109364	3614	NM_014988.1	3	NM_001001980.1	3	chr4	41221182	41221252	+	chr5	67161033	67161103	+	hg18	mm8
109365	3615	NM_014988.1	4	NM_001001980.1	4	chr4	41295693	41295800	+	chr5	67232803	67232910	+	hg18	mm8
109366	3616	NM_014988.1	5	NM_001001980.1	5	chr4	41300648	41300679	+	chr5	67238722	67238753	+	hg18	mm8
109367	3617	NM_014988.1	6	NM_001001980.1	6	chr4	41302667	41302778	+	chr5	67240291	67240402	+	hg18	mm8
109373	3620	NM_014988.1	12	NM_001001980.1	9	chr4	41343258	41343667	+	chr5	67278114	67278523	+	hg18	mm8
109374	3621	NM_014988.1	13	NM_001001980.1	10	chr4	41347166	41347382	+	chr5	67281562	67281784	+	hg18	mm8
109375	3622	NM_014988.1	14	NM_001001980.1	11	chr4	41358193	41358284	+	chr5	67295599	67295690	+	hg18	mm8
109376	3623	NM_014988.1	15	NM_001001980.1	12	chr4	41359594	41359758	+	chr5	67296751	67296912	+	hg18	mm8
109377	3624	NM_014988.1	16	NM_001001980.1	13	chr4	41363334	41363440	+	chr5	67301026	67301132	+	hg18	mm8
109378	3625	NM_014988.1	17	NM_001001980.1	14	chr4	41368327	41368368	+	chr5	67305206	67305247	+	hg18	mm8
109380	3627	NM_014988.1	19	NM_001001980.1	16	chr4	41376779	41376872	+	chr5	67307892	67307985	+	hg18	mm8
109381	3628	NM_014988.1	20	NM_001001980.1	17	chr4	41377728	41377833	+	chr5	67308836	67308941	+	hg18	mm8
109382	3629	NM_014988.1	21	NM_001001980.1	18	chr4	41379106	41379234	+	chr5	67309960	67310085	+	hg18	mm8
109383	3630	NM_014988.1	22	NM_001001980.1	19	chr4	41381170	41381292	+	chr5	67312212	67312334	+	hg18	mm8
109384	3631	NM_014988.1	23	NM_001001980.1	20	chr4	41382483	41382604	+	chr5	67313300	67313424	+	hg18	mm8
109387	3633	NM_014988.1	26	NM_001001980.1	22	chr4	41389055	41389158	+	chr5	67325833	67325936	+	hg18	mm8
150551	3637	NM_000494.2	3	NM_007732.1	3	chr10	105828289	105828334	-	chr19	47736548	47736593	-	hg18	mm8
150552	3638	NM_000494.2	4	NM_007732.1	4	chr10	105827169	105827274	-	chr19	47735698	47735803	-	hg18	mm8
150553	3639	NM_000494.2	5	NM_007732.1	5	chr10	105826048	105826177	-	chr19	47734688	47734820	-	hg18	mm8
150554	3640	NM_000494.2	6	NM_007732.1	6	chr10	105823931	105823979	-	chr19	47733712	47733760	-	hg18	mm8
150555	3641	NM_000494.2	7	NM_007732.1	7	chr10	105822957	105822993	-	chr19	47732729	47732765	-	hg18	mm8
150556	3642	NM_000494.2	8	NM_007732.1	8	chr10	105821779	105821827	-	chr19	47731721	47731769	-	hg18	mm8
150557	3643	NM_000494.2	9	NM_007732.1	9	chr10	105820173	105820317	-	chr19	47730098	47730242	-	hg18	mm8
150558	3644	NM_000494.2	10	NM_007732.1	10	chr10	105814185	105814344	-	chr19	47728746	47728905	-	hg18	mm8
150559	3645	NM_000494.2	11	NM_007732.1	11	chr10	105813494	105813566	-	chr19	47728059	47728131	-	hg18	mm8
150560	3646	NM_000494.2	12	NM_007732.1	12	chr10	105812005	105812077	-	chr19	47726644	47726716	-	hg18	mm8
150561	3647	NM_000494.2	13	NM_007732.1	13	chr10	105811152	105811221	-	chr19	47725731	47725800	-	hg18	mm8
150562	3648	NM_000494.2	14	NM_007732.1	14	chr10	105809866	105810028	-	chr19	47724678	47724840	-	hg18	mm8
150563	3649	NM_000494.2	15	NM_007732.1	15	chr10	105809385	105809466	-	chr19	47724224	47724305	-	hg18	mm8
150564	3650	NM_000494.2	16	NM_007732.1	16	chr10	105807893	105807938	-	chr19	47723709	47723754	-	hg18	mm8
150565	3651	NM_000494.2	17	NM_007732.1	17	chr10	105806722	105806920	-	chr19	47722548	47722770	-	hg18	mm8
150566	3652	NM_000494.2	18	NM_007732.1	18	chr10	105805529	105805751	-	chr19	47721805	47722021	-	hg18	mm8
150567	3653	NM_000494.2	19	NM_007732.1	19	chr10	105805119	105805149	-	chr19	47721394	47721424	-	hg18	mm8
150568	3654	NM_000494.2	20	NM_007732.1	20	chr10	105804728	105804755	-	chr19	47721004	47721031	-	hg18	mm8
150569	3655	NM_000494.2	21	NM_007732.1	21	chr10	105803839	105803866	-	chr19	47719956	47719983	-	hg18	mm8
150570	3656	NM_000494.2	22	NM_007732.1	22	chr10	105803667	105803730	-	chr19	47719791	47719854	-	hg18	mm8
150571	3657	NM_000494.2	23	NM_007732.1	23	chr10	105802778	105802883	-	chr19	47719167	47719272	-	hg18	mm8
150572	3658	NM_000494.2	24	NM_007732.1	24	chr10	105801902	105801965	-	chr19	47718273	47718336	-	hg18	mm8
150573	3659	NM_000494.2	25	NM_007732.1	25	chr10	105801228	105801264	-	chr19	47717697	47717733	-	hg18	mm8
150574	3660	NM_000494.2	26	NM_007732.1	26	chr10	105800595	105800649	-	chr19	47717113	47717167	-	hg18	mm8
150575	3661	NM_000494.2	27	NM_007732.1	27	chr10	105800368	105800404	-	chr19	47716842	47716878	-	hg18	mm8
150576	3662	NM_000494.2	28	NM_007732.1	28	chr10	105799836	105799872	-	chr19	47716331	47716367	-	hg18	mm8
150577	3663	NM_000494.2	29	NM_007732.1	29	chr10	105799156	105799219	-	chr19	47715646	47715709	-	hg18	mm8
150578	3664	NM_000494.2	30	NM_007732.1	30	chr10	105797816	105797852	-	chr19	47714407	47714443	-	hg18	mm8
150579	3665	NM_000494.2	31	NM_007732.1	31	chr10	105797486	105797558	-	chr19	47714093	47714165	-	hg18	mm8
150580	3666	NM_000494.2	32	NM_007732.1	32	chr10	105796494	105796521	-	chr19	47713301	47713328	-	hg18	mm8
150581	3667	NM_000494.2	33	NM_007732.1	33	chr10	105795505	105795541	-	chr19	47712535	47712571	-	hg18	mm8
150582	3668	NM_000494.2	34	NM_007732.1	34	chr10	105793572	105793608	-	chr19	47710773	47710809	-	hg18	mm8
150583	3669	NM_000494.2	35	NM_007732.1	35	chr10	105793248	105793329	-	chr19	47710395	47710476	-	hg18	mm8
150586	3673	NM_000494.2	38	NM_007732.1	39	chr10	105791050	105791092	-	chr19	47707323	47707365	-	hg18	mm8
150587	3674	NM_000494.2	39	NM_007732.1	40	chr10	105790812	105790866	-	chr19	47707091	47707145	-	hg18	mm8
150592	3676	NM_000494.2	44	NM_007732.1	42	chr10	105788818	105788869	-	chr19	47705900	47705951	-	hg18	mm8
150593	3677	NM_000494.2	45	NM_007732.1	43	chr10	105788153	105788276	-	chr19	47705434	47705557	-	hg18	mm8
150594	3678	NM_000494.2	46	NM_007732.1	44	chr10	105787383	105787521	-	chr19	47705063	47705201	-	hg18	mm8
150595	3679	NM_000494.2	47	NM_007732.1	45	chr10	105786792	105786861	-	chr19	47704521	47704587	-	hg18	mm8
150596	3680	NM_000494.2	48	NM_007732.1	46	chr10	105786239	105786380	-	chr19	47704036	47704177	-	hg18	mm8
150599	3682	NM_000494.2	51	NM_007732.1	48	chr10	105784368	105784515	-	chr19	47702636	47702783	-	hg18	mm8
150600	3683	NM_000494.2	52	NM_007732.1	49	chr10	105783692	105784082	-	chr19	47702041	47702401	-	hg18	mm8
150601	3684	NM_000494.2	53	NM_007732.1	50	chr10	105782985	105783123	-	chr19	47701409	47701538	-	hg18	mm8
150602	3685	NM_000494.2	54	NM_007732.1	51	chr10	105782653	105782716	-	chr19	47701104	47701167	-	hg18	mm8
150603	3686	NM_000494.2	55	NM_007732.1	52	chr10	105782421	105782502	-	chr19	47700910	47700991	-	hg18	mm8
204757	3690	NM_032382.2	2	NM_139229.3	2	chr16	67927908	67928116	-	chr8	109943150	109943358	-	hg18	mm8
204758	3691	NM_032382.2	3	NM_139229.3	3	chr16	67925924	67926752	-	chr8	109941341	109942169	-	hg18	mm8
204759	3692	NM_032382.2	4	NM_139229.3	4	chr16	67924117	67924286	-	chr8	109939270	109939439	-	hg18	mm8
2111	3707	NM_024103.2	2	NM_025877.3	2	chr19	6409208	6409335	-	chr17	56743254	56743381	-	hg18	mm8
2112	3708	NM_024103.2	3	NM_025877.3	3	chr19	6408513	6408601	-	chr17	56741728	56741816	-	hg18	mm8
2113	3709	NM_024103.2	4	NM_025877.3	4	chr19	6407430	6407542	-	chr17	56740420	56740532	-	hg18	mm8
2114	3710	NM_024103.2	5	NM_025877.3	5	chr19	6405569	6405728	-	chr17	56738930	56739089	-	hg18	mm8
2115	3711	NM_024103.2	6	NM_025877.3	6	chr19	6405333	6405486	-	chr17	56738693	56738846	-	hg18	mm8
2116	3712	NM_024103.2	7	NM_025877.3	7	chr19	6404991	6405099	-	chr17	56738387	56738495	-	hg18	mm8
2117	3713	NM_024103.2	8	NM_025877.3	8	chr19	6403322	6403490	-	chr17	56737828	56737996	-	hg18	mm8
2118	3714	NM_024103.2	9	NM_025877.3	9	chr19	6395161	6395312	-	chr17	56732094	56732245	-	hg18	mm8
79762	3717	NM_139215.1	2	NM_027427.1	2	chr17	31168832	31168872	+	chr11	83298128	83298168	+	hg18	mm8
79763	3718	NM_139215.1	3	NM_027427.1	3	chr17	31171140	31171192	+	chr11	83300845	83300897	+	hg18	mm8
79765	3719	NM_139215.1	4	NM_027427.1	4	chr17	31171280	31171365	+	chr11	83301004	83301089	+	hg18	mm8
79766	3720	NM_139215.1	5	NM_027427.1	5	chr17	31171448	31171554	+	chr11	83301171	83301274	+	hg18	mm8
79767	3721	NM_139215.1	6	NM_027427.1	6	chr17	31173756	31173950	+	chr11	83303417	83303608	+	hg18	mm8
79768	3722	NM_139215.1	7	NM_027427.1	7	chr17	31175194	31175315	+	chr11	83305119	83305240	+	hg18	mm8
79769	3723	NM_139215.1	8	NM_027427.1	8	chr17	31185023	31185058	+	chr11	83313456	83313491	+	hg18	mm8
79770	3724	NM_139215.1	9	NM_027427.1	9	chr17	31185682	31185715	+	chr11	83314088	83314121	+	hg18	mm8
79771	3725	NM_139215.1	10	NM_027427.1	10	chr17	31187248	31187358	+	chr11	83315267	83315377	+	hg18	mm8
79772	3726	NM_139215.1	11	NM_027427.1	11	chr17	31189540	31189670	+	chr11	83317309	83317439	+	hg18	mm8
79773	3727	NM_139215.1	12	NM_027427.1	12	chr17	31193483	31193576	+	chr11	83318954	83319047	+	hg18	mm8
79774	3728	NM_139215.1	13	NM_027427.1	13	chr17	31195193	31195275	+	chr11	83320440	83320522	+	hg18	mm8
79775	3729	NM_139215.1	14	NM_027427.1	14	chr17	31195396	31195485	+	chr11	83320622	83320711	+	hg18	mm8
79776	3730	NM_139215.1	15	NM_027427.1	15	chr17	31195593	31196155	+	chr11	83320836	83321299	+	hg18	mm8
173118	3747	NM_002729.3	2	NM_008245.2	2	chr10	94442104	94442283	+	chr19	37502332	37502511	+	hg18	mm8
173119	3748	NM_002729.3	3	NM_008245.2	3	chr10	94442438	94442489	+	chr19	37502710	37502761	+	hg18	mm8
24176	3753	NM_014640.2	4	NM_001014974.1	4	chr2	219313024	219313134	+	chr1	74614506	74614616	+	hg18	mm8
24177	3754	NM_014640.2	5	NM_001014974.1	5	chr2	219313487	219313551	+	chr1	74614965	74615029	+	hg18	mm8
24178	3755	NM_014640.2	6	NM_001014974.1	6	chr2	219318075	219318200	+	chr1	74618525	74618650	+	hg18	mm8
24179	3756	NM_014640.2	7	NM_001014974.1	7	chr2	219318657	219318768	+	chr1	74619066	74619177	+	hg18	mm8
24180	3757	NM_014640.2	8	NM_001014974.1	8	chr2	219319121	219319198	+	chr1	74619523	74619600	+	hg18	mm8
24181	3758	NM_014640.2	9	NM_001014974.1	9	chr2	219319969	219320161	+	chr1	74620410	74620602	+	hg18	mm8
24182	3759	NM_014640.2	10	NM_001014974.1	10	chr2	219320256	219320339	+	chr1	74620684	74620767	+	hg18	mm8
24183	3760	NM_014640.2	11	NM_001014974.1	11	chr2	219320563	219320692	+	chr1	74620929	74621058	+	hg18	mm8
24184	3761	NM_014640.2	12	NM_001014974.1	12	chr2	219321071	219321194	+	chr1	74621370	74621493	+	hg18	mm8
24185	3762	NM_014640.2	13	NM_001014974.1	13	chr2	219321802	219321901	+	chr1	74621773	74621872	+	hg18	mm8
24186	3763	NM_014640.2	14	NM_001014974.1	14	chr2	219322219	219322354	+	chr1	74622529	74622664	+	hg18	mm8
24187	3764	NM_014640.2	15	NM_001014974.1	15	chr2	219322975	219323113	+	chr1	74623166	74623313	+	hg18	mm8
24188	3765	NM_014640.2	16	NM_001014974.1	16	chr2	219324670	219324773	+	chr1	74628914	74629017	+	hg18	mm8
24189	3766	NM_014640.2	17	NM_001014974.1	17	chr2	219325729	219325940	+	chr1	74629611	74629822	+	hg18	mm8
24190	3767	NM_014640.2	18	NM_001014974.1	18	chr2	219326081	219326152	+	chr1	74629948	74630019	+	hg18	mm8
76496	3772	NM_001005463.1	2	NM_010096.2	2	chr10	131651620	131651777	-	chr7	137151860	137152017	-	hg18	mm8
76497	3773	NM_001005463.1	3	NM_010096.2	3	chr10	131651195	131651259	-	chr7	137151435	137151499	-	hg18	mm8
76498	3774	NM_001005463.1	4	NM_010096.2	4	chr10	131650424	131650480	-	chr7	137150691	137150747	-	hg18	mm8
76499	3775	NM_001005463.1	5	NM_010096.2	5	chr10	131647187	131647261	-	chr7	137147641	137147715	-	hg18	mm8
76500	3776	NM_001005463.1	6	NM_010096.2	6	chr10	131645511	131645580	-	chr7	137145827	137145896	-	hg18	mm8
76501	3777	NM_001005463.1	7	NM_010096.2	7	chr10	131566021	131566103	-	chr7	137074249	137074331	-	hg18	mm8
76502	3778	NM_001005463.1	8	NM_010096.2	8	chr10	131561732	131561850	-	chr7	137069533	137069651	-	hg18	mm8
76503	3779	NM_001005463.1	9	NM_010096.2	9	chr10	131556035	131556166	-	chr7	137064098	137064229	-	hg18	mm8
76504	3780	NM_001005463.1	10	NM_010096.2	10	chr10	131555394	131555521	-	chr7	137063485	137063612	-	hg18	mm8
76505	3781	NM_001005463.1	11	NM_010096.2	11	chr10	131536645	131536734	-	chr7	137044527	137044616	-	hg18	mm8
76506	3782	NM_001005463.1	12	NM_010096.2	12	chr10	131531390	131531456	-	chr7	137039468	137039534	-	hg18	mm8
76507	3783	NM_001005463.1	13	NM_010096.2	13	chr10	131530369	131530547	-	chr7	137038725	137038903	-	hg18	mm8
76508	3784	NM_001005463.1	14	NM_010096.2	14	chr10	131529097	131529286	-	chr7	137037436	137037625	-	hg18	mm8
76509	3785	NM_001005463.1	15	NM_010096.2	15	chr10	131528498	131528588	-	chr7	137036834	137036924	-	hg18	mm8
91778	3788	NM_004581.3	2	NM_019519.1	2	chr14	23809882	23809993	-	chr14	54675665	54675776	-	hg18	mm8
91779	3789	NM_004581.3	3	NM_019519.1	3	chr14	23809379	23809504	-	chr14	54675206	54675331	-	hg18	mm8
91780	3790	NM_004581.3	4	NM_019519.1	4	chr14	23808998	23809186	-	chr14	54674846	54675034	-	hg18	mm8
91781	3791	NM_004581.3	5	NM_019519.1	5	chr14	23808536	23808740	-	chr14	54674374	54674578	-	hg18	mm8
91782	3792	NM_004581.3	6	NM_019519.1	6	chr14	23808125	23808209	-	chr14	54673866	54673950	-	hg18	mm8
91783	3793	NM_004581.3	7	NM_019519.1	7	chr14	23807956	23808039	-	chr14	54673694	54673777	-	hg18	mm8
91784	3794	NM_004581.3	8	NM_019519.1	8	chr14	23807770	23807872	-	chr14	54673500	54673602	-	hg18	mm8
91785	3795	NM_004581.3	9	NM_019519.1	9	chr14	23807559	23807665	-	chr14	54673310	54673416	-	hg18	mm8
91786	3796	NM_004581.3	10	NM_019519.1	10	chr14	23807414	23807466	-	chr14	54673161	54673213	-	hg18	mm8
91787	3797	NM_004581.3	11	NM_019519.1	11	chr14	23807155	23807244	-	chr14	54672934	54673023	-	hg18	mm8
91788	3798	NM_004581.3	12	NM_019519.1	12	chr14	23806915	23807004	-	chr14	54672733	54672822	-	hg18	mm8
91789	3799	NM_004581.3	13	NM_019519.1	13	chr14	23806705	23806822	-	chr14	54672516	54672633	-	hg18	mm8
91790	3800	NM_004581.3	14	NM_019519.1	14	chr14	23805821	23805935	-	chr14	54671574	54671688	-	hg18	mm8
91791	3801	NM_004581.3	15	NM_019519.1	15	chr14	23805475	23805563	-	chr14	54671238	54671326	-	hg18	mm8
85721	3807	NM_006234.4	2	NM_011293.1	2	chr7	101903632	101903722	-	chr5	136404621	136404711	+	hg18	mm8
85722	3808	NM_006234.4	3	NM_011293.1	3	chr7	101901812	101901987	-	chr5	136406715	136406890	+	hg18	mm8
169614	3816	NM_002959.4	2	NM_019972.2	2	chr1	109713674	109713734	-	chr3	108436532	108436592	+	hg18	mm8
169615	3817	NM_002959.4	3	NM_019972.2	3	chr1	109711552	109711626	-	chr3	108438199	108438273	+	hg18	mm8
169616	3818	NM_002959.4	4	NM_019972.2	4	chr1	109699511	109699614	-	chr3	108452651	108452754	+	hg18	mm8
169617	3819	NM_002959.4	5	NM_019972.2	5	chr1	109698511	109698676	-	chr3	108453704	108453869	+	hg18	mm8
169618	3820	NM_002959.4	6	NM_019972.2	6	chr1	109695073	109695147	-	chr3	108456063	108456137	+	hg18	mm8
169619	3821	NM_002959.4	7	NM_019972.2	7	chr1	109691627	109691677	-	chr3	108459966	108460016	+	hg18	mm8
169620	3822	NM_002959.4	8	NM_019972.2	8	chr1	109689895	109690026	-	chr3	108462621	108462752	+	hg18	mm8
169621	3823	NM_002959.4	9	NM_019972.2	9	chr1	109686158	109686303	-	chr3	108465846	108465991	+	hg18	mm8
169622	3824	NM_002959.4	10	NM_019972.2	10	chr1	109684868	109685024	-	chr3	108466866	108467022	+	hg18	mm8
169623	3825	NM_002959.4	11	NM_019972.2	11	chr1	109680384	109680491	-	chr3	108468654	108468761	+	hg18	mm8
169624	3826	NM_002959.4	12	NM_019972.2	12	chr1	109671643	109671746	-	chr3	108472909	108473012	+	hg18	mm8
169625	3827	NM_002959.4	13	NM_019972.2	13	chr1	109671136	109671305	-	chr3	108473769	108473938	+	hg18	mm8
169626	3828	NM_002959.4	14	NM_019972.2	14	chr1	109669043	109669234	-	chr3	108474712	108474903	+	hg18	mm8
169627	3829	NM_002959.4	15	NM_019972.2	15	chr1	109667076	109667266	-	chr3	108476623	108476813	+	hg18	mm8
169628	3830	NM_002959.4	16	NM_019972.2	16	chr1	109661997	109662114	-	chr3	108479727	108479844	+	hg18	mm8
169629	3831	NM_002959.4	17	NM_019972.2	17	chr1	109660994	109661103	-	chr3	108482188	108482297	+	hg18	mm8
169630	3832	NM_002959.4	18	NM_019972.2	18	chr1	109658816	109658923	-	chr3	108484286	108484393	+	hg18	mm8
169631	3833	NM_002959.4	19	NM_019972.2	19	chr1	109658405	109658529	-	chr3	108484632	108484744	+	hg18	mm8
202155	3836	NM_014478.3	2	NM_007761.1	2	chr7	65230125	65230162	+	chr5	130319614	130319651	+	hg18	mm8
202156	3837	NM_014478.3	3	NM_007761.1	3	chr7	65233165	65233264	+	chr5	130322522	130322621	+	hg18	mm8
202157	3838	NM_014478.3	4	NM_007761.1	4	chr7	65236701	65236796	+	chr5	130326908	130327003	+	hg18	mm8
202158	3839	NM_014478.3	5	NM_007761.1	5	chr7	65247864	65247922	+	chr5	130333628	130333686	+	hg18	mm8
63900	3853	NM_022459.3	2	NM_020506.1	3	chr13	20334855	20334997	-	chr14	56597191	56597333	-	hg18	mm8
63901	3854	NM_022459.3	3	NM_020506.1	4	chr13	20327765	20327904	-	chr14	56592328	56592467	-	hg18	mm8
63902	3855	NM_022459.3	4	NM_020506.1	5	chr13	20315908	20316025	-	chr14	56584325	56584442	-	hg18	mm8
63903	3856	NM_022459.3	5	NM_020506.1	6	chr13	20315033	20315187	-	chr14	56583466	56583620	-	hg18	mm8
63904	3857	NM_022459.3	6	NM_020506.1	7	chr13	20299205	20299318	-	chr14	56572240	56572353	-	hg18	mm8
63905	3858	NM_022459.3	7	NM_020506.1	8	chr13	20294270	20294428	-	chr14	56567796	56567954	-	hg18	mm8
63906	3859	NM_022459.3	8	NM_020506.1	9	chr13	20293842	20294017	-	chr14	56567382	56567557	-	hg18	mm8
63907	3860	NM_022459.3	9	NM_020506.1	10	chr13	20281929	20282106	-	chr14	56559232	56559409	-	hg18	mm8
63908	3861	NM_022459.3	10	NM_020506.1	11	chr13	20281221	20281364	-	chr14	56558473	56558616	-	hg18	mm8
63909	3862	NM_022459.3	11	NM_020506.1	12	chr13	20280574	20280720	-	chr14	56557695	56557841	-	hg18	mm8
63910	3863	NM_022459.3	12	NM_020506.1	13	chr13	20279595	20279773	-	chr14	56556598	56556776	-	hg18	mm8
63911	3864	NM_022459.3	13	NM_020506.1	14	chr13	20272969	20273129	-	chr14	56551995	56552155	-	hg18	mm8
63912	3865	NM_022459.3	14	NM_020506.1	15	chr13	20272294	20272464	-	chr14	56551084	56551254	-	hg18	mm8
63913	3866	NM_022459.3	15	NM_020506.1	16	chr13	20271303	20271478	-	chr14	56547937	56548112	-	hg18	mm8
63914	3867	NM_022459.3	16	NM_020506.1	17	chr13	20268902	20269196	-	chr14	56544895	56545189	-	hg18	mm8
63915	3868	NM_022459.3	17	NM_020506.1	18	chr13	20268214	20268395	-	chr14	56544050	56544231	-	hg18	mm8
63916	3869	NM_022459.3	18	NM_020506.1	19	chr13	20262600	20262719	-	chr14	56542062	56542181	-	hg18	mm8
63917	3870	NM_022459.3	19	NM_020506.1	20	chr13	20260624	20260755	-	chr14	56540689	56540820	-	hg18	mm8
63918	3871	NM_022459.3	20	NM_020506.1	21	chr13	20259619	20259737	-	chr14	56539976	56540094	-	hg18	mm8
63919	3872	NM_022459.3	21	NM_020506.1	22	chr13	20259103	20259196	-	chr14	56538709	56538802	-	hg18	mm8
106266	3883	NM_012460.2	5	NM_001024853.1	5	chr14	57947313	57947409	-	chr12	72044066	72044162	-	hg18	mm8
97456	3932	NM_005148.2	2	NM_011676.2	2	chr17	23899736	23899850	-	chr11	78163412	78163526	+	hg18	mm8
97457	3933	NM_005148.2	3	NM_011676.2	3	chr17	23899143	23899246	-	chr11	78163991	78164094	+	hg18	mm8
97458	3934	NM_005148.2	4	NM_011676.2	4	chr17	23898821	23898994	-	chr11	78164281	78164454	+	hg18	mm8
121328	3942	NM_201546.2	2	NM_172873.1	2	chr1	54382726	54383074	-	chr4	106600400	106600748	+	hg18	mm8
121329	3943	NM_201546.2	3	NM_172873.1	3	chr1	54379358	54379694	-	chr4	106602990	106603326	+	hg18	mm8
12703	3956	NM_001025159.1	3	NM_010545.2	3	chr5	149766636	149766716	-	chr18	60933600	60933680	+	hg18	mm8
12704	3957	NM_001025159.1	4	NM_010545.2	4	chr5	149766014	149766077	-	chr18	60934396	60934459	+	hg18	mm8
12705	3958	NM_001025159.1	5	NM_010545.2	5	chr5	149764840	149764936	-	chr18	60935350	60935443	+	hg18	mm8
12708	3960	NM_001025159.1	8	NM_010545.2	7	chr5	149762318	149762381	-	chr18	60937227	60937290	+	hg18	mm8
69669	3963	NM_020312.1	2	NM_026452.1	2	chr16	56042452	56042621	+	chr8	97731746	97731897	+	hg18	mm8
69670	3964	NM_020312.1	3	NM_026452.1	3	chr16	56044213	56044349	+	chr8	97733905	97734041	+	hg18	mm8
69671	3965	NM_020312.1	4	NM_026452.1	4	chr16	56047916	56048059	+	chr8	97739253	97739396	+	hg18	mm8
69672	3966	NM_020312.1	5	NM_026452.1	5	chr16	56048343	56048428	+	chr8	97739643	97739728	+	hg18	mm8
69673	3967	NM_020312.1	6	NM_026452.1	6	chr16	56049658	56049763	+	chr8	97740979	97741084	+	hg18	mm8
69674	3968	NM_020312.1	7	NM_026452.1	7	chr16	56050977	56051133	+	chr8	97742243	97742399	+	hg18	mm8
69675	3969	NM_020312.1	8	NM_026452.1	8	chr16	56051463	56051517	+	chr8	97742733	97742787	+	hg18	mm8
121647	3973	NM_012425.3	3	NM_009105.2	3	chr10	16864038	16864089	-	chr2	13159597	13159648	-	hg18	mm8
121648	3974	NM_012425.3	4	NM_009105.2	4	chr10	16846394	16846515	-	chr2	13142157	13142278	-	hg18	mm8
121649	3975	NM_012425.3	5	NM_009105.2	5	chr10	16836875	16836994	-	chr2	13136861	13136980	-	hg18	mm8
121650	3976	NM_012425.3	6	NM_009105.2	6	chr10	16834922	16835005	-	chr2	13135041	13135124	-	hg18	mm8
121651	3977	NM_012425.3	7	NM_009105.2	7	chr10	16834543	16834658	-	chr2	13134622	13134737	-	hg18	mm8
121652	3978	NM_012425.3	8	NM_009105.2	8	chr10	16777027	16777160	-	chr2	13087850	13087983	-	hg18	mm8
156348	3990	NM_139053.1	3	NM_133867.1	3	chr1	110105639	110105704	-	chr3	108007596	108007661	+	hg18	mm8
156349	3991	NM_139053.1	4	NM_133867.1	4	chr1	110103822	110103981	-	chr3	108009150	108009309	+	hg18	mm8
156350	3992	NM_139053.1	5	NM_133867.1	5	chr1	110103382	110103532	-	chr3	108009571	108009721	+	hg18	mm8
156354	3995	NM_139053.1	8	NM_133867.1	8	chr1	110102460	110102576	-	chr3	108011659	108011778	+	hg18	mm8
156355	3996	NM_139053.1	9	NM_133867.1	9	chr1	110102088	110102203	-	chr3	108011941	108012062	+	hg18	mm8
156356	3997	NM_139053.1	10	NM_133867.1	10	chr1	110101946	110102008	-	chr3	108012147	108012209	+	hg18	mm8
156357	3998	NM_139053.1	11	NM_133867.1	11	chr1	110101625	110101700	-	chr3	108012422	108012497	+	hg18	mm8
156358	3999	NM_139053.1	12	NM_133867.1	12	chr1	110101161	110101310	-	chr3	108012810	108012959	+	hg18	mm8
156359	4000	NM_139053.1	13	NM_133867.1	13	chr1	110097261	110097343	-	chr3	108018459	108018541	+	hg18	mm8
156360	4001	NM_139053.1	14	NM_133867.1	14	chr1	110096830	110096865	-	chr3	108018755	108018790	+	hg18	mm8
156361	4002	NM_139053.1	15	NM_133867.1	15	chr1	110096139	110096338	-	chr3	108018936	108019129	+	hg18	mm8
156363	4003	NM_139053.1	16	NM_133867.1	16	chr1	110095798	110095927	-	chr3	108019310	108019439	+	hg18	mm8
156364	4004	NM_139053.1	17	NM_133867.1	17	chr1	110095422	110095496	-	chr3	108019748	108019822	+	hg18	mm8
156365	4005	NM_139053.1	18	NM_133867.1	18	chr1	110094804	110094937	-	chr3	108020289	108020422	+	hg18	mm8
90406	4012	NM_012432.2	3	NM_018877.2	3	chr1	149169066	149169218	+	chr3	95439945	95440097	-	hg18	mm8
90407	4013	NM_012432.2	4	NM_018877.2	4	chr1	149179039	149179074	+	chr3	95435242	95435277	-	hg18	mm8
90408	4014	NM_012432.2	5	NM_018877.2	5	chr1	149180428	149180528	+	chr3	95433399	95433499	-	hg18	mm8
90409	4015	NM_012432.2	6	NM_018877.2	6	chr1	149181662	149181788	+	chr3	95432399	95432525	-	hg18	mm8
90410	4016	NM_012432.2	7	NM_018877.2	7	chr1	149181951	149182153	+	chr3	95432018	95432220	-	hg18	mm8
90411	4017	NM_012432.2	8	NM_018877.2	8	chr1	149183019	149183093	+	chr3	95430929	95431003	-	hg18	mm8
90412	4018	NM_012432.2	9	NM_018877.2	9	chr1	149184017	149184208	+	chr3	95427059	95427250	-	hg18	mm8
90413	4019	NM_012432.2	10	NM_018877.2	10	chr1	149185985	149186112	+	chr3	95426737	95426867	-	hg18	mm8
90414	4020	NM_012432.2	11	NM_018877.2	11	chr1	149188221	149188378	+	chr3	95425565	95425716	-	hg18	mm8
90415	4021	NM_012432.2	12	NM_018877.2	12	chr1	149188469	149188625	+	chr3	95425310	95425469	-	hg18	mm8
90416	4022	NM_012432.2	13	NM_018877.2	13	chr1	149189557	149190190	+	chr3	95423749	95424436	-	hg18	mm8
90417	4023	NM_012432.2	14	NM_018877.2	14	chr1	149190464	149190581	+	chr3	95422552	95422669	-	hg18	mm8
90418	4024	NM_012432.2	15	NM_018877.2	15	chr1	149198277	149198447	+	chr3	95413951	95414121	-	hg18	mm8
90419	4025	NM_012432.2	16	NM_018877.2	16	chr1	149199662	149200291	+	chr3	95412611	95413240	-	hg18	mm8
90420	4026	NM_012432.2	17	NM_018877.2	17	chr1	149201229	149201258	+	chr3	95411789	95411818	-	hg18	mm8
90421	4027	NM_012432.2	18	NM_018877.2	18	chr1	149201686	149201819	+	chr3	95411546	95411676	-	hg18	mm8
90422	4028	NM_012432.2	19	NM_018877.2	19	chr1	149202073	149202239	+	chr3	95411121	95411287	-	hg18	mm8
90423	4029	NM_012432.2	20	NM_018877.2	20	chr1	149202629	149202841	+	chr3	95410033	95410245	-	hg18	mm8
90424	4030	NM_012432.2	21	NM_018877.2	21	chr1	149203094	149203183	+	chr3	95409708	95409797	-	hg18	mm8
134723	4033	NM_004429.3	2	NM_010110.2	2	chrX	67975184	67975462	+	chrX	95348010	95348288	+	hg18	mm8
134724	4034	NM_004429.3	3	NM_010110.2	3	chrX	67976231	67976324	+	chrX	95349196	95349289	+	hg18	mm8
134725	4035	NM_004429.3	4	NM_010110.2	4	chrX	67976527	67976656	+	chrX	95349470	95349596	+	hg18	mm8
35356	4039	NM_021159.3	3	NM_145544.1	3	chr4	99483312	99483435	+	chr3	138959199	138959322	-	hg18	mm8
35357	4040	NM_021159.3	4	NM_145544.1	4	chr4	99492649	99492775	+	chr3	138952932	138953058	-	hg18	mm8
35360	4042	NM_021159.3	7	NM_145544.1	6	chr4	99544650	99544776	+	chr3	138901211	138901337	-	hg18	mm8
35361	4043	NM_021159.3	8	NM_145544.1	7	chr4	99556918	99557062	+	chr3	138896422	138896566	-	hg18	mm8
35362	4044	NM_021159.3	9	NM_145544.1	8	chr4	99557540	99557672	+	chr3	138895940	138896072	-	hg18	mm8
35363	4045	NM_021159.3	10	NM_145544.1	9	chr4	99558830	99558965	+	chr3	138894796	138894931	-	hg18	mm8
35366	4048	NM_021159.3	13	NM_145544.1	12	chr4	99574109	99574236	+	chr3	138883049	138883176	-	hg18	mm8
35367	4049	NM_021159.3	14	NM_145544.1	13	chr4	99577113	99577242	+	chr3	138879116	138879245	-	hg18	mm8
208754	4056	NM_001039845.1	5	NM_029696.2	5	chr2	207327977	207328474	-	chr1	63653797	63654294	-	hg18	mm8
208755	4057	NM_001039845.1	6	NM_029696.2	6	chr2	207323902	207324044	-	chr1	63652794	63652936	-	hg18	mm8
208756	4058	NM_001039845.1	7	NM_029696.2	7	chr2	207321988	207322152	-	chr1	63649467	63649631	-	hg18	mm8
208757	4059	NM_001039845.1	8	NM_029696.2	8	chr2	207319255	207319395	-	chr1	63645727	63645867	-	hg18	mm8
208758	4060	NM_001039845.1	9	NM_029696.2	9	chr2	207318590	207318642	-	chr1	63645390	63645442	-	hg18	mm8
71968	4064	NM_001868.1	2	NM_025350.2	2	chr7	129808174	129808256	+	chr6	30589991	30590073	+	hg18	mm8
71969	4065	NM_001868.1	3	NM_025350.2	3	chr7	129808706	129808940	+	chr6	30590517	30590751	+	hg18	mm8
71970	4066	NM_001868.1	4	NM_025350.2	4	chr7	129809184	129809286	+	chr6	30590902	30591004	+	hg18	mm8
71971	4067	NM_001868.1	5	NM_025350.2	5	chr7	129810467	129810569	+	chr6	30591501	30591603	+	hg18	mm8
71972	4068	NM_001868.1	6	NM_025350.2	6	chr7	129810760	129810871	+	chr6	30591773	30591884	+	hg18	mm8
71973	4069	NM_001868.1	7	NM_025350.2	7	chr7	129811612	129811703	+	chr6	30592307	30592398	+	hg18	mm8
71974	4070	NM_001868.1	8	NM_025350.2	8	chr7	129812222	129812422	+	chr6	30592871	30593071	+	hg18	mm8
71975	4071	NM_001868.1	9	NM_025350.2	9	chr7	129812915	129813000	+	chr6	30593553	30593638	+	hg18	mm8
170322	4092	NM_005796.1	3	NM_026532.2	3	chr16	66459743	66459815	+	chr8	108765482	108765554	+	hg18	mm8
170323	4093	NM_005796.1	4	NM_026532.2	4	chr16	66459904	66460003	+	chr8	108765638	108765737	+	hg18	mm8
81396	4097	NM_017996.2	4	NM_029585.2	3	chr15	86871833	86872021	-	chr7	78713517	78713705	-	hg18	mm8
81397	4098	NM_017996.2	5	NM_029585.2	4	chr15	86861016	86861208	-	chr7	78707623	78707815	-	hg18	mm8
139833	4116	NM_019072.1	3	NM_144838.1	3	chr5	65044543	65044647	-	chr13	105238705	105238809	+	hg18	mm8
139834	4117	NM_019072.1	4	NM_144838.1	4	chr5	65040071	65040141	-	chr13	105241848	105241918	+	hg18	mm8
139835	4118	NM_019072.1	5	NM_144838.1	5	chr5	65035861	65035961	-	chr13	105244571	105244671	+	hg18	mm8
139836	4119	NM_019072.1	6	NM_144838.1	6	chr5	65016950	65017055	-	chr13	105249610	105249715	+	hg18	mm8
139837	4120	NM_019072.1	7	NM_144838.1	7	chr5	65012238	65012377	-	chr13	105252318	105252457	+	hg18	mm8
139838	4121	NM_019072.1	8	NM_144838.1	8	chr5	65012076	65012139	-	chr13	105252547	105252610	+	hg18	mm8
139839	4122	NM_019072.1	9	NM_144838.1	9	chr5	65003826	65003864	-	chr13	105254985	105255023	+	hg18	mm8
139840	4123	NM_019072.1	10	NM_144838.1	10	chr5	65003497	65003581	-	chr13	105255221	105255305	+	hg18	mm8
32385	4131	NM_006260.2	2	NM_008929.2	2	chr13	95159481	95159592	+	chr14	117835666	117835777	+	hg18	mm8
32386	4132	NM_006260.2	3	NM_008929.2	3	chr13	95173496	95173621	+	chr14	117840425	117840550	+	hg18	mm8
32387	4133	NM_006260.2	4	NM_008929.2	4	chr13	95175432	95175507	+	chr14	117843343	117843418	+	hg18	mm8
32388	4134	NM_006260.2	5	NM_008929.2	5	chr13	95207898	95208051	+	chr14	117850546	117850699	+	hg18	mm8
32389	4135	NM_006260.2	6	NM_008929.2	6	chr13	95210294	95210476	+	chr14	117852657	117852839	+	hg18	mm8
32390	4136	NM_006260.2	7	NM_008929.2	7	chr13	95210933	95211053	+	chr14	117853240	117853360	+	hg18	mm8
32391	4137	NM_006260.2	8	NM_008929.2	8	chr13	95213897	95214003	+	chr14	117854920	117855026	+	hg18	mm8
32392	4138	NM_006260.2	9	NM_008929.2	9	chr13	95214087	95214208	+	chr14	117855250	117855371	+	hg18	mm8
32393	4139	NM_006260.2	10	NM_008929.2	10	chr13	95236193	95236326	+	chr14	117857689	117857822	+	hg18	mm8
32394	4140	NM_006260.2	11	NM_008929.2	11	chr13	95237261	95237410	+	chr14	117859267	117859416	+	hg18	mm8
33387	4146	NM_203447.1	3	NM_028785.3	4	chr9	279509	279581	+	chr19	25132484	25132556	+	hg18	mm8
33388	4147	NM_203447.1	4	NM_028785.3	5	chr9	294580	294704	+	chr19	25145176	25145300	+	hg18	mm8
33389	4149	NM_203447.1	5	NM_028785.3	6	chr9	301953	302166	+	chr19	25146855	25147071	+	hg18	mm8
33390	4150	NM_203447.1	6	NM_028785.3	7	chr9	307042	307128	+	chr19	25153276	25153362	+	hg18	mm8
33391	4151	NM_203447.1	7	NM_028785.3	8	chr9	315670	315737	+	chr19	25154766	25154833	+	hg18	mm8
33392	4152	NM_203447.1	8	NM_028785.3	9	chr9	318021	318171	+	chr19	25156987	25157137	+	hg18	mm8
33393	4153	NM_203447.1	9	NM_028785.3	10	chr9	322397	322478	+	chr19	25161435	25161516	+	hg18	mm8
33394	4154	NM_203447.1	10	NM_028785.3	11	chr9	324224	324384	+	chr19	25162582	25162742	+	hg18	mm8
33395	4155	NM_203447.1	11	NM_028785.3	12	chr9	326581	326718	+	chr19	25164508	25164645	+	hg18	mm8
33396	4156	NM_203447.1	12	NM_028785.3	13	chr9	329005	329099	+	chr19	25166689	25166783	+	hg18	mm8
33397	4157	NM_203447.1	13	NM_028785.3	14	chr9	330158	330321	+	chr19	25167948	25168111	+	hg18	mm8
33398	4158	NM_203447.1	14	NM_028785.3	15	chr9	358017	358135	+	chr19	25186508	25186626	+	hg18	mm8
33399	4159	NM_203447.1	15	NM_028785.3	16	chr9	360229	360300	+	chr19	25188210	25188281	+	hg18	mm8
33400	4160	NM_203447.1	16	NM_028785.3	17	chr9	361427	361566	+	chr19	25189482	25189621	+	hg18	mm8
33401	4161	NM_203447.1	17	NM_028785.3	18	chr9	362184	362286	+	chr19	25190236	25190338	+	hg18	mm8
33402	4162	NM_203447.1	18	NM_028785.3	19	chr9	366209	366305	+	chr19	25194164	25194260	+	hg18	mm8
[truncated: 97,717 more rows]
